# Supplementary material for: Genetic structure of coast redwood (Sequoia sempervirens [D. Don] Endl.) populations in and outside of the natural distribution range based on nuclear and chloroplast microsatellite markers
Source: PLoS One. 2020 Dec 11;15(12):e0243556. doi: 10.1371/journal.pone.0243556 (PMC7732113; doi:10.1371/journal.pone.0243556)
Supplement: S6 Table — Pairwise Jost's D- (in the left corner lower triangle) and FST- (in the right upper corner triangle) values based on 12 nSSR marker for 16 populations of data set C (A), 17 watersheds of data set F (B), and among three groups NORTH, SOUTH, and GER, respectively (C). All values were insignificant. (XLSX) [file pone.0243556.s019.xlsx]

## Sheet: S6 Table, A
S6 Table, A. Pairwise Jost's D- (in the left corner lower triangle) and FST- (in the right upper corner triangle) values based on 12 nSSR marker for 16 populations of data set C (A). All values were insignificant.
Population	HW1	HW2	WEO	CCJDF	JDF	AET	ANG	DL	LPF	PUC	EN	TC	RERE	RERI	MTMA1	MTMA2
HW1		0.00661943	0.017662	0.0191965	0.0220024	0.0373766	0.018065	0.0188332	0.0162271	0.0123418	0.0165148	0.0238728	0.0171901	0.0241528	0.0215864	0.0245166
HW2	0.0284483		0.00845909	0.0124198	0.00994939	0.0184112	0.0109304	0.0124172	0.00903966	0.0110053	0.0131892	0.0147005	0.010499	0.0150156	0.0188256	0.0219711
WEO	0.0686642	0.0433255		0.0278009	0.0230761	0.0699579	0.0335466	0.0258574	0.0251559	0.0186121	0.0198753	0.0225384	0.0255481	0.0203186	0.022527	0.0296645
CCJDF	0.121489	0.0914316	0.131742		0.0264539	0.0478395	0.0288815	0.0286935	0.0216813	0.0204074	0.0238959	0.0325764	0.0231238	0.0247073	0.0264582	0.0330505
JDF	0.114066	0.0673088	0.0663616	0.10796		0.0637247	0.0402508	0.0319617	0.0256977	0.0256042	0.029606	0.0305991	0.0257206	0.0260408	0.0296268	0.0327594
AET	0.232013	0.204878	0.252386	0.276376	0.278127		0.0865299	0.0632607	0.0510975	0.0438511	0.0594469	0.0609168	0.0762836	0.0352221	0.0367745	0.0447456
ANG	0.120173	0.124114	0.134971	0.182332	0.182862	0.253764		0.022476	0.0218907	0.0168497	0.0178882	0.0320897	0.0312598	0.0169557	0.0116627	0.0145506
DL	0.0909926	0.0650285	0.0970436	0.139532	0.12533	0.28136	0.103229		0.0180805	0.0159866	0.0182655	0.020822	0.0238901	0.0223951	0.0156889	0.0239556
LPF	0.0980753	0.0634495	0.112099	0.123477	0.103252	0.215062	0.0937471	0.0723009		0.0144829	0.0182321	0.0249223	0.0249311	0.0200041	0.0207535	0.0246975
PUC	0.0561808	0.0601853	0.0859878	0.117449	0.116057	0.263591	0.106188	0.0662506	0.080911		0.0137438	0.0230584	0.0161094	0.0207686	0.0174833	0.025089
EN	0.0927139	0.0827593	0.0765177	0.129368	0.128372	0.283374	0.10382	0.084443	0.0828892	0.0789777		0.0189155	0.0152753	0.0145387	0.0127045	0.0196557
TC	0.113265	0.0919389	0.105587	0.165726	0.130537	0.274821	0.179643	0.103536	0.112899	0.115176	0.0831816		0.0280586	0.0160296	0.0254659	0.0288114
RERE	0.107524	0.0953216	0.0939022	0.119928	0.0850964	0.292862	0.128726	0.104852	0.117892	0.0971522	0.0734773	0.143335		0.0175762	0.0145915	0.0186469
RERI	0.126448	0.0894006	0.107764	0.143004	0.128731	0.210059	0.124207	0.100996	0.0937218	0.0939145	0.0780952	0.0786862	0.104028		0.0151649	0.0200033
MTMA1	0.121053	0.104778	0.106618	0.157122	0.151944	0.261395	0.101652	0.0955835	0.125016	0.0880392	0.0704544	0.136255	0.082264	0.0835987		0.0166877
MTMA2	0.119979	0.135401	0.151167	0.199926	0.164725	0.271277	0.0775684	0.125733	0.118963	0.108604	0.0879946	0.139479	0.0836298	0.107491	0.0864628

## Sheet: S6 Table, B
S6 Table, B. Pairwise Jost's D- (in the left corner lower triangle) and FST- (in the right upper corner triangle) values based on 12 nSSR marker for 17 watersheds of data set F (B). All values were insignificant.
Watershed	A	B	C	D	E	F	G	H	I	J	K	L	M	N	O	P	Q
A		0.0216112	0.0283052	0.0255245	0.0303454	0.0183798	0.0200817	0.0360033	0.0222033	0.0225535	0.0223954	0.0255873	0.0277591	0.0225557	0.0417822	0.0373551	0.0345187
B	0.0629815		0.02765	0.0316305	0.024698	0.0253539	0.0211766	0.0280767	0.0328033	0.0262782	0.0381664	0.0244378	0.0373898	0.0319271	0.0512588	0.0427515	0.0436426
C	0.0791727	0.067507		0.0283533	0.042815	0.0299835	0.0252572	0.0409452	0.0347544	0.0256597	0.0299133	0.0347717	0.0337498	0.0314097	0.0417139	0.0423864	0.043869
D	0.0596756	0.0687367	0.0537528		0.0442796	0.0255989	0.0217828	0.0370879	0.0304277	0.022513	0.0308537	0.02224	0.0334574	0.0326171	0.0407619	0.0538648	0.0495544
E	0.131185	0.0902071	0.129836	0.116456		0.0282257	0.0118522	0.0481131	0.045581	0.0346772	0.0555436	0.0451591	0.0409146	0.037037	0.0522025	0.0578139	0.0607465
F	0.043562	0.0588469	0.0716754	0.0496334	0.106457		0.0172521	0.0407575	0.0240018	0.0266498	0.0303583	0.0315306	0.0291969	0.0241664	0.0386752	0.0522113	0.0486356
G	0.0778921	0.0833235	0.0742017	0.0585136	0.0208758	0.0600313		0.0305463	0.022747	0.022092	0.0315071	0.0299204	0.0203855	0.0204535	0.0317126	0.0321674	0.0296595
H	0.111825	0.0512811	0.102052	0.0911355	0.127161	0.110208	0.0906279		0.0362521	0.0379397	0.0398346	0.0259623	0.0465235	0.0423487	0.0530245	0.058668	0.0591223
I	0.0534411	0.0932474	0.0859072	0.0691749	0.191225	0.0500358	0.0888027	0.0674225		0.0202154	0.0176697	0.0254451	0.0278068	0.0262127	0.0282266	0.0371763	0.0445142
J	0.0772535	0.0848943	0.0406059	0.054319	0.11438	0.0821277	0.0792031	0.0701445	0.0263924		0.0331706	0.0260146	0.026624	0.0268905	0.0307444	0.0379408	0.0417714
K	0.0519194	0.124744	0.0898645	0.0820425	0.229082	0.0979146	0.11904	0.0934162	0.00458325	0.107797		0.0225983	0.0276765	0.03046	0.0359419	0.0449532	0.0465338
L	0.071886	0.0573275	0.106122	0.0628808	0.187397	0.0828147	0.109176	0.0490777	0.0465114	0.0773971	0.0350532		0.0309276	0.0328731	0.0438882	0.0478959	0.0448752
M	0.118197	0.157601	0.0832583	0.0893659	0.12012	0.117018	0.0568235	0.107648	0.0742401	0.047519	0.0824809	0.104631		0.0292609	0.0389639	0.0508907	0.0556703
N	0.0893863	0.100364	0.06731	0.0911405	0.138281	0.0939034	0.0921925	0.128686	0.0965441	0.0876684	0.0958036	0.103211	0.0806393		0.0412672	0.0459543	0.0493464
O	0.125141	0.154069	0.108847	0.101961	0.17867	0.116309	0.112808	0.112168	0.0326381	0.0626549	0.0841122	0.115693	0.127699	0.133155		0.0459898	0.0520262
P	0.147447	0.203102	0.142613	0.160793	0.210998	0.22341	0.173588	0.180315	0.123647	0.119421	0.175518	0.182783	0.154106	0.155425	0.170411		0.0505524
Q	0.139516	0.199476	0.184813	0.154541	0.26778	0.210365	0.170606	0.216473	0.178786	0.18497	0.155812	0.168402	0.215328	0.200928	0.21813	0.19514

## Sheet: S6 Table, C
S6 Table, C. Pairwise Jost's D- (in the left corner lower triangle) and FST- (in the right upper corner triangle) values based on 12 nSSR marker among three groups NORTH, SOUTH, and GER, respectively. All values were insignificant.
Group	North	South	GER
North		0.005	0.006
South	0.0444541		0.012
GER	0.0579121	0.0710695
