# Supplementary material for: Genetic structure of coast redwood (Sequoia sempervirens [D. Don] Endl.) populations in and outside of the natural distribution range based on nuclear and chloroplast microsatellite markers
Source: PLoS One. 2020 Dec 11;15(12):e0243556. doi: 10.1371/journal.pone.0243556 (PMC7732113; doi:10.1371/journal.pone.0243556)
Supplement: S7 Table — (XLSX) [file pone.0243556.s020.xlsx]

## Sheet: S7 Table. Mapping SSR primers
S7 Table. Verification of the 18 PCR primer pairs of the 18 microsatellite (SSR) markers by mapping their primer nucleotide sequences to the draft coast redwood nuclear and chloroplast genome assemblies.
#	##	SSR type	Primer_query_id	Scaffold_subject_id	pct_identity	aln_length	n_of_mismatches	gap_openings	q_start	q_end	s_start	s_end	e_value	bit_score	Reference
1	1_1	nSSR	RW48-F	scf7180001818028	100.000	20	0	0	3	22	140705	140686	0.088	40.1	Douhovnikoff & Dodd 2011
1	1_1	nSSR	RW48-R	scf7180001818028	100.000	20	0	0	1	20	140577	140596	0.044	40.1	Douhovnikoff & Dodd 2011
1	1_2	nSSR	RW48-F	scf7180001851450	100.000	20	0	0	3	22	40530	40511	0.088	40.1	Douhovnikoff & Dodd 2011
1	1_2	nSSR	RW48-R	scf7180001851450	100.000	20	0	0	1	20	40347	40366	0.044	40.1	Douhovnikoff & Dodd 2011
2	2_1	cpSSR	Seq21-F	scf7180002037003	100.000	19	0	0	1	19	65752	65770	0.17	38.2	Bruno & Brinegar 2004
2	2_1	cpSSR	Seq21-R	scf7180002037003	100.000	20	0	0	1	20	65863	65844	0.044	40.1	Bruno & Brinegar 2004
2	2_2	cpSSR	Seq21-F	scf7180002095047	100.000	19	0	0	1	19	35895	35913	0.17	38.2	Bruno & Brinegar 2004
2	2_2	cpSSR	Seq21-R	scf7180002095047	100.000	20	0	0	1	20	35998	35979	0.044	40.1	Bruno & Brinegar 2004
3	3_1	cpSSR	ss40585-F	chloroplast	100.000	25	0	0	1	25	40378	40402	1.36e-04	50.1	Breidenbach et al 2019
3	3_1	cpSSR	ss40585-R	chloroplast	100.000	21	0	0	1	21	40626	40606	0.017	42.1	Breidenbach et al 2019
3	3_2	cpSSR	ss40585-F	scf7180001505532	100.000	25	0	0	1	25	30002	29978	1.36e-04	50.1	Breidenbach et al 2019
3	3_2	cpSSR	ss40585-R	scf7180001505532	100.000	21	0	0	1	21	29754	29774	0.017	42.1	Breidenbach et al 2019
3	3_3	cpSSR	ss40585-F	scf7180001625184	100.000	25	0	0	1	25	135732	135756	1.36e-04	50.1	Breidenbach et al 2019
3	3_3	cpSSR	ss40585-R	scf7180001625184	100.000	20	0	0	1	20	135875	135856	0.066	40.1	Breidenbach et al 2019
3	3_4	cpSSR	ss40585-F	scf7180001736962	96.000	25	1	0	1	25	26927	26951	0.033	42.1	Breidenbach et al 2019
3	3_4	cpSSR	ss40585-R	scf7180001736962	100.000	20	0	0	1	20	27168	27149	0.066	40.1	Breidenbach et al 2019
3	3_5	cpSSR	ss40585-F	scf7180001757339	100.000	25	0	0	1	25	8772	8748	1.36e-04	50.1	Breidenbach et al 2019
3	3_5	cpSSR	ss40585-R	scf7180001757339	100.000	21	0	0	1	21	8524	8544	0.017	42.1	Breidenbach et al 2019
3	3_6	cpSSR	ss40585-F	scf7180001764070	100.000	25	0	0	1	25	38275	38251	1.36e-04	50.1	Breidenbach et al 2019
3	3_6	cpSSR	ss40585-R	scf7180001764070	100.000	20	0	0	1	20	38038	38057	0.066	40.1	Breidenbach et al 2019
3	3_7	cpSSR	ss40585-F	scf7180001783829	100.000	25	0	0	1	25	3454	3430	1.36e-04	50.1	Breidenbach et al 2019
3	3_7	cpSSR	ss40585-R	scf7180001783829	100.000	20	0	0	1	20	3138	3157	0.066	40.1	Breidenbach et al 2019
3	3_8	cpSSR	ss40585-F	scf7180001987435	100.000	25	0	0	1	25	13029	13053	1.36e-04	50.1	Breidenbach et al 2019
3	3_8	cpSSR	ss40585-R	scf7180001987435	100.000	21	0	0	1	21	13277	13257	0.017	42.1	Breidenbach et al 2019
3	3_9	cpSSR	ss40585-F	scf7180002038730	100.000	25	0	0	1	25	209086	209062	1.36e-04	50.1	Breidenbach et al 2019
3	3_9	cpSSR	ss40585-R	scf7180002038730	100.000	21	0	0	1	21	208837	208857	0.017	42.1	Breidenbach et al 2019
3	3_10	cpSSR	ss40585-F	scf7180002048825	100.000	25	0	0	1	25	37703	37727	1.36e-04	50.1	Breidenbach et al 2019
3	3_10	cpSSR	ss40585-R	scf7180002048825	100.000	21	0	0	1	21	37951	37931	0.017	42.1	Breidenbach et al 2019
3	3_11	cpSSR	ss40585-F	scf7180002048853	100.000	25	0	0	1	25	2830	2854	1.36e-04	50.1	Breidenbach et al 2019
3	3_11	cpSSR	ss40585-R	scf7180002048853	100.000	21	0	0	1	21	3078	3058	0.017	42.1	Breidenbach et al 2019
3	3_12	cpSSR	ss40585-F	scf7180002072951	100.000	25	0	0	1	25	1092	1116	1.36e-04	50.1	Breidenbach et al 2019
3	3_12	cpSSR	ss40585-R	scf7180002072951	100.000	21	0	0	1	21	1340	1320	0.017	42.1	Breidenbach et al 2019
3	3_13	cpSSR	ss40585-F	scf7180002077048	92.000	25	2	0	1	25	20485	20509	8.1	34.2	Breidenbach et al 2019
3	3_13	cpSSR	ss40585-R	scf7180002077048	100.000	20	0	0	1	20	20733	20714	0.066	40.1	Breidenbach et al 2019
3	3_14	cpSSR	ss40585-F	scf7180002077066	92.000	25	2	0	1	25	4927	4951	8.1	34.2	Breidenbach et al 2019
3	3_14	cpSSR	ss40585-R	scf7180002077066	100.000	20	0	0	1	20	5175	5156	0.066	40.1	Breidenbach et al 2019
3	3_15	cpSSR	ss40585-F	scf7180002099052	100.000	25	0	0	1	25	111196	111172	1.36e-04	50.1	Breidenbach et al 2019
3	3_15	cpSSR	ss40585-R	scf7180002099052	100.000	21	0	0	1	21	110948	110968	0.017	42.1	Breidenbach et al 2019
3	3_16	cpSSR	ss40585-F	scf7180002100179	100.000	25	0	0	1	25	43990	44014	1.36e-04	50.1	Breidenbach et al 2019
3	3_16	cpSSR	ss40585-R	scf7180002100179	100.000	21	0	0	1	21	44237	44217	0.017	42.1	Breidenbach et al 2019
3	3_17	cpSSR	ss40585-F	scf7180002102367	100.000	25	0	0	1	25	34179	34155	1.36e-04	50.1	Breidenbach et al 2019
3	3_17	cpSSR	ss40585-R	scf7180002102367	100.000	21	0	0	1	21	33931	33951	0.017	42.1	Breidenbach et al 2019
3	3_18	cpSSR	ss40585-F	scf7180002109171	100.000	25	0	0	1	25	5382	5358	1.36e-04	50.1	Breidenbach et al 2019
3	3_18	cpSSR	ss40585-R	scf7180002109171	100.000	21	0	0	1	21	5134	5154	0.017	42.1	Breidenbach et al 2019
3	3_19	cpSSR	ss40585-F	scf7180002109397	100.000	25	0	0	1	25	45080	45056	1.36e-04	50.1	Breidenbach et al 2019
3	3_19	cpSSR	ss40585-R	scf7180002109397	100.000	21	0	0	1	21	44832	44852	0.017	42.1	Breidenbach et al 2019
3	3_20	cpSSR	ss40585-F	scf7180002115370	100.000	22	0	0	4	25	17200	17221	0.008	44.1	Breidenbach et al 2019
3	3_20	cpSSR	ss40585-R	scf7180002115370	100.000	21	0	0	1	21	17445	17425	0.017	42.1	Breidenbach et al 2019
3	3_21	cpSSR	ss40585-F	scf7180002118482	100.000	25	0	0	1	25	1850	1874	1.36e-04	50.1	Breidenbach et al 2019
3	3_21	cpSSR	ss40585-R	scf7180002118482	95.238	21	1	0	1	21	2098	2078	4.1	34.2	Breidenbach et al 2019
3	3_22	cpSSR	ss40585-F	scf7180002118487	100.000	25	0	0	1	25	6201	6177	1.36e-04	50.1	Breidenbach et al 2019
3	3_22	cpSSR	ss40585-R	scf7180002118487	100.000	19	0	0	3	21	5949	5967	0.26	38.2	Breidenbach et al 2019
3	3_23	cpSSR	ss40585-F	scf7180002119499	100.000	25	0	0	1	25	23831	23807	1.36e-04	50.1	Breidenbach et al 2019
3	3_23	cpSSR	ss40585-R	scf7180002119499	100.000	19	0	0	3	21	23585	23603	0.26	38.2	Breidenbach et al 2019
3	3_24	cpSSR	ss40585-F	scf7180002120828	100.000	22	0	0	4	25	521	542	0.008	44.1	Breidenbach et al 2019
3	3_24	cpSSR	ss40585-R	scf7180002120828	100.000	21	0	0	1	21	766	746	0.017	42.1	Breidenbach et al 2019
3	3_25	cpSSR	ss40585-F	scf7180002130269	100.000	25	0	0	1	25	7533	7557	1.36e-04	50.1	Breidenbach et al 2019
3	3_25	cpSSR	ss40585-R	scf7180002130269	100.000	21	0	0	1	21	7781	7761	0.017	42.1	Breidenbach et al 2019
3	3_26	cpSSR	ss40585-F	scf7180002155267	96.000	25	1	0	1	25	410428	410452	0.033	42.1	Breidenbach et al 2019
3	3_26	cpSSR	ss40585-R	scf7180002155267	100.000	21	0	0	1	21	410676	410656	0.017	42.1	Breidenbach et al 2019
4	4_1	cpSSR	ss49836-F	chloroplast	100.000	20	0	0	1	20	49625	49644	0.044	40.1	Breidenbach et al 2019
4	4_1	cpSSR	ss49836-R	chloroplast	100.000	20	0	0	1	20	49844	49825	0.044	40.1	Breidenbach et al 2019
4	4_2	cpSSR	ss49836-F	scf7180001505744	100.000	20	0	0	1	20	6624	6643	0.044	40.1	Breidenbach et al 2019
4	4_2	cpSSR	ss49836-R	scf7180001505744	100.000	20	0	0	1	20	6843	6824	0.044	40.1	Breidenbach et al 2019
4	4_3	cpSSR	ss49836-F	scf7180001516022	100.000	20	0	0	1	20	85255	85236	0.044	40.1	Breidenbach et al 2019
4	4_3	cpSSR	ss49836-R	scf7180001516022	100.000	20	0	0	1	20	85036	85055	0.044	40.1	Breidenbach et al 2019
4	4_4	cpSSR	ss49836-F	scf7180001516150	100.000	20	0	0	1	20	131941	131922	0.044	40.1	Breidenbach et al 2019
4	4_4	cpSSR	ss49836-R	scf7180001516150	100.000	20	0	0	1	20	131744	131763	0.044	40.1	Breidenbach et al 2019
4	4_5	cpSSR	ss49836-F	scf7180001519474	100.000	20	0	0	1	20	211076	211057	0.044	40.1	Breidenbach et al 2019
4	4_5	cpSSR	ss49836-R	scf7180001519474	100.000	20	0	0	1	20	210857	210876	0.044	40.1	Breidenbach et al 2019
4	4_6	cpSSR	ss49836-F	scf7180001534385	100.000	20	0	0	1	20	106549	106530	0.044	40.1	Breidenbach et al 2019
4	4_6	cpSSR	ss49836-R	scf7180001534385	100.000	20	0	0	1	20	106330	106349	0.044	40.1	Breidenbach et al 2019
4	4_7	cpSSR	ss49836-F	scf7180001606704	100.000	20	0	0	1	20	3093	3112	0.044	40.1	Breidenbach et al 2019
4	4_7	cpSSR	ss49836-R	scf7180001606704	100.000	20	0	0	1	20	3313	3294	0.044	40.1	Breidenbach et al 2019
4	4_8	cpSSR	ss49836-F	scf7180001679439	100.000	20	0	0	1	20	33011	33030	0.044	40.1	Breidenbach et al 2019
4	4_8	cpSSR	ss49836-R	scf7180001679439	100.000	20	0	0	1	20	33230	33211	0.044	40.1	Breidenbach et al 2019
4	4_9	cpSSR	ss49836-F	scf7180001718970	100.000	20	0	0	1	20	11746	11727	0.044	40.1	Breidenbach et al 2019
4	4_9	cpSSR	ss49836-R	scf7180001718970	100.000	20	0	0	1	20	11529	11548	0.044	40.1	Breidenbach et al 2019
4	4_10	cpSSR	ss49836-F	scf7180001744369	100.000	20	0	0	1	20	6848	6829	0.044	40.1	Breidenbach et al 2019
4	4_10	cpSSR	ss49836-R	scf7180001744369	100.000	20	0	0	1	20	6655	6674	0.044	40.1	Breidenbach et al 2019
4	4_11	cpSSR	ss49836-F	scf7180001747531	100.000	20	0	0	1	20	14247	14266	0.044	40.1	Breidenbach et al 2019
4	4_11	cpSSR	ss49836-R	scf7180001747531	100.000	20	0	0	1	20	14466	14447	0.044	40.1	Breidenbach et al 2019
4	4_12	cpSSR	ss49836-F	scf7180001762884	100.000	20	0	0	1	20	107556	107537	0.044	40.1	Breidenbach et al 2019
4	4_12	cpSSR	ss49836-R	scf7180001762884	100.000	20	0	0	1	20	107337	107356	0.044	40.1	Breidenbach et al 2019
4	4_13	cpSSR	ss49836-F	scf7180001769067	100.000	20	0	0	1	20	13505	13524	0.044	40.1	Breidenbach et al 2019
4	4_13	cpSSR	ss49836-R	scf7180001769067	100.000	20	0	0	1	20	13711	13692	0.044	40.1	Breidenbach et al 2019
4	4_14	cpSSR	ss49836-F	scf7180001822712	100.000	20	0	0	1	20	6827	6808	0.044	40.1	Breidenbach et al 2019
4	4_14	cpSSR	ss49836-R	scf7180001822712	100.000	20	0	0	1	20	6610	6629	0.044	40.1	Breidenbach et al 2019
4	4_15	cpSSR	ss49836-F	scf7180001863582	100.000	20	0	0	1	20	22414	22395	0.044	40.1	Breidenbach et al 2019
4	4_15	cpSSR	ss49836-R	scf7180001863582	100.000	20	0	0	1	20	22214	22233	0.044	40.1	Breidenbach et al 2019
4	4_16	cpSSR	ss49836-F	scf7180001920387	100.000	20	0	0	1	20	34149	34130	0.044	40.1	Breidenbach et al 2019
4	4_16	cpSSR	ss49836-R	scf7180001920387	100.000	20	0	0	1	20	33937	33956	0.044	40.1	Breidenbach et al 2019
4	4_17	cpSSR	ss49836-F	scf7180002032817	100.000	20	0	0	1	20	4662	4681	0.044	40.1	Breidenbach et al 2019
4	4_17	cpSSR	ss49836-R	scf7180002032817	100.000	20	0	0	1	20	4881	4862	0.044	40.1	Breidenbach et al 2019
4	4_18	cpSSR	ss49836-F	scf7180002038730	100.000	20	0	0	1	20	208267	208248	0.044	40.1	Breidenbach et al 2019
4	4_18	cpSSR	ss49836-R	scf7180002038730	100.000	20	0	0	1	20	208048	208067	0.044	40.1	Breidenbach et al 2019
4	4_19	cpSSR	ss49836-F	scf7180002039294	100.000	20	0	0	1	20	1793	1812	0.044	40.1	Breidenbach et al 2019
4	4_19	cpSSR	ss49836-R	scf7180002039294	100.000	20	0	0	1	20	2012	1993	0.044	40.1	Breidenbach et al 2019
4	4_20	cpSSR	ss49836-F	scf7180002039865	100.000	20	0	0	1	20	404568	404587	0.044	40.1	Breidenbach et al 2019
4	4_20	cpSSR	ss49836-R	scf7180002039865	100.000	20	0	0	1	20	404774	404755	0.044	40.1	Breidenbach et al 2019
4	4_21	cpSSR	ss49836-F	scf7180002041751	100.000	20	0	0	1	20	131821	131802	0.044	40.1	Breidenbach et al 2019
4	4_21	cpSSR	ss49836-R	scf7180002041751	100.000	20	0	0	1	20	131569	131588	0.044	40.1	Breidenbach et al 2019
4	4_22	cpSSR	ss49836-F	scf7180002046648	100.000	20	0	0	1	20	583372	583353	0.044	40.1	Breidenbach et al 2019
4	4_22	cpSSR	ss49836-R	scf7180002046648	100.000	20	0	0	1	20	583154	583173	0.044	40.1	Breidenbach et al 2019
4	4_23	cpSSR	ss49836-F	scf7180002054442	100.000	20	0	0	1	20	163430	163411	0.044	40.1	Breidenbach et al 2019
4	4_23	cpSSR	ss49836-R	scf7180002054442	100.000	20	0	0	1	20	163211	163230	0.044	40.1	Breidenbach et al 2019
4	4_24	cpSSR	ss49836-F	scf7180002059453	100.000	20	0	0	1	20	1399	1380	0.044	40.1	Breidenbach et al 2019
4	4_24	cpSSR	ss49836-R	scf7180002059453	100.000	20	0	0	1	20	1181	1200	0.044	40.1	Breidenbach et al 2019
4	4_25	cpSSR	ss49836-F	scf7180002065047	100.000	20	0	0	1	20	39042	39061	0.044	40.1	Breidenbach et al 2019
4	4_25	cpSSR	ss49836-R	scf7180002065047	100.000	20	0	0	1	20	39242	39223	0.044	40.1	Breidenbach et al 2019
4	4_26	cpSSR	ss49836-F	scf7180002065927	100.000	20	0	0	1	20	4511	4530	0.044	40.1	Breidenbach et al 2019
4	4_26	cpSSR	ss49836-R	scf7180002065927	100.000	20	0	0	1	20	4724	4705	0.044	40.1	Breidenbach et al 2019
4	4_27	cpSSR	ss49836-F	scf7180002073961	100.000	20	0	0	1	20	1639	1658	0.044	40.1	Breidenbach et al 2019
4	4_27	cpSSR	ss49836-R	scf7180002073961	100.000	18	0	0	3	20	1831	1814	0.68	36.2	Breidenbach et al 2019
4	4_28	cpSSR	ss49836-F	scf7180002078728	100.000	20	0	0	1	20	988	969	0.044	40.1	Breidenbach et al 2019
4	4_28	cpSSR	ss49836-R	scf7180002078728	100.000	20	0	0	1	20	788	807	0.044	40.1	Breidenbach et al 2019
4	4_29	cpSSR	ss49836-F	scf7180002080744	100.000	20	0	0	1	20	15773	15754	0.044	40.1	Breidenbach et al 2019
4	4_29	cpSSR	ss49836-R	scf7180002080744	100.000	20	0	0	1	20	15567	15586	0.044	40.1	Breidenbach et al 2019
4	4_30	cpSSR	ss49836-F	scf7180002081122	100.000	20	0	0	1	20	93662	93681	0.044	40.1	Breidenbach et al 2019
4	4_30	cpSSR	ss49836-R	scf7180002081122	100.000	20	0	0	1	20	93880	93861	0.044	40.1	Breidenbach et al 2019
4	4_31	cpSSR	ss49836-F	scf7180002084036	100.000	20	0	0	1	20	17408	17389	0.044	40.1	Breidenbach et al 2019
4	4_31	cpSSR	ss49836-R	scf7180002084036	100.000	20	0	0	1	20	17190	17209	0.044	40.1	Breidenbach et al 2019
4	4_32	cpSSR	ss49836-F	scf7180002092538	100.000	20	0	0	1	20	917	936	0.044	40.1	Breidenbach et al 2019
4	4_32	cpSSR	ss49836-R	scf7180002092538	100.000	20	0	0	1	20	1136	1117	0.044	40.1	Breidenbach et al 2019
4	4_33	cpSSR	ss49836-F	scf7180002099052	100.000	20	0	0	1	20	101949	101930	0.044	40.1	Breidenbach et al 2019
4	4_33	cpSSR	ss49836-R	scf7180002099052	100.000	20	0	0	1	20	101730	101749	0.044	40.1	Breidenbach et al 2019
4	4_34	cpSSR	ss49836-F	scf7180002100179	100.000	20	0	0	1	20	53232	53251	0.044	40.1	Breidenbach et al 2019
4	4_34	cpSSR	ss49836-R	scf7180002100179	100.000	20	0	0	1	20	53451	53432	0.044	40.1	Breidenbach et al 2019
4	4_35	cpSSR	ss49836-F	scf7180002100750	100.000	20	0	0	1	20	41648	41629	0.044	40.1	Breidenbach et al 2019
4	4_35	cpSSR	ss49836-R	scf7180002100750	100.000	20	0	0	1	20	41427	41446	0.044	40.1	Breidenbach et al 2019
4	4_36	cpSSR	ss49836-F	scf7180002105665	100.000	20	0	0	1	20	5842	5823	0.044	40.1	Breidenbach et al 2019
4	4_36	cpSSR	ss49836-R	scf7180002105665	100.000	20	0	0	1	20	5624	5643	0.044	40.1	Breidenbach et al 2019
4	4_37	cpSSR	ss49836-F	scf7180002109397	100.000	20	0	0	1	20	35836	35817	0.044	40.1	Breidenbach et al 2019
4	4_37	cpSSR	ss49836-R	scf7180002109397	100.000	20	0	0	1	20	35618	35637	0.044	40.1	Breidenbach et al 2019
4	4_38	cpSSR	ss49836-F	scf7180002118482	100.000	20	0	0	1	20	11413	11394	0.044	40.1	Breidenbach et al 2019
4	4_38	cpSSR	ss49836-R	scf7180002118482	100.000	20	0	0	1	20	11196	11215	0.044	40.1	Breidenbach et al 2019
4	4_39	cpSSR	ss49836-F	scf7180002119499	100.000	20	0	0	1	20	14590	14571	0.044	40.1	Breidenbach et al 2019
4	4_39	cpSSR	ss49836-R	scf7180002119499	100.000	20	0	0	1	20	14369	14388	0.044	40.1	Breidenbach et al 2019
4	4_40	cpSSR	ss49836-F	scf7180002121526	100.000	20	0	0	1	20	4745	4726	0.044	40.1	Breidenbach et al 2019
4	4_40	cpSSR	ss49836-R	scf7180002121526	100.000	20	0	0	1	20	4526	4545	0.044	40.1	Breidenbach et al 2019
4	4_41	cpSSR	ss49836-F	scf7180002124181	100.000	20	0	0	1	20	2613	2594	0.044	40.1	Breidenbach et al 2019
4	4_41	cpSSR	ss49836-R	scf7180002124181	100.000	20	0	0	1	20	2395	2414	0.044	40.1	Breidenbach et al 2019
4	4_42	cpSSR	ss49836-F	scf7180002124767	100.000	20	0	0	1	20	37960	37941	0.044	40.1	Breidenbach et al 2019
4	4_42	cpSSR	ss49836-R	scf7180002124767	100.000	20	0	0	1	20	37748	37767	0.044	40.1	Breidenbach et al 2019
4	4_43	cpSSR	ss49836-F	scf7180002125171	100.000	20	0	0	1	20	6080	6099	0.044	40.1	Breidenbach et al 2019
4	4_43	cpSSR	ss49836-R	scf7180002125171	100.000	20	0	0	1	20	6299	6280	0.044	40.1	Breidenbach et al 2019
4	4_44	cpSSR	ss49836-F	scf7180002155226	100.000	20	0	0	1	20	34828	34847	0.044	40.1	Breidenbach et al 2019
4	4_44	cpSSR	ss49836-R	scf7180002155226	100.000	20	0	0	1	20	35047	35028	0.044	40.1	Breidenbach et al 2019
4	4_45	cpSSR	ss49836-F	scf7180002155267	100.000	20	0	0	1	20	419674	419693	0.044	40.1	Breidenbach et al 2019
4	4_45	cpSSR	ss49836-R	scf7180002155267	100.000	20	0	0	1	20	419892	419873	0.044	40.1	Breidenbach et al 2019
4	4_46	cpSSR	ss49836-F	scf7180002158060	100.000	20	0	0	1	20	3890	3909	0.044	40.1	Breidenbach et al 2019
4	4_46	cpSSR	ss49836-R	scf7180002158060	100.000	20	0	0	1	20	4090	4071	0.044	40.1	Breidenbach et al 2019
5	5_1	cpSSR	ss60974-F	chloroplast	100.000	19	0	0	1	19	60778	60796	0.17	38.2	Breidenbach et al 2019
5	5_1	cpSSR	ss60974-R	chloroplast	100.000	20	0	0	1	20	60982	60963	0.044	40.1	Breidenbach et al 2019
5	5_2	cpSSR	ss60974-F	scf7180001491225	100.000	19	0	0	1	19	69478	69496	0.17	38.2	Breidenbach et al 2019
5	5_2	cpSSR	ss60974-R	scf7180001491225	100.000	20	0	0	1	20	69682	69663	0.044	40.1	Breidenbach et al 2019
5	5_3	cpSSR	ss60974-F	scf7180001499221	100.000	19	0	0	1	19	116860	116878	0.17	38.2	Breidenbach et al 2019
5	5_3	cpSSR	ss60974-R	scf7180001499221	100.000	18	0	0	1	18	117070	117053	0.68	36.2	Breidenbach et al 2019
5	5_4	cpSSR	ss60974-F	scf7180001519232	100.000	18	0	0	1	18	33908	33925	0.68	36.2	Breidenbach et al 2019
5	5_4	cpSSR	ss60974-R	scf7180001519232	100.000	20	0	0	1	20	34118	34099	0.044	40.1	Breidenbach et al 2019
5	5_5	cpSSR	ss60974-F	scf7180001540035	100.000	19	0	0	1	19	14709	14691	0.17	38.2	Breidenbach et al 2019
5	5_5	cpSSR	ss60974-R	scf7180001540035	100.000	20	0	0	1	20	14505	14524	0.044	40.1	Breidenbach et al 2019
5	5_6	cpSSR	ss60974-F	scf7180001570288	100.000	19	0	0	1	19	8211	8229	0.17	38.2	Breidenbach et al 2019
5	5_6	cpSSR	ss60974-R	scf7180001570288	100.000	20	0	0	1	20	8415	8396	0.044	40.1	Breidenbach et al 2019
5	5_7	cpSSR	ss60974-F	scf7180001574598	100.000	19	0	0	1	19	4657	4639	0.17	38.2	Breidenbach et al 2019
5	5_7	cpSSR	ss60974-R	scf7180001574598	100.000	20	0	0	1	20	4455	4474	0.044	40.1	Breidenbach et al 2019
5	5_8	cpSSR	ss60974-F	scf7180001585821	100.000	19	0	0	1	19	136084	136066	0.17	38.2	Breidenbach et al 2019
5	5_8	cpSSR	ss60974-R	scf7180001585821	100.000	20	0	0	1	20	135880	135899	0.044	40.1	Breidenbach et al 2019
5	5_9	cpSSR	ss60974-F	scf7180001640719	100.000	19	0	0	1	19	11599	11617	0.17	38.2	Breidenbach et al 2019
5	5_9	cpSSR	ss60974-R	scf7180001640719	100.000	20	0	0	1	20	11803	11784	0.044	40.1	Breidenbach et al 2019
5	5_10	cpSSR	ss60974-F	scf7180001671052	100.000	19	0	0	1	19	23263	23281	0.17	38.2	Breidenbach et al 2019
5	5_10	cpSSR	ss60974-R	scf7180001671052	100.000	20	0	0	1	20	23467	23448	0.044	40.1	Breidenbach et al 2019
5	5_11	cpSSR	ss60974-F	scf7180001671698	100.000	19	0	0	1	19	174401	174419	0.17	38.2	Breidenbach et al 2019
5	5_11	cpSSR	ss60974-R	scf7180001671698	100.000	20	0	0	1	20	174611	174592	0.044	40.1	Breidenbach et al 2019
5	5_12	cpSSR	ss60974-F	scf7180001698284	100.000	19	0	0	1	19	40216	40198	0.17	38.2	Breidenbach et al 2019
5	5_12	cpSSR	ss60974-R	scf7180001698284	100.000	18	0	0	1	18	39992	40009	0.68	36.2	Breidenbach et al 2019
5	5_13	cpSSR	ss60974-F	scf7180001784190	100.000	19	0	0	1	19	31964	31982	0.17	38.2	Breidenbach et al 2019
5	5_13	cpSSR	ss60974-R	scf7180001784190	100.000	20	0	0	1	20	32174	32155	0.044	40.1	Breidenbach et al 2019
5	5_14	cpSSR	ss60974-F	scf7180001788029	100.000	19	0	0	1	19	8062	8044	0.17	38.2	Breidenbach et al 2019
5	5_14	cpSSR	ss60974-R	scf7180001788029	100.000	20	0	0	1	20	7858	7877	0.044	40.1	Breidenbach et al 2019
5	5_15	cpSSR	ss60974-F	scf7180001885484	100.000	19	0	0	1	19	7868	7886	0.17	38.2	Breidenbach et al 2019
5	5_15	cpSSR	ss60974-R	scf7180001885484	100.000	20	0	0	1	20	8072	8053	0.044	40.1	Breidenbach et al 2019
5	5_16	cpSSR	ss60974-F	scf7180001911200	100.000	19	0	0	1	19	6339	6321	0.17	38.2	Breidenbach et al 2019
5	5_16	cpSSR	ss60974-R	scf7180001911200	100.000	20	0	0	1	20	6135	6154	0.044	40.1	Breidenbach et al 2019
5	5_17	cpSSR	ss60974-F	scf7180002025775	100.000	19	0	0	1	19	395268	395286	0.17	38.2	Breidenbach et al 2019
5	5_17	cpSSR	ss60974-R	scf7180002025775	100.000	20	0	0	1	20	395471	395452	0.044	40.1	Breidenbach et al 2019
5	5_18	cpSSR	ss60974-F	scf7180002030852	100.000	19	0	0	1	19	9320	9338	0.17	38.2	Breidenbach et al 2019
5	5_18	cpSSR	ss60974-R	scf7180002030852	100.000	20	0	0	1	20	9524	9505	0.044	40.1	Breidenbach et al 2019
5	5_19	cpSSR	ss60974-F	scf7180002031202	100.000	19	0	0	1	19	6871	6889	0.17	38.2	Breidenbach et al 2019
5	5_19	cpSSR	ss60974-R	scf7180002031202	100.000	20	0	0	1	20	7075	7056	0.044	40.1	Breidenbach et al 2019
5	5_20	cpSSR	ss60974-F	scf7180002033779	100.000	19	0	0	1	19	2564	2582	0.17	38.2	Breidenbach et al 2019
5	5_20	cpSSR	ss60974-R	scf7180002033779	100.000	20	0	0	1	20	2769	2750	0.044	40.1	Breidenbach et al 2019
5	5_21	cpSSR	ss60974-F	scf7180002038730	100.000	19	0	0	1	19	223422	223440	0.17	38.2	Breidenbach et al 2019
5	5_21	cpSSR	ss60974-R	scf7180002038730	100.000	20	0	0	1	20	223632	223613	0.044	40.1	Breidenbach et al 2019
5	5_22	cpSSR	ss60974-F	scf7180002044481	100.000	19	0	0	1	19	7922	7940	0.17	38.2	Breidenbach et al 2019
5	5_22	cpSSR	ss60974-R	scf7180002044481	100.000	20	0	0	1	20	8124	8105	0.044	40.1	Breidenbach et al 2019
5	5_23	cpSSR	ss60974-F	scf7180002049138	100.000	19	0	0	1	19	102106	102088	0.17	38.2	Breidenbach et al 2019
5	5_23	cpSSR	ss60974-R	scf7180002049138	100.000	20	0	0	1	20	101902	101921	0.044	40.1	Breidenbach et al 2019
5	5_24	cpSSR	ss60974-F	scf7180002050639	100.000	19	0	0	1	19	3518	3536	0.17	38.2	Breidenbach et al 2019
5	5_24	cpSSR	ss60974-R	scf7180002050639	100.000	17	0	0	4	20	3717	3701	2.7	34.2	Breidenbach et al 2019
5	5_25	cpSSR	ss60974-F	scf7180002050747	100.000	19	0	0	1	19	50459	50477	0.17	38.2	Breidenbach et al 2019
5	5_25	cpSSR	ss60974-R	scf7180002050747	100.000	20	0	0	1	20	50663	50644	0.044	40.1	Breidenbach et al 2019
5	5_26	cpSSR	ss60974-F	scf7180002054062	100.000	19	0	0	1	19	3954	3972	0.17	38.2	Breidenbach et al 2019
5	5_26	cpSSR	ss60974-R	scf7180002054062	100.000	20	0	0	1	20	4154	4135	0.044	40.1	Breidenbach et al 2019
5	5_27	cpSSR	ss60974-F	scf7180002057749	100.000	19	0	0	1	19	128732	128714	0.17	38.2	Breidenbach et al 2019
5	5_27	cpSSR	ss60974-R	scf7180002057749	100.000	20	0	0	1	20	128529	128548	0.044	40.1	Breidenbach et al 2019
5	5_28	cpSSR	ss60974-F	scf7180002060277	100.000	19	0	0	1	19	15358	15340	0.17	38.2	Breidenbach et al 2019
5	5_28	cpSSR	ss60974-R	scf7180002060277	100.000	20	0	0	1	20	15160	15179	0.044	40.1	Breidenbach et al 2019
5	5_29	cpSSR	ss60974-F	scf7180002061182	100.000	19	0	0	1	19	10596	10578	0.17	38.2	Breidenbach et al 2019
5	5_29	cpSSR	ss60974-R	scf7180002061182	100.000	20	0	0	1	20	10392	10411	0.044	40.1	Breidenbach et al 2019
5	5_30	cpSSR	ss60974-F	scf7180002063318	100.000	19	0	0	1	19	5541	5523	0.17	38.2	Breidenbach et al 2019
5	5_30	cpSSR	ss60974-R	scf7180002063318	100.000	20	0	0	1	20	5337	5356	0.044	40.1	Breidenbach et al 2019
5	5_31	cpSSR	ss60974-F	scf7180002064109	100.000	19	0	0	1	19	3953	3935	0.17	38.2	Breidenbach et al 2019
5	5_31	cpSSR	ss60974-R	scf7180002064109	100.000	20	0	0	1	20	3749	3768	0.044	40.1	Breidenbach et al 2019
5	5_32	cpSSR	ss60974-F	scf7180002065047	100.000	19	0	0	1	19	47869	47887	0.17	38.2	Breidenbach et al 2019
5	5_32	cpSSR	ss60974-R	scf7180002065047	100.000	20	0	0	1	20	48071	48052	0.044	40.1	Breidenbach et al 2019
5	5_33	cpSSR	ss60974-F	scf7180002065343	100.000	19	0	0	1	19	17269	17251	0.17	38.2	Breidenbach et al 2019
5	5_33	cpSSR	ss60974-R	scf7180002065343	100.000	20	0	0	1	20	17065	17084	0.044	40.1	Breidenbach et al 2019
5	5_34	cpSSR	ss60974-F	scf7180002068116	100.000	19	0	0	1	19	40202	40184	0.17	38.2	Breidenbach et al 2019
5	5_34	cpSSR	ss60974-R	scf7180002068116	100.000	20	0	0	1	20	39999	40018	0.044	40.1	Breidenbach et al 2019
5	5_35	cpSSR	ss60974-F	scf7180002073366	100.000	19	0	0	1	19	12923	12905	0.17	38.2	Breidenbach et al 2019
5	5_35	cpSSR	ss60974-R	scf7180002073366	100.000	20	0	0	1	20	12713	12732	0.044	40.1	Breidenbach et al 2019
5	5_36	cpSSR	ss60974-F	scf7180002075493	100.000	19	0	0	1	19	51118	51100	0.17	38.2	Breidenbach et al 2019
5	5_36	cpSSR	ss60974-R	scf7180002075493	100.000	20	0	0	1	20	50914	50933	0.044	40.1	Breidenbach et al 2019
5	5_37	cpSSR	ss60974-F	scf7180002081553	100.000	19	0	0	1	19	5897	5915	0.17	38.2	Breidenbach et al 2019
5	5_37	cpSSR	ss60974-R	scf7180002081553	100.000	20	0	0	1	20	6099	6080	0.044	40.1	Breidenbach et al 2019
5	5_38	cpSSR	ss60974-F	scf7180002081554	100.000	19	0	0	1	19	4697	4715	0.17	38.2	Breidenbach et al 2019
5	5_38	cpSSR	ss60974-R	scf7180002081554	100.000	20	0	0	1	20	4902	4883	0.044	40.1	Breidenbach et al 2019
5	5_39	cpSSR	ss60974-F	scf7180002084036	100.000	19	0	0	1	19	6492	6474	0.17	38.2	Breidenbach et al 2019
5	5_39	cpSSR	ss60974-R	scf7180002084036	100.000	20	0	0	1	20	6290	6309	0.044	40.1	Breidenbach et al 2019
5	5_40	cpSSR	ss60974-F	scf7180002084179	100.000	19	0	0	1	19	7269	7287	0.17	38.2	Breidenbach et al 2019
5	5_40	cpSSR	ss60974-R	scf7180002084179	100.000	20	0	0	1	20	7473	7454	0.044	40.1	Breidenbach et al 2019
5	5_41	cpSSR	ss60974-F	scf7180002092538	100.000	19	0	0	1	19	11912	11930	0.17	38.2	Breidenbach et al 2019
5	5_41	cpSSR	ss60974-R	scf7180002092538	100.000	20	0	0	1	20	12122	12103	0.044	40.1	Breidenbach et al 2019
5	5_42	cpSSR	ss60974-F	scf7180002092741	100.000	19	0	0	1	19	55314	55296	0.17	38.2	Breidenbach et al 2019
5	5_42	cpSSR	ss60974-R	scf7180002092741	100.000	20	0	0	1	20	55110	55129	0.044	40.1	Breidenbach et al 2019
5	5_43	cpSSR	ss60974-F	scf7180002099052	100.000	19	0	0	1	19	90796	90778	0.17	38.2	Breidenbach et al 2019
5	5_43	cpSSR	ss60974-R	scf7180002099052	100.000	20	0	0	1	20	90591	90610	0.044	40.1	Breidenbach et al 2019
5	5_44	cpSSR	ss60974-F	scf7180002100750	100.000	19	0	0	1	19	30500	30482	0.17	38.2	Breidenbach et al 2019
5	5_44	cpSSR	ss60974-R	scf7180002100750	100.000	20	0	0	1	20	30296	30315	0.044	40.1	Breidenbach et al 2019
5	5_45	cpSSR	ss60974-F	scf7180002106305	100.000	19	0	0	1	19	10652	10634	0.17	38.2	Breidenbach et al 2019
5	5_45	cpSSR	ss60974-R	scf7180002106305	100.000	20	0	0	1	20	10448	10467	0.044	40.1	Breidenbach et al 2019
5	5_46	cpSSR	ss60974-F	scf7180002109397	100.000	19	0	0	1	19	24672	24654	0.17	38.2	Breidenbach et al 2019
5	5_46	cpSSR	ss60974-R	scf7180002109397	100.000	20	0	0	1	20	24468	24487	0.044	40.1	Breidenbach et al 2019
5	5_47	cpSSR	ss60974-F	scf7180002117761	100.000	19	0	0	1	19	20391	20373	0.17	38.2	Breidenbach et al 2019
5	5_47	cpSSR	ss60974-R	scf7180002117761	100.000	20	0	0	1	20	20187	20206	0.044	40.1	Breidenbach et al 2019
5	5_48	cpSSR	ss60974-F	scf7180002124767	100.000	19	0	0	1	19	27006	26988	0.17	38.2	Breidenbach et al 2019
5	5_48	cpSSR	ss60974-R	scf7180002124767	100.000	20	0	0	1	20	26796	26815	0.044	40.1	Breidenbach et al 2019
5	5_49	cpSSR	ss60974-F	scf7180002125171	100.000	19	0	0	1	19	17165	17183	0.17	38.2	Breidenbach et al 2019
5	5_49	cpSSR	ss60974-R	scf7180002125171	100.000	20	0	0	1	20	17367	17348	0.044	40.1	Breidenbach et al 2019
5	5_50	cpSSR	ss60974-F	scf7180002128291	100.000	19	0	0	1	19	384	402	0.17	38.2	Breidenbach et al 2019
5	5_50	cpSSR	ss60974-R	scf7180002128291	100.000	20	0	0	1	20	588	569	0.044	40.1	Breidenbach et al 2019
5	5_51	cpSSR	ss60974-F	scf7180002130922	100.000	19	0	0	1	19	11606	11624	0.17	38.2	Breidenbach et al 2019
5	5_51	cpSSR	ss60974-R	scf7180002130922	100.000	20	0	0	1	20	11810	11791	0.044	40.1	Breidenbach et al 2019
5	5_52	cpSSR	ss60974-F	scf7180002158060	100.000	19	0	0	1	19	12758	12776	0.17	38.2	Breidenbach et al 2019
5	5_52	cpSSR	ss60974-R	scf7180002158060	100.000	20	0	0	1	20	12962	12943	0.044	40.1	Breidenbach et al 2019
6	6_1	cpSSR	ss85281-F	chloroplast	100.000	23	0	0	1	23	85076	85098	0.001	46.1	Breidenbach et al 2019
6	6_1	cpSSR	ss85281-R	chloroplast	100.000	20	0	0	1	20	85269	85250	0.044	40.1	Breidenbach et al 2019
6	6_2	cpSSR	ss85281-F	scf7180001491225	100.000	23	0	0	1	23	86417	86395	0.001	46.1	Breidenbach et al 2019
6	6_2	cpSSR	ss85281-R	scf7180001491225	100.000	20	0	0	1	20	86224	86243	0.044	40.1	Breidenbach et al 2019
6	6_3	cpSSR	ss85281-F	scf7180001504702	100.000	23	0	0	1	23	698275	698253	0.001	46.1	Breidenbach et al 2019
6	6_3	cpSSR	ss85281-R	scf7180001504702	100.000	20	0	0	1	20	698082	698101	0.044	40.1	Breidenbach et al 2019
6	6_4	cpSSR	ss85281-F	scf7180001511746	100.000	23	0	0	1	23	274465	274487	0.001	46.1	Breidenbach et al 2019
6	6_4	cpSSR	ss85281-R	scf7180001511746	100.000	20	0	0	1	20	274658	274639	0.044	40.1	Breidenbach et al 2019
6	6_5	cpSSR	ss85281-F	scf7180001511971	100.000	23	0	0	1	23	39478	39456	0.001	46.1	Breidenbach et al 2019
6	6_5	cpSSR	ss85281-R	scf7180001511971	100.000	20	0	0	1	20	39285	39304	0.044	40.1	Breidenbach et al 2019
6	6_6	cpSSR	ss85281-F	scf7180001518673	100.000	23	0	0	1	23	16996	16974	0.001	46.1	Breidenbach et al 2019
6	6_6	cpSSR	ss85281-R	scf7180001518673	100.000	17	0	0	4	20	16804	16820	2.7	34.2	Breidenbach et al 2019
6	6_7	cpSSR	ss85281-F	scf7180001520127	100.000	23	0	0	1	23	643205	643227	0.001	46.1	Breidenbach et al 2019
6	6_7	cpSSR	ss85281-R	scf7180001520127	100.000	20	0	0	1	20	643398	643379	0.044	40.1	Breidenbach et al 2019
6	6_8	cpSSR	ss85281-F	scf7180001537932	100.000	23	0	0	1	23	308714	308736	0.001	46.1	Breidenbach et al 2019
6	6_8	cpSSR	ss85281-R	scf7180001537932	100.000	20	0	0	1	20	308909	308890	0.044	40.1	Breidenbach et al 2019
6	6_9	cpSSR	ss85281-F	scf7180001602636	100.000	23	0	0	1	23	9226	9204	0.001	46.1	Breidenbach et al 2019
6	6_9	cpSSR	ss85281-R	scf7180001602636	100.000	20	0	0	1	20	9033	9052	0.044	40.1	Breidenbach et al 2019
6	6_10	cpSSR	ss85281-F	scf7180001619763	100.000	23	0	0	1	23	42184	42206	0.001	46.1	Breidenbach et al 2019
6	6_10	cpSSR	ss85281-R	scf7180001619763	100.000	17	0	0	4	20	42372	42356	2.7	34.2	Breidenbach et al 2019
6	6_11	cpSSR	ss85281-F	scf7180001630767	100.000	23	0	0	1	23	47367	47345	0.001	46.1	Breidenbach et al 2019
6	6_11	cpSSR	ss85281-R	scf7180001630767	100.000	20	0	0	1	20	47174	47193	0.044	40.1	Breidenbach et al 2019
6	6_12	cpSSR	ss85281-F	scf7180001644545	100.000	23	0	0	1	23	21886	21908	0.001	46.1	Breidenbach et al 2019
6	6_12	cpSSR	ss85281-R	scf7180001644545	100.000	20	0	0	1	20	22079	22060	0.044	40.1	Breidenbach et al 2019
6	6_13	cpSSR	ss85281-F	scf7180001670877	100.000	23	0	0	1	23	29097	29075	0.001	46.1	Breidenbach et al 2019
6	6_13	cpSSR	ss85281-R	scf7180001670877	100.000	17	0	0	4	20	28907	28923	2.7	34.2	Breidenbach et al 2019
6	6_14	cpSSR	ss85281-F	scf7180001796150	100.000	23	0	0	1	23	25280	25302	0.001	46.1	Breidenbach et al 2019
6	6_14	cpSSR	ss85281-R	scf7180001796150	100.000	20	0	0	1	20	25473	25454	0.044	40.1	Breidenbach et al 2019
6	6_15	cpSSR	ss85281-F	scf7180001818951	100.000	23	0	0	1	23	23915	23893	0.001	46.1	Breidenbach et al 2019
6	6_15	cpSSR	ss85281-R	scf7180001818951	100.000	17	0	0	4	20	23727	23743	2.7	34.2	Breidenbach et al 2019
6	6_16	cpSSR	ss85281-F	scf7180001882247	100.000	23	0	0	1	23	2586	2608	0.001	46.1	Breidenbach et al 2019
6	6_16	cpSSR	ss85281-R	scf7180001882247	100.000	20	0	0	1	20	2779	2760	0.044	40.1	Breidenbach et al 2019
6	6_17	cpSSR	ss85281-F	scf7180001899848	100.000	23	0	0	1	23	9113	9091	0.001	46.1	Breidenbach et al 2019
6	6_17	cpSSR	ss85281-R	scf7180001899848	100.000	20	0	0	1	20	8920	8939	0.044	40.1	Breidenbach et al 2019
6	6_18	cpSSR	ss85281-F	scf7180001950161	100.000	23	0	0	1	23	4970	4948	0.001	46.1	Breidenbach et al 2019
6	6_18	cpSSR	ss85281-R	scf7180001950161	100.000	20	0	0	1	20	4777	4796	0.044	40.1	Breidenbach et al 2019
6	6_19	cpSSR	ss85281-F	scf7180001954175	100.000	23	0	0	1	23	5364	5342	0.001	46.1	Breidenbach et al 2019
6	6_19	cpSSR	ss85281-R	scf7180001954175	100.000	20	0	0	1	20	5171	5190	0.044	40.1	Breidenbach et al 2019
6	6_20	cpSSR	ss85281-F	scf7180002033031	95.652	23	1	0	1	23	11718	11696	0.35	38.2	Breidenbach et al 2019
6	6_20	cpSSR	ss85281-R	scf7180002033031	100.000	20	0	0	1	20	11525	11544	0.044	40.1	Breidenbach et al 2019
6	6_21	cpSSR	ss85281-F	scf7180002033848	100.000	23	0	0	1	23	315927	315949	0.001	46.1	Breidenbach et al 2019
6	6_21	cpSSR	ss85281-R	scf7180002033848	100.000	17	0	0	4	20	316115	316099	2.7	34.2	Breidenbach et al 2019
6	6_22	cpSSR	ss85281-F	scf7180002034190	100.000	23	0	0	1	23	98139	98161	0.001	46.1	Breidenbach et al 2019
6	6_22	cpSSR	ss85281-R	scf7180002034190	100.000	20	0	0	1	20	98334	98315	0.044	40.1	Breidenbach et al 2019
6	6_23	cpSSR	ss85281-F	scf7180002034461	100.000	23	0	0	1	23	2260	2282	0.001	46.1	Breidenbach et al 2019
6	6_23	cpSSR	ss85281-R	scf7180002034461	100.000	20	0	0	1	20	2453	2434	0.044	40.1	Breidenbach et al 2019
6	6_24	cpSSR	ss85281-F	scf7180002034464	100.000	23	0	0	1	23	306	328	0.001	46.1	Breidenbach et al 2019
6	6_24	cpSSR	ss85281-R	scf7180002034464	100.000	20	0	0	1	20	503	484	0.044	40.1	Breidenbach et al 2019
6	6_25	cpSSR	ss85281-F	scf7180002035565	100.000	23	0	0	1	23	645084	645062	0.001	46.1	Breidenbach et al 2019
6	6_25	cpSSR	ss85281-R	scf7180002035565	100.000	20	0	0	1	20	644891	644910	0.044	40.1	Breidenbach et al 2019
6	6_26	cpSSR	ss85281-F	scf7180002041083	100.000	23	0	0	1	23	23580	23558	0.001	46.1	Breidenbach et al 2019
6	6_26	cpSSR	ss85281-R	scf7180002041083	100.000	20	0	0	1	20	23387	23406	0.044	40.1	Breidenbach et al 2019
6	6_27	cpSSR	ss85281-F	scf7180002045322	100.000	23	0	0	1	23	189597	189619	0.001	46.1	Breidenbach et al 2019
6	6_27	cpSSR	ss85281-R	scf7180002045322	100.000	20	0	0	1	20	189790	189771	0.044	40.1	Breidenbach et al 2019
6	6_28	cpSSR	ss85281-F	scf7180002049475	100.000	23	0	0	1	23	16973	16995	0.001	46.1	Breidenbach et al 2019
6	6_28	cpSSR	ss85281-R	scf7180002049475	100.000	20	0	0	1	20	17166	17147	0.044	40.1	Breidenbach et al 2019
6	6_29	cpSSR	ss85281-F	scf7180002056307	100.000	23	0	0	1	23	10954	10976	0.001	46.1	Breidenbach et al 2019
6	6_29	cpSSR	ss85281-R	scf7180002056307	100.000	20	0	0	1	20	11151	11132	0.044	40.1	Breidenbach et al 2019
6	6_30	cpSSR	ss85281-F	scf7180002057991	100.000	23	0	0	1	23	10690	10712	0.001	46.1	Breidenbach et al 2019
6	6_30	cpSSR	ss85281-R	scf7180002057991	100.000	20	0	0	1	20	10883	10864	0.044	40.1	Breidenbach et al 2019
6	6_31	cpSSR	ss85281-F	scf7180002058321	100.000	23	0	0	1	23	4571	4549	0.001	46.1	Breidenbach et al 2019
6	6_31	cpSSR	ss85281-R	scf7180002058321	100.000	20	0	0	1	20	4378	4397	0.044	40.1	Breidenbach et al 2019
6	6_32	cpSSR	ss85281-F	scf7180002060619	100.000	23	0	0	1	23	51820	51842	0.001	46.1	Breidenbach et al 2019
6	6_32	cpSSR	ss85281-R	scf7180002060619	100.000	20	0	0	1	20	52013	51994	0.044	40.1	Breidenbach et al 2019
6	6_33	cpSSR	ss85281-F	scf7180002070698	100.000	23	0	0	1	23	17805	17827	0.001	46.1	Breidenbach et al 2019
6	6_33	cpSSR	ss85281-R	scf7180002070698	100.000	20	0	0	1	20	18002	17983	0.044	40.1	Breidenbach et al 2019
6	6_34	cpSSR	ss85281-F	scf7180002073950	100.000	23	0	0	1	23	651	629	0.001	46.1	Breidenbach et al 2019
6	6_34	cpSSR	ss85281-R	scf7180002073950	100.000	20	0	0	1	20	458	477	0.044	40.1	Breidenbach et al 2019
6	6_35	cpSSR	ss85281-F	scf7180002075493	100.000	23	0	0	1	23	27743	27721	0.001	46.1	Breidenbach et al 2019
6	6_35	cpSSR	ss85281-R	scf7180002075493	100.000	20	0	0	1	20	27550	27569	0.044	40.1	Breidenbach et al 2019
6	6_36	cpSSR	ss85281-F	scf7180002083948	100.000	23	0	0	1	23	7376	7398	0.001	46.1	Breidenbach et al 2019
6	6_36	cpSSR	ss85281-R	scf7180002083948	100.000	20	0	0	1	20	7569	7550	0.044	40.1	Breidenbach et al 2019
6	6_37	cpSSR	ss85281-F	scf7180002085382	100.000	23	0	0	1	23	6553	6531	0.001	46.1	Breidenbach et al 2019
6	6_37	cpSSR	ss85281-R	scf7180002085382	100.000	20	0	0	1	20	6356	6375	0.044	40.1	Breidenbach et al 2019
6	6_38	cpSSR	ss85281-F	scf7180002085384	100.000	23	0	0	1	23	2188	2166	0.001	46.1	Breidenbach et al 2019
6	6_38	cpSSR	ss85281-R	scf7180002085384	100.000	20	0	0	1	20	1995	2014	0.044	40.1	Breidenbach et al 2019
6	6_39	cpSSR	ss85281-F	scf7180002099052	100.000	23	0	0	1	23	66491	66469	0.001	46.1	Breidenbach et al 2019
6	6_39	cpSSR	ss85281-R	scf7180002099052	100.000	20	0	0	1	20	66298	66317	0.044	40.1	Breidenbach et al 2019
6	6_40	cpSSR	ss85281-F	scf7180002100750	100.000	23	0	0	1	23	196	174	0.001	46.1	Breidenbach et al 2019
6	6_40	cpSSR	ss85281-R	scf7180002100750	100.000	20	0	0	1	20	3	22	0.044	40.1	Breidenbach et al 2019
6	6_41	cpSSR	ss85281-F	scf7180002124621	100.000	23	0	0	1	23	12998	12976	0.001	46.1	Breidenbach et al 2019
6	6_41	cpSSR	ss85281-R	scf7180002124621	100.000	20	0	0	1	20	12801	12820	0.044	40.1	Breidenbach et al 2019
6	6_42	cpSSR	ss85281-F	scf7180002124767	100.000	23	0	0	1	23	2718	2696	0.001	46.1	Breidenbach et al 2019
6	6_42	cpSSR	ss85281-R	scf7180002124767	100.000	20	0	0	1	20	2525	2544	0.044	40.1	Breidenbach et al 2019
6	6_43	cpSSR	ss85281-F	scf7180002125169	100.000	23	0	0	1	23	2658	2636	0.001	46.1	Breidenbach et al 2019
6	6_43	cpSSR	ss85281-R	scf7180002125169	100.000	20	0	0	1	20	2465	2484	0.044	40.1	Breidenbach et al 2019
6	6_44	cpSSR	ss85281-F	scf7180002154193	100.000	23	0	0	1	23	408762	408740	0.001	46.1	Breidenbach et al 2019
6	6_44	cpSSR	ss85281-R	scf7180002154193	100.000	17	0	0	4	20	408572	408588	2.7	34.2	Breidenbach et al 2019
7	7_1	cpSSR	ss109990-F	chloroplast	100.000	20	0	0	1	20	109774	109793	0.044	40.1	Breidenbach et al 2019
7	7_1	cpSSR	ss109990-R	chloroplast	100.000	26	0	0	1	26	109978	109953	4.03e-05	52.0	Breidenbach et al 2019
7	7_2	cpSSR	ss109990-F	scf7180001505447	100.000	20	0	0	1	20	102545	102526	0.044	40.1	Breidenbach et al 2019
7	7_2	cpSSR	ss109990-R	scf7180001505447	100.000	26	0	0	1	26	102346	102371	4.03e-05	52.0	Breidenbach et al 2019
7	7_3	cpSSR	ss109990-F	scf7180001507307	100.000	20	0	0	1	20	92644	92663	0.044	40.1	Breidenbach et al 2019
7	7_3	cpSSR	ss109990-R	scf7180001507307	100.000	26	0	0	1	26	92848	92823	4.03e-05	52.0	Breidenbach et al 2019
7	7_4	cpSSR	ss109990-F	scf7180001587658	100.000	20	0	0	1	20	2042	2023	0.044	40.1	Breidenbach et al 2019
7	7_4	cpSSR	ss109990-R	scf7180001587658	100.000	26	0	0	1	26	1838	1863	4.03e-05	52.0	Breidenbach et al 2019
7	7_5	cpSSR	ss109990-F	scf7180001616304	100.000	20	0	0	1	20	32711	32692	0.044	40.1	Breidenbach et al 2019
7	7_5	cpSSR	ss109990-R	scf7180001616304	100.000	26	0	0	1	26	32507	32532	4.03e-05	52.0	Breidenbach et al 2019
7	7_6	cpSSR	ss109990-F	scf7180001744882	100.000	20	0	0	1	20	3519	3538	0.044	40.1	Breidenbach et al 2019
7	7_6	cpSSR	ss109990-R	scf7180001744882	100.000	26	0	0	1	26	3723	3698	4.03e-05	52.0	Breidenbach et al 2019
7	7_7	cpSSR	ss109990-F	scf7180001757185	100.000	20	0	0	1	20	49249	49230	0.044	40.1	Breidenbach et al 2019
7	7_7	cpSSR	ss109990-R	scf7180001757185	100.000	26	0	0	1	26	49045	49070	4.03e-05	52.0	Breidenbach et al 2019
7	7_8	cpSSR	ss109990-F	scf7180001768130	100.000	20	0	0	1	20	5504	5523	0.044	40.1	Breidenbach et al 2019
7	7_8	cpSSR	ss109990-R	scf7180001768130	100.000	26	0	0	1	26	5708	5683	4.03e-05	52.0	Breidenbach et al 2019
7	7_9	cpSSR	ss109990-F	scf7180001839860	100.000	20	0	0	1	20	67731	67750	0.044	40.1	Breidenbach et al 2019
7	7_9	cpSSR	ss109990-R	scf7180001839860	100.000	26	0	0	1	26	67935	67910	4.03e-05	52.0	Breidenbach et al 2019
7	7_10	cpSSR	ss109990-F	scf7180001920387	100.000	20	0	0	1	20	24476	24495	0.044	40.1	Breidenbach et al 2019
7	7_10	cpSSR	ss109990-R	scf7180001920387	100.000	26	0	0	1	26	24680	24655	4.03e-05	52.0	Breidenbach et al 2019
7	7_11	cpSSR	ss109990-F	scf7180001971998	100.000	20	0	0	1	20	1912	1893	0.044	40.1	Breidenbach et al 2019
7	7_11	cpSSR	ss109990-R	scf7180001971998	100.000	26	0	0	1	26	1710	1735	4.03e-05	52.0	Breidenbach et al 2019
7	7_12	cpSSR	ss109990-F	scf7180002033890	100.000	20	0	0	1	20	1899	1918	0.044	40.1	Breidenbach et al 2019
7	7_12	cpSSR	ss109990-R	scf7180002033890	100.000	22	0	0	1	22	2275	2254	0.010	44.1	Breidenbach et al 2019
7	7_13	cpSSR	ss109990-F	scf7180002038730	100.000	20	0	0	1	20	214958	214977	0.044	40.1	Breidenbach et al 2019
7	7_13	cpSSR	ss109990-R	scf7180002038730	100.000	26	0	0	1	26	215162	215137	4.03e-05	52.0	Breidenbach et al 2019
7	7_14	cpSSR	ss109990-F	scf7180002039603	100.000	20	0	0	1	20	7078	7059	0.044	40.1	Breidenbach et al 2019
7	7_14	cpSSR	ss109990-R	scf7180002039603	96.154	26	1	0	1	26	6874	6899	0.010	44.1	Breidenbach et al 2019
7	7_15	cpSSR	ss109990-F	scf7180002039721	100.000	20	0	0	1	20	293190	293209	0.044	40.1	Breidenbach et al 2019
7	7_15	cpSSR	ss109990-R	scf7180002039721	100.000	26	0	0	1	26	293394	293369	4.03e-05	52.0	Breidenbach et al 2019
7	7_16	cpSSR	ss109990-F	scf7180002046648	100.000	20	0	0	1	20	573304	573323	0.044	40.1	Breidenbach et al 2019
7	7_16	cpSSR	ss109990-R	scf7180002046648	96.154	26	1	0	1	26	573508	573483	0.010	44.1	Breidenbach et al 2019
7	7_17	cpSSR	ss109990-F	scf7180002047337	100.000	20	0	0	1	20	5925	5944	0.044	40.1	Breidenbach et al 2019
7	7_17	cpSSR	ss109990-R	scf7180002047337	100.000	26	0	0	1	26	6127	6102	4.03e-05	52.0	Breidenbach et al 2019
7	7_18	cpSSR	ss109990-F	scf7180002048762	100.000	20	0	0	1	20	389688	389669	0.044	40.1	Breidenbach et al 2019
7	7_18	cpSSR	ss109990-R	scf7180002048762	100.000	26	0	0	1	26	389484	389509	4.03e-05	52.0	Breidenbach et al 2019
7	7_19	cpSSR	ss109990-F	scf7180002048763	100.000	20	0	0	1	20	17864	17845	0.044	40.1	Breidenbach et al 2019
7	7_19	cpSSR	ss109990-R	scf7180002048763	100.000	26	0	0	1	26	17660	17685	4.03e-05	52.0	Breidenbach et al 2019
7	7_20	cpSSR	ss109990-F	scf7180002052354	100.000	20	0	0	1	20	53997	53978	0.044	40.1	Breidenbach et al 2019
7	7_20	cpSSR	ss109990-R	scf7180002052354	100.000	26	0	0	1	26	53793	53818	4.03e-05	52.0	Breidenbach et al 2019
7	7_21	cpSSR	ss109990-F	scf7180002060293	100.000	20	0	0	1	20	1493	1474	0.044	40.1	Breidenbach et al 2019
7	7_21	cpSSR	ss109990-R	scf7180002060293	100.000	26	0	0	1	26	1289	1314	4.03e-05	52.0	Breidenbach et al 2019
7	7_22	cpSSR	ss109990-F	scf7180002064109	100.000	20	0	0	1	20	22058	22077	0.044	40.1	Breidenbach et al 2019
7	7_22	cpSSR	ss109990-R	scf7180002064109	100.000	26	0	0	1	26	22262	22237	4.03e-05	52.0	Breidenbach et al 2019
7	7_23	cpSSR	ss109990-F	scf7180002075493	100.000	20	0	0	1	20	3053	3034	0.044	40.1	Breidenbach et al 2019
7	7_23	cpSSR	ss109990-R	scf7180002075493	100.000	26	0	0	1	26	2849	2874	4.03e-05	52.0	Breidenbach et al 2019
7	7_24	cpSSR	ss109990-F	scf7180002077251	100.000	20	0	0	1	20	1299	1280	0.044	40.1	Breidenbach et al 2019
7	7_24	cpSSR	ss109990-R	scf7180002077251	100.000	26	0	0	1	26	1097	1122	4.03e-05	52.0	Breidenbach et al 2019
7	7_25	cpSSR	ss109990-F	scf7180002077980	100.000	20	0	0	1	20	8919	8938	0.044	40.1	Breidenbach et al 2019
7	7_25	cpSSR	ss109990-R	scf7180002077980	100.000	26	0	0	1	26	9129	9104	4.03e-05	52.0	Breidenbach et al 2019
7	7_26	cpSSR	ss109990-F	scf7180002099052	100.000	20	0	0	1	20	41793	41774	0.044	40.1	Breidenbach et al 2019
7	7_26	cpSSR	ss109990-R	scf7180002099052	100.000	26	0	0	1	26	41589	41614	4.03e-05	52.0	Breidenbach et al 2019
7	7_27	cpSSR	ss109990-F	scf7180002116932	100.000	20	0	0	1	20	5968	5949	0.044	40.1	Breidenbach et al 2019
7	7_27	cpSSR	ss109990-R	scf7180002116932	100.000	26	0	0	1	26	5766	5791	4.03e-05	52.0	Breidenbach et al 2019
7	7_28	cpSSR	ss109990-F	scf7180002120740	100.000	20	0	0	1	20	9304	9323	0.044	40.1	Breidenbach et al 2019
7	7_28	cpSSR	ss109990-R	scf7180002120740	100.000	21	0	0	1	21	9702	9682	0.039	42.1	Breidenbach et al 2019
7	7_29	cpSSR	ss109990-F	scf7180002122111	100.000	20	0	0	1	20	6734	6753	0.044	40.1	Breidenbach et al 2019
7	7_29	cpSSR	ss109990-R	scf7180002122111	100.000	26	0	0	1	26	6938	6913	4.03e-05	52.0	Breidenbach et al 2019
7	7_30	cpSSR	ss109990-F	scf7180002132233	100.000	20	0	0	1	20	9812	9831	0.044	40.1	Breidenbach et al 2019
7	7_30	cpSSR	ss109990-R	scf7180002132233	100.000	26	0	0	1	26	10014	9989	4.03e-05	52.0	Breidenbach et al 2019
7	7_31	cpSSR	ss109990-F	scf7180002142378	100.000	20	0	0	1	20	42112	42131	0.044	40.1	Breidenbach et al 2019
7	7_31	cpSSR	ss109990-R	scf7180002142378	100.000	26	0	0	1	26	42316	42291	4.03e-05	52.0	Breidenbach et al 2019
7	7_32	cpSSR	ss109990-F	scf7180002154929	100.000	20	0	0	1	20	431742	431761	0.044	40.1	Breidenbach et al 2019
7	7_32	cpSSR	ss109990-R	scf7180002154929	100.000	26	0	0	1	26	431946	431921	4.03e-05	52.0	Breidenbach et al 2019
8	8_1	EST-SSR	SS36782-F	scf7180002024065	100.000	20	0	0	1	20	271995	272014	0.044	40.1	Breidenbach et al 2019
8	8_1	EST-SSR	SS36782-R	scf7180002024065	100.000	20	0	0	1	20	272181	272162	0.044	40.1	Breidenbach et al 2019
9	9_1	EST-SSR	SS73307-F	scf7180001522979	100.000	20	0	0	1	20	355139	355120	0.044	40.1	Breidenbach et al 2019
9	9_1	EST-SSR	SS73307-R	scf7180001522979	100.000	20	0	0	1	20	354917	354936	0.044	40.1	Breidenbach et al 2019
9	9_2	EST-SSR	SS73307-F	scf7180001655308	100.000	19	0	0	2	20	108306	108324	0.17	38.2	Breidenbach et al 2019
9	9_2	EST-SSR	SS73307-R	scf7180001655308	100.000	18	0	0	1	18	108530	108513	0.68	36.2	Breidenbach et al 2019
10	10_1	EST-SSR	SS73361-F	scf7180002155175	100.000	20	0	0	1	20	134379	134398	0.044	40.1	Breidenbach et al 2019
10	10_1	EST-SSR	SS73361-R	scf7180002155175	100.000	20	0	0	1	20	134583	134564	0.044	40.1	Breidenbach et al 2019
11	11_1	EST-SSR	SS73978-F	scf7180001520746	100.000	20	0	0	1	20	148349	148330	0.044	40.1	Breidenbach et al 2019
11	11_1	EST-SSR	SS73978-R	scf7180001520746	100.000	20	0	0	1	20	148136	148155	0.044	40.1	Breidenbach et al 2019
11	11_2	EST-SSR	SS73978-F	scf7180001651072	100.000	20	0	0	1	20	16486	16467	0.044	40.1	Breidenbach et al 2019
11	11_2	EST-SSR	SS73978-R	scf7180001651072	100.000	20	0	0	1	20	16275	16294	0.044	40.1	Breidenbach et al 2019
11	11_3	EST-SSR	SS73978-F	scf7180001913498	100.000	20	0	0	1	20	25994	25975	0.044	40.1	Breidenbach et al 2019
11	11_3	EST-SSR	SS73978-R	scf7180001913498	100.000	20	0	0	1	20	25783	25802	0.044	40.1	Breidenbach et al 2019
12	12_1	EST-SSR	SS74800-F	scf7180001628588	100.000	20	0	0	1	20	12546	12565	0.044	40.1	Breidenbach et al 2019
12	12_1	EST-SSR	SS74800-R	scf7180001628588	100.000	20	0	0	1	20	12763	12744	0.044	40.1	Breidenbach et al 2019
12	12_2	EST-SSR	SS74800-F	scf7180001631571	100.000	20	0	0	1	20	12608	12627	0.044	40.1	Breidenbach et al 2019
12	12_2	EST-SSR	SS74800-R	scf7180001631571	100.000	20	0	0	1	20	12825	12806	0.044	40.1	Breidenbach et al 2019
12	12_3	EST-SSR	SS74800-F	scf7180002068625	100.000	20	0	0	1	20	2596	2577	0.044	40.1	Breidenbach et al 2019
12	12_3	EST-SSR	SS74800-R	scf7180002068625	100.000	20	0	0	1	20	2379	2398	0.044	40.1	Breidenbach et al 2019
12	12_4	EST-SSR	SS74800-F	scf7180002082457	100.000	20	0	0	1	20	16274	16255	0.044	40.1	Breidenbach et al 2019
12	12_4	EST-SSR	SS74800-R	scf7180002082457	100.000	20	0	0	1	20	16057	16076	0.044	40.1	Breidenbach et al 2019
12	12_5	EST-SSR	SS74800-F	scf7180002156132	100.000	20	0	0	1	20	243315	243296	0.044	40.1	Breidenbach et al 2019
12	12_5	EST-SSR	SS74800-R	scf7180002156132	100.000	20	0	0	1	20	243098	243117	0.044	40.1	Breidenbach et al 2019
12	12_6	EST-SSR	SS74800-F	scf7180002161515	100.000	20	0	0	1	20	325081	325062	0.044	40.1	Breidenbach et al 2019
12	12_6	EST-SSR	SS74800-R	scf7180002161515	100.000	20	0	0	1	20	324864	324883	0.044	40.1	Breidenbach et al 2019
13	13_1	EST-SSR	SS91170-F	scf7180001608483	100.000	20	0	0	1	20	2157	2176	0.044	40.1	Breidenbach et al 2019
13	13_1	EST-SSR	SS91170-R	scf7180001608483	100.000	20	0	0	2	21	2335	2316	0.066	40.1	Breidenbach et al 2019
13	13_2	EST-SSR	SS91170-F	scf7180001673885	100.000	20	0	0	1	20	718731	718750	0.044	40.1	Breidenbach et al 2019
13	13_2	EST-SSR	SS91170-R	scf7180001673885	100.000	20	0	0	2	21	718909	718890	0.066	40.1	Breidenbach et al 2019
13	13_3	EST-SSR	SS91170-F	scf7180002045149	100.000	20	0	0	1	20	4275	4294	0.044	40.1	Breidenbach et al 2019
13	13_3	EST-SSR	SS91170-R	scf7180002045149	100.000	20	0	0	2	21	4453	4434	0.066	40.1	Breidenbach et al 2019
13	13_3	EST-SSR	SS91170-F	scf7180002157749	100.000	20	0	0	1	20	16543	16562	0.044	40.1	Breidenbach et al 2019
13	13_3	EST-SSR	SS91170-R	scf7180002157749	100.000	20	0	0	2	21	16721	16702	0.066	40.1	Breidenbach et al 2019
13	13_4	EST-SSR	SS91170-F	scf7180002158602	100.000	20	0	0	1	20	54027	54046	0.044	40.1	Breidenbach et al 2019
13	13_4	EST-SSR	SS91170-R	scf7180002158602	95.238	21	1	0	1	21	54210	54190	4.1	34.2	Breidenbach et al 2019
14	14_1	EST-SSR	SS114481-F	scf7180002056672	100.000	20	0	0	1	20	38585	38604	0.044	40.1	Breidenbach et al 2019
14	14_1	EST-SSR	SS114481-R	scf7180002056672	100.000	20	0	0	1	20	38779	38760	0.044	40.1	Breidenbach et al 2019

## Sheet: unique_scaffolds
subject_id
scf7180001818028
scf7180001851450
scf7180002037003
scf7180002095047
chloroplast
scf7180001505447
scf7180001507307
scf7180001587658
scf7180001616304
scf7180001744882
scf7180001757185
scf7180001768130
scf7180001839860
scf7180001920387
scf7180001971998
scf7180002033890
scf7180002038730
scf7180002039603
scf7180002039721
scf7180002046648
scf7180002047337
scf7180002048762
scf7180002048763
scf7180002052354
scf7180002060293
scf7180002064109
scf7180002075493
scf7180002077251
scf7180002077980
scf7180002099052
scf7180002116932
scf7180002120740
scf7180002122111
scf7180002132233
scf7180002142378
scf7180002154929
scf7180002056672
scf7180002024065
scf7180001505532
scf7180001625184
scf7180001736962
scf7180001757339
scf7180001764070
scf7180001783829
scf7180001987435
scf7180002048825
scf7180002048853
scf7180002072951
scf7180002077048
scf7180002077066
scf7180002100179
scf7180002102367
scf7180002109171
scf7180002109397
scf7180002115370
scf7180002118482
scf7180002118487
scf7180002119499
scf7180002120828
scf7180002130269
scf7180002155267
scf7180001505744
scf7180001516022
scf7180001516150
scf7180001519474
scf7180001534385
scf7180001606704
scf7180001679439
scf7180001718970
scf7180001744369
scf7180001747531
scf7180001762884
scf7180001769067
scf7180001822712
scf7180001863582
scf7180002032817
scf7180002039294
scf7180002039865
scf7180002041751
scf7180002054442
scf7180002059453
scf7180002065047
scf7180002065927
scf7180002073961
scf7180002078728
scf7180002080744
scf7180002081122
scf7180002084036
scf7180002092538
scf7180002100750
scf7180002105665
scf7180002121526
scf7180002124181
scf7180002124767
scf7180002125171
scf7180002155226
scf7180002158060
scf7180001491225
scf7180001499221
scf7180001519232
scf7180001540035
scf7180001570288
scf7180001574598
scf7180001585821
scf7180001640719
scf7180001671052
scf7180001671698
scf7180001698284
scf7180001784190
scf7180001788029
scf7180001885484
scf7180001911200
scf7180002025775
scf7180002030852
scf7180002031202
scf7180002033779
scf7180002044481
scf7180002049138
scf7180002050639
scf7180002050747
scf7180002054062
scf7180002057749
scf7180002060277
scf7180002061182
scf7180002063318
scf7180002065343
scf7180002068116
scf7180002073366
scf7180002081553
scf7180002081554
scf7180002084179
scf7180002092741
scf7180002106305
scf7180002117761
scf7180002128291
scf7180002130922
scf7180001522979
scf7180001655308
scf7180002155175
scf7180001520746
scf7180001651072
scf7180001913498
scf7180001628588
scf7180001631571
scf7180002068625
scf7180002082457
scf7180002156132
scf7180002161515
scf7180001504702
scf7180001511746
scf7180001511971
scf7180001518673
scf7180001520127
scf7180001537932
scf7180001602636
scf7180001619763
scf7180001630767
scf7180001644545
scf7180001670877
scf7180001796150
scf7180001818951
scf7180001882247
scf7180001899848
scf7180001950161
scf7180001954175
scf7180002033031
scf7180002033848
scf7180002034190
scf7180002034461
scf7180002034464
scf7180002035565
scf7180002041083
scf7180002045322
scf7180002049475
scf7180002056307
scf7180002057991
scf7180002058321
scf7180002060619
scf7180002070698
scf7180002073950
scf7180002083948
scf7180002085382
scf7180002085384
scf7180002124621
scf7180002125169
scf7180002154193
scf7180001608483
scf7180001673885
scf7180002045149
scf7180002157749
scf7180002158602
