# Supplementary material for: Genetic structure of coast redwood (Sequoia sempervirens [D. Don] Endl.) populations in and outside of the natural distribution range based on nuclear and chloroplast microsatellite markers
Source: PLoS One. 2020 Dec 11;15(12):e0243556. doi: 10.1371/journal.pone.0243556 (PMC7732113; doi:10.1371/journal.pone.0243556)
Supplement: S9 Table — (XLSX) [file pone.0243556.s022.xlsx]

## Sheet: Q-matrix for K=17 
tree	group, subpopulation or watershed	structure info	1	2	3	4	5	6	7	8	9	10	11	12	13	14	15	16	17
F26	N-A	1	0.0027	0.2219	0.1929	0.0088	0.0023	0.0053	0.0042	0.002	0.0036	0.0519	0.0259	0.0544	0.091	0.0022	0.2112	0.0168	0.1029
F28	N-A	1	0.0124	0.5844	0.0521	0.0047	0.0075	0.0085	0.0073	0.0037	0.0809	0.0259	0.0251	0.0097	0.1011	0.0021	0.022	0.0369	0.0156
F4	N-A	1	0.0105	0.0124	0.0373	0.0136	0.0108	0.3229	0.0036	0.0076	0.3126	0.0751	0.0051	0.0402	0.015	0.0029	0.0264	0.088	0.0158
F53	N-A	1	0.6582	0.0126	0.0106	0.01	0.03	0.0041	0.0033	0.0034	0.027	0.0179	0.0069	0.03	0.0225	0.0021	0.0337	0.0973	0.0305
F54	N-A	1	0.0263	0.106	0.1171	0.0051	0.0039	0.0183	0.0247	0.0034	0.2484	0.0069	0.0132	0.251	0.0036	0.0024	0.0073	0.0862	0.0763
F68	N-A	1	0.0033	0.2591	0.2703	0.0472	0.0172	0.0021	0.1375	0.0032	0.0808	0.0032	0.0029	0.0192	0.0078	0.0021	0.0419	0.0058	0.0965
F69	N-A	1	0.0116	0.097	0.037	0.0137	0.0053	0.0248	0.0113	0.0096	0.0411	0.0106	0.1495	0.4925	0.0033	0.0025	0.0066	0.0636	0.0201
F94	N-A	1	0.0234	0.3018	0.006	0.2174	0.0032	0.0924	0.0106	0.0231	0.0999	0.0049	0.0163	0.0385	0.0031	0.011	0.1219	0.0226	0.0041
F10	N-B	2	0.0044	0.0455	0.1019	0.0053	0.0085	0.0045	0.2435	0.0032	0.0049	0.1002	0.0762	0.0686	0.1651	0.0028	0.0028	0.1139	0.0487
F11	N-B	2	0.0134	0.0758	0.0069	0.0075	0.0032	0.023	0.0059	0.0035	0.0588	0.0359	0.0181	0.2504	0.0156	0.0041	0.3652	0.1076	0.0053
F15	N-B	2	0.0695	0.0367	0.0042	0.0061	0.0036	0.0048	0.0047	0.0046	0.2456	0.4094	0.0074	0.0614	0.0084	0.003	0.0499	0.0758	0.0047
F6	N-B	2	0.0032	0.0147	0.0848	0.0045	0.1558	0.1098	0.0033	0.0051	0.2749	0.0146	0.0076	0.1136	0.0143	0.0021	0.0668	0.0656	0.0593
F7	N-B	2	0.0026	0.2153	0.1868	0.0053	0.0031	0.0265	0.1898	0.0038	0.0098	0.0186	0.0245	0.034	0.0033	0.0037	0.0849	0.1065	0.0815
F70	N-B	2	0.004	0.2132	0.132	0.0114	0.1044	0.0031	0.2106	0.0025	0.0334	0.1141	0.0662	0.01	0.0077	0.0027	0.0278	0.0329	0.024
F8	N-B	2	0.0032	0.2967	0.0432	0.0122	0.0034	0.0232	0.0046	0.0038	0.0094	0.0068	0.0095	0.2479	0.1209	0.0037	0.1422	0.0445	0.025
F9	N-B	2	0.0125	0.0488	0.0109	0.0066	0.0072	0.3091	0.0057	0.0095	0.1042	0.0277	0.1138	0.1282	0.0417	0.0025	0.0437	0.0998	0.0281
F16	N-C	3	0.0063	0.024	0.0066	0.0059	0.0451	0.0258	0.0055	0.0054	0.0979	0.4195	0.0055	0.1738	0.0169	0.0029	0.044	0.1083	0.0065
F17	N-C	3	0.3713	0.0045	0.0079	0.0355	0.0029	0.0261	0.2811	0.0067	0.0321	0.0391	0.0061	0.0958	0.0034	0.0029	0.0215	0.0584	0.0045
F18	N-C	3	0.0029	0.0271	0.0104	0.048	0.0062	0.0024	0.1725	0.0039	0.4697	0.163	0.0045	0.0234	0.0085	0.0031	0.0383	0.0136	0.0025
F19	N-C	3	0.0026	0.3489	0.01	0.0034	0.1224	0.0049	0.0034	0.0042	0.2119	0.0073	0.0059	0.0099	0.1189	0.0055	0.123	0.0123	0.0054
F22	N-C	3	0.0035	0.3978	0.011	0.0045	0.0034	0.0048	0.0025	0.0037	0.0089	0.0291	0.0026	0.3061	0.0219	0.0029	0.0641	0.1286	0.0043
F23	N-C	3	0.0158	0.2661	0.0045	0.033	0.0052	0.0073	0.0043	0.0335	0.4041	0.0064	0.0079	0.0596	0.0183	0.0024	0.0809	0.0474	0.0034
F73	N-C	3	0.0087	0.0151	0.0325	0.0071	0.0144	0.1376	0.047	0.0048	0.0976	0.259	0.0059	0.2047	0.0046	0.0049	0.0313	0.12	0.0047
F152	N-D	4	0.0043	0.0386	0.0053	0.0061	0.0057	0.2541	0.0083	0.3295	0.1719	0.0276	0.0022	0.0395	0.0151	0.0041	0.0448	0.0351	0.0077
F164	N-D	4	0.0107	0.0216	0.0061	0.0045	0.0159	0.0129	0.0043	0.0061	0.4218	0.2505	0.0781	0.0339	0.007	0.0023	0.0759	0.0447	0.0037
F21	N-D	4	0.0087	0.3264	0.0208	0.0048	0.0128	0.0707	0.0241	0.0255	0.2223	0.0061	0.0109	0.0743	0.0105	0.0041	0.0204	0.1399	0.0177
F24	N-D	4	0.004	0.0367	0.0137	0.0052	0.0038	0.0909	0.0045	0.0037	0.0403	0.0394	0.0044	0.5698	0.0024	0.0056	0.0027	0.1429	0.0298
F25	N-D	4	0.0235	0.4378	0.0035	0.0059	0.0043	0.0095	0.0031	0.0051	0.0359	0.0058	0.0148	0.03	0.182	0.0028	0.2101	0.023	0.0029
F157	N-E	5	0.0053	0.2022	0.0075	0.0037	0.0034	0.0034	0.0041	0.0024	0.0138	0.2458	0.0031	0.0628	0.0064	0.0026	0.3911	0.0396	0.0029
F165	N-E	5	0.0036	0.3795	0.02	0.0049	0.0084	0.0278	0.017	0.0166	0.1781	0.0297	0.011	0.1004	0.0284	0.0038	0.0212	0.1353	0.0143
F168	N-E	5	0.0056	0.2368	0.2947	0.0326	0.0035	0.0029	0.0579	0.0125	0.0052	0.0057	0.0067	0.0038	0.0389	0.0042	0.05	0.0224	0.2165
F170	N-E	5	0.0068	0.7239	0.0165	0.0053	0.0068	0.0037	0.0045	0.0178	0.0657	0.0156	0.0024	0.0061	0.0055	0.0026	0.0694	0.0088	0.0385
F177	N-E	5	0.0035	0.2385	0.2113	0.0052	0.0064	0.0406	0.0052	0.0052	0.0033	0.0111	0.0065	0.2317	0.0164	0.0048	0.0232	0.0724	0.1148
F153	N-F	6	0.0048	0.019	0.031	0.0061	0.0145	0.1181	0.007	0.0059	0.1121	0.01	0.0294	0.4582	0.0127	0.0023	0.0063	0.1055	0.0571
F163	N-F	6	0.0035	0.3026	0.1522	0.0034	0.0032	0.0143	0.0039	0.002	0.012	0.1201	0.0103	0.1586	0.0135	0.0022	0.0788	0.0536	0.0657
F167	N-F	6	0.167	0.4764	0.0174	0.0065	0.0065	0.0036	0.0123	0.0102	0.0574	0.0227	0.0707	0.0218	0.0159	0.002	0.0227	0.0833	0.0035
F171	N-F	6	0.0079	0.4538	0.0072	0.0151	0.0113	0.0046	0.0089	0.0076	0.0709	0.1559	0.005	0.011	0.0839	0.002	0.1342	0.0178	0.0029
F172	N-F	6	0.0774	0.4527	0.0116	0.028	0.0189	0.0062	0.0137	0.0196	0.014	0.0693	0.0048	0.0124	0.222	0.0054	0.027	0.0133	0.0036
F174	N-F	6	0.0045	0.5044	0.0105	0.0044	0.0032	0.0484	0.0413	0.0031	0.0712	0.0859	0.0055	0.0351	0.012	0.0022	0.0962	0.0675	0.0047
F178	N-F	6	0.0023	0.6303	0.0095	0.0182	0.0041	0.0033	0.2097	0.0029	0.0327	0.0068	0.0022	0.0234	0.0057	0.0033	0.0258	0.0162	0.0037
F150	N-F	6	0.0068	0.0065	0.0087	0.0145	0.0024	0.0041	0.006	0.0076	0.3295	0.0073	0.4178	0.043	0.0054	0.0024	0.0297	0.1029	0.0052
F151	N-G	7	0.4987	0.0113	0.0112	0.0333	0.0104	0.0078	0.0139	0.0149	0.161	0.0076	0.0041	0.0251	0.1419	0.0095	0.0041	0.0399	0.0052
F155	N-G	7	0.0085	0.3655	0.071	0.0483	0.0045	0.0151	0.013	0.0414	0.1744	0.0175	0.0171	0.1209	0.0124	0.0074	0.0278	0.048	0.0071
F156	N-G	7	0.0054	0.2021	0.0075	0.0036	0.0035	0.0035	0.0041	0.0024	0.0139	0.2449	0.003	0.0629	0.0065	0.0027	0.3915	0.0396	0.0029
F159	N-G	7	0.0069	0.0386	0.0827	0.057	0.0143	0.029	0.013	0.0057	0.0114	0.0152	0.0045	0.2487	0.0581	0.008	0.0522	0.0864	0.2682
F160	N-G	7	0.0067	0.2028	0.1012	0.0043	0.1108	0.0113	0.0058	0.0176	0.0791	0.275	0.0107	0.0105	0.0248	0.0058	0.0818	0.0136	0.0382
F162	N-G	7	0.0024	0.1181	0.0056	0.0141	0.0025	0.0087	0.0038	0.0134	0.4019	0.0389	0.0078	0.0265	0.0034	0.1048	0.2239	0.0204	0.0037
F29	N-G	7	0.0032	0.317	0.0261	0.0121	0.0042	0.0137	0.0038	0.014	0.0151	0.0071	0.0277	0.1581	0.0292	0.0025	0.3198	0.0341	0.0125
F30	N-G	7	0.017	0.6008	0.0383	0.0025	0.0031	0.0131	0.0292	0.0465	0.0144	0.0051	0.0036	0.0394	0.0353	0.0023	0.0382	0.1078	0.0036
F31	N-G	7	0.0185	0.5898	0.0383	0.0042	0.0046	0.0133	0.0362	0.0251	0.017	0.0061	0.0061	0.0422	0.0406	0.0037	0.0369	0.1133	0.0043
F32	N-G	7	0.0034	0.4869	0.0295	0.0182	0.0068	0.0112	0.0523	0.0027	0.0029	0.0085	0.0354	0.077	0.0057	0.0056	0.211	0.0213	0.0215
F33	N-G	7	0.1334	0.1683	0.0635	0.0082	0.0126	0.0123	0.0202	0.2048	0.0166	0.0078	0.0132	0.2176	0.0053	0.0027	0.0276	0.0554	0.0305
F35	N-G	7	0.2561	0.1564	0.0057	0.0139	0.0122	0.0154	0.0091	0.011	0.0615	0.0091	0.0792	0.123	0.0054	0.0023	0.1735	0.0624	0.0037
F133	N-G	7	0.0086	0.2632	0.0064	0.008	0.0166	0.0066	0.043	0.0501	0.193	0.0067	0.0081	0.052	0.0062	0.0042	0.1877	0.1141	0.0256
F134	N-H	8	0.0041	0.1143	0.0252	0.0041	0.1549	0.0136	0.0084	0.0071	0.4059	0.0044	0.0081	0.0691	0.0082	0.0046	0.0106	0.1134	0.0443
F135	N-H	8	0.0161	0.2085	0.1052	0.008	0.0014	0.0045	0.4454	0.0068	0.0049	0.0033	0.0042	0.0465	0.0123	0.002	0.0157	0.0846	0.0308
F136	N-H	8	0.0025	0.0106	0.0035	0.0025	0.0021	0.468	0.0026	0.0027	0.0463	0.0043	0.0031	0.3871	0.0038	0.0021	0.0115	0.0431	0.0042
F137	N-H	8	0.0021	0.0127	0.0264	0.0057	0.2806	0.2533	0.0038	0.0047	0.2579	0.0075	0.0029	0.0549	0.0029	0.012	0.0178	0.017	0.0378
F138	N-H	8	0.0186	0.4136	0.0077	0.0081	0.0064	0.0046	0.0067	0.0042	0.3516	0.0861	0.0033	0.0271	0.0045	0.0099	0.0224	0.0228	0.0023
F14	N-H	8	0.0041	0.0043	0.0304	0.0461	0.0031	0.0146	0.6268	0.0073	0.0076	0.0085	0.0312	0.0427	0.0035	0.0043	0.0093	0.0762	0.08
F37	N-I	9	0.2493	0.351	0.0502	0.0246	0.0079	0.0043	0.0337	0.03	0.032	0.0391	0.0214	0.0378	0.0114	0.0085	0.0366	0.0488	0.0134
F49	N-I	9	0.0056	0.0236	0.0066	0.0194	0.0236	0.0059	0.0038	0.0028	0.8116	0.0087	0.0041	0.0487	0.0023	0.0101	0.0088	0.0112	0.0032
F51	N-I	9	0.0372	0.1288	0.0048	0.003	0.0043	0.0099	0.0174	0.0033	0.1906	0.0894	0.0047	0.016	0.0795	0.0035	0.3555	0.0489	0.0032
F63	N-I	9	0.0144	0.0202	0.0364	0.024	0.0058	0.031	0.0149	0.3575	0.0112	0.0302	0.026	0.0279	0.2996	0.0046	0.0341	0.0491	0.013
F80	N-I	9	0.0068	0.0796	0.0075	0.1342	0.0022	0.0144	0.0131	0.0021	0.0043	0.0028	0.0389	0.3561	0.0031	0.1509	0.1002	0.0375	0.0463
F90	N-I	9	0.0063	0.0366	0.0186	0.0478	0.0233	0.0028	0.0034	0.0122	0.505	0.011	0.0033	0.0384	0.2598	0.0078	0.0051	0.0109	0.0077
F127	N-I	9	0.002	0.1187	0.0446	0.0023	0.002	0.0028	0.1135	0.002	0.3622	0.0033	0.2463	0.0172	0.0058	0.0024	0.0177	0.0435	0.0136
F139	N-J	10	0.4346	0.0041	0.0482	0.0138	0.0075	0.0025	0.0371	0.0023	0.0897	0.0029	0.2647	0.0248	0.0058	0.0028	0.0027	0.0176	0.0387
F62	N-J	10	0.0023	0.0284	0.1403	0.0023	0.0029	0.0317	0.0069	0.0035	0.3758	0.0082	0.0169	0.0635	0.1094	0.0022	0.0022	0.0276	0.176
F78	N-J	10	0.0056	0.1825	0.1114	0.0573	0.0052	0.0098	0.0606	0.0061	0.2262	0.0103	0.0733	0.1525	0.0061	0.0041	0.0043	0.0336	0.0513
F38	N-J	10	0.0447	0.2289	0.0104	0.0157	0.0604	0.0064	0.0577	0.0043	0.0046	0.2863	0.0473	0.0215	0.0087	0.0107	0.0532	0.0347	0.1044
F128	N-K	11	0.0037	0.4226	0.0184	0.0049	0.0022	0.0032	0.0047	0.0101	0.3029	0.0066	0.0029	0.0168	0.0993	0.002	0.0796	0.0127	0.0073
F129	N-K	11	0.0178	0.3456	0.0072	0.0199	0.0203	0.0067	0.0034	0.0493	0.0107	0.0039	0.0091	0.006	0.0204	0.0319	0.3217	0.0104	0.1157
F130	N-K	11	0.0035	0.0397	0.0073	0.0041	0.0177	0.0422	0.0038	0.0061	0.1578	0.0908	0.0041	0.016	0.0484	0.0223	0.5026	0.0263	0.0073
F131	N-K	11	0.0021	0.0194	0.0354	0.003	0.0321	0.0148	0.0021	0.1441	0.5826	0.0042	0.0058	0.0367	0.0063	0.0019	0.0073	0.0901	0.0122
F39	N-K	11	0.002	0.3537	0.0054	0.0056	0.0028	0.013	0.0024	0.005	0.174	0.0037	0.1072	0.0471	0.0047	0.1737	0.0222	0.0725	0.0051
F40	N-K	11	0.0054	0.6223	0.0407	0.0169	0.0034	0.0038	0.0324	0.0032	0.0177	0.0058	0.0906	0.0375	0.0162	0.0311	0.043	0.0219	0.008
F41	N-K	11	0.2684	0.0124	0.007	0.0657	0.2133	0.0046	0.0201	0.0085	0.1043	0.043	0.0959	0.0553	0.0125	0.0036	0.0138	0.0674	0.0041
F46	N-K	11	0.0095	0.019	0.0067	0.0689	0.0053	0.0136	0.0046	0.0102	0.7392	0.0051	0.0055	0.0676	0.0024	0.0062	0.0042	0.0291	0.0031
F81	N-K	11	0.0051	0.03	0.0042	0.1651	0.0033	0.0291	0.0086	0.0039	0.0297	0.0044	0.0472	0.5221	0.0032	0.0182	0.0369	0.057	0.0318
F84	N-K	11	0.0452	0.085	0.0106	0.0169	0.0037	0.0069	0.0081	0.0079	0.6519	0.0069	0.0059	0.0671	0.0034	0.0059	0.0141	0.0576	0.0027
F88	N-K	11	0.1409	0.1241	0.0054	0.0111	0.0034	0.0031	0.0052	0.0038	0.4062	0.007	0.0034	0.1823	0.0101	0.0041	0.0184	0.069	0.0025
F91	N-K	11	0.6568	0.0107	0.0031	0.0044	0.0036	0.0048	0.0031	0.0045	0.0757	0.034	0.0038	0.0508	0.0048	0.0031	0.0033	0.1313	0.0024
F3	N-L	12	0.0177	0.0363	0.0124	0.1798	0.0044	0.0179	0.0073	0.014	0.3174	0.0162	0.0183	0.1442	0.0045	0.0515	0.0232	0.1129	0.0219
F42	N-L	12	0.0062	0.1293	0.0127	0.0072	0.0064	0.0196	0.0269	0.0059	0.2682	0.0106	0.0057	0.0415	0.0064	0.3399	0.017	0.0875	0.009
F56	N-L	12	0.0045	0.0212	0.0584	0.0785	0.0258	0.006	0.0785	0.0036	0.595	0.0175	0.0093	0.0357	0.0055	0.0129	0.0039	0.0387	0.0049
F57	N-L	12	0.007	0.0114	0.0261	0.0479	0.1298	0.0041	0.0065	0.0045	0.1426	0.1273	0.0597	0.0057	0.0066	0.3517	0.0091	0.0492	0.0106
F58	N-L	12	0.0071	0.0227	0.0138	0.0048	0.0027	0.0069	0.0044	0.1896	0.3333	0.0046	0.0297	0.1755	0.0371	0.0019	0.0244	0.1246	0.017
F59	N-L	12	0.0028	0.3065	0.0465	0.0194	0.0173	0.0046	0.0045	0.0033	0.342	0.0058	0.0095	0.1003	0.0101	0.0022	0.0361	0.0799	0.0093
F61	N-L	12	0.0072	0.1572	0.1218	0.0077	0.0034	0.0318	0.0221	0.0049	0.2027	0.0348	0.0303	0.2237	0.005	0.0085	0.0046	0.0702	0.0641
F64	N-L	12	0.6654	0.0101	0.0027	0.0034	0.0028	0.0034	0.0038	0.0032	0.0715	0.0102	0.0061	0.0563	0.0091	0.0021	0.0083	0.1394	0.0022
F87	N-L	12	0.005	0.0096	0.0262	0.2468	0.1542	0.0037	0.004	0.0035	0.1055	0.0037	0.0499	0.0193	0.0035	0.0055	0.007	0.013	0.3395
F43	N-M	13	0.0038	0.3801	0.0522	0.0044	0.0068	0.0087	0.0044	0.0049	0.0774	0.0181	0.0056	0.029	0.0039	0.3262	0.0114	0.0582	0.0047
F44	N-M	13	0.0021	0.1407	0.0143	0.0049	0.0088	0.0024	0.0029	0.0036	0.4227	0.0566	0.0053	0.0041	0.0041	0.002	0.2951	0.0204	0.01
F45	N-M	13	0.3675	0.4596	0.0033	0.0024	0.0035	0.0029	0.0021	0.0023	0.015	0.0033	0.0032	0.0146	0.0041	0.0026	0.101	0.0086	0.0041
F47	N-M	13	0.0281	0.051	0.0081	0.0087	0.0022	0.0455	0.0046	0.0887	0.329	0.0068	0.0044	0.0646	0.0939	0.0025	0.1693	0.0889	0.0035
F72	N-M	13	0.0049	0.2983	0.0539	0.0056	0.0828	0.0101	0.0048	0.0028	0.09	0.0386	0.0103	0.2301	0.0041	0.0022	0.0627	0.0899	0.0089
HW101	N-HW	14	0.5164	0.0079	0.0617	0.0137	0.0361	0.0057	0.0653	0.0096	0.0062	0.0638	0.0281	0.034	0.0378	0.0025	0.0455	0.0455	0.0203
HW102	N-HW	14	0.2936	0.0976	0.1085	0.0116	0.031	0.0071	0.0048	0.0086	0.1732	0.0107	0.0086	0.0562	0.0117	0.0063	0.0175	0.0672	0.0858
HW105	N-HW	14	0.0047	0.008	0.009	0.0129	0.0533	0.2737	0.0038	0.0802	0.0052	0.3955	0.0137	0.0092	0.0284	0.0031	0.0567	0.0388	0.0038
HW106	N-HW	14	0.0519	0.0042	0.0049	0.0108	0.0389	0.0085	0.0061	0.3224	0.0226	0.4126	0.0242	0.0098	0.0155	0.0063	0.011	0.0469	0.0035
HW107	N-HW	14	0.3896	0.0035	0.0052	0.0112	0.072	0.0226	0.0047	0.0059	0.0119	0.1953	0.0047	0.052	0.0212	0.0021	0.0965	0.0977	0.0039
HW108	N-HW	14	0.1622	0.0022	0.0267	0.0129	0.0045	0.0317	0.0249	0.4837	0.0031	0.0038	0.023	0.102	0.0091	0.0043	0.0028	0.0518	0.0513
HW109	N-HW	14	0.6062	0.005	0.0064	0.0093	0.0045	0.0536	0.0648	0.1014	0.0037	0.0072	0.0138	0.0035	0.0041	0.0484	0.0099	0.0558	0.0023
HW110	N-HW	14	0.4448	0.0325	0.0113	0.0072	0.0237	0.0047	0.0053	0.0048	0.0071	0.2642	0.0092	0.0247	0.0176	0.002	0.0109	0.0197	0.1103
HW111	N-HW	14	0.4642	0.0263	0.0582	0.0279	0.0104	0.0358	0.0137	0.0052	0.0164	0.0168	0.0034	0.0704	0.0088	0.0074	0.1207	0.1075	0.007
HW112	N-HW	14	0.0268	0.0816	0.0139	0.0396	0.0557	0.0118	0.2653	0.0211	0.0035	0.1292	0.0033	0.0742	0.086	0.0023	0.0922	0.0901	0.0035
HW112A	N-HW	14	0.0036	0.0087	0.0125	0.0028	0.1066	0.0365	0.3746	0.0031	0.0029	0.1281	0.1211	0.032	0.0053	0.0063	0.0052	0.1474	0.0034
HW113	N-HW	14	0.0274	0.0149	0.0054	0.1122	0.0678	0.0062	0.0143	0.0068	0.0102	0.4673	0.0347	0.0838	0.056	0.0054	0.0161	0.0687	0.0028
HW114	N-HW	14	0.0073	0.0104	0.0035	0.0042	0.1034	0.0035	0.0107	0.0036	0.0031	0.6972	0.0082	0.0036	0.0181	0.0054	0.0405	0.0741	0.0032
HW115	N-HW	14	0.0961	0.0031	0.0264	0.0598	0.1094	0.1012	0.0109	0.0072	0.0038	0.3399	0.0135	0.0076	0.0599	0.0026	0.0347	0.0303	0.0935
HW116	N-HW	14	0.0066	0.0034	0.1298	0.0229	0.038	0.007	0.0473	0.0044	0.0051	0.1497	0.0074	0.0061	0.0298	0.3272	0.1759	0.0357	0.0038
HW117	N-HW	14	0.5861	0.0055	0.0119	0.0438	0.1907	0.004	0.0068	0.0055	0.004	0.0204	0.0338	0.0301	0.0127	0.0036	0.0158	0.0185	0.0065
HW118	N-HW	14	0.0277	0.0161	0.0365	0.0962	0.0458	0.0045	0.3682	0.1396	0.0086	0.0139	0.0705	0.0896	0.0183	0.0038	0.0114	0.0347	0.0144
HW120	N-HW	14	0.2501	0.0038	0.0113	0.0046	0.0046	0.0028	0.0873	0.0025	0.0151	0.2939	0.1734	0.0751	0.0082	0.0022	0.0145	0.0457	0.005
HW121	N-HW	14	0.0227	0.0063	0.0068	0.0364	0.1149	0.0042	0.0052	0.1379	0.0051	0.3415	0.0039	0.005	0.2635	0.0046	0.0168	0.0192	0.0058
HW125	N-HW	14	0.1138	0.0039	0.0678	0.0036	0.0049	0.004	0.0076	0.0074	0.0061	0.4543	0.0024	0.0031	0.1604	0.0868	0.0204	0.0209	0.0324
HW126	N-HW	14	0.4905	0.0074	0.0082	0.1712	0.074	0.0045	0.0155	0.0082	0.0038	0.0222	0.0158	0.0064	0.124	0.018	0.0093	0.0127	0.0082
HW127	N-HW	14	0.0274	0.0062	0.0463	0.0061	0.0569	0.0145	0.0354	0.4059	0.0082	0.1355	0.0359	0.0129	0.0925	0.0036	0.0077	0.0867	0.0182
HW201	N-HW	14	0.2111	0.0115	0.0057	0.0349	0.011	0.1138	0.0277	0.0516	0.0694	0.0683	0.0163	0.1454	0.0129	0.0044	0.0935	0.1106	0.0118
HW202	N-HW	14	0.0026	0.0101	0.0178	0.0036	0.0235	0.1909	0.0058	0.0059	0.0437	0.3163	0.0099	0.0953	0.0375	0.0069	0.1092	0.0859	0.035
HW203	N-HW	14	0.3263	0.0174	0.0489	0.0067	0.0164	0.0266	0.0775	0.0198	0.0073	0.1787	0.0367	0.0192	0.0627	0.0037	0.0057	0.1243	0.0222
HW204	N-HW	14	0.0077	0.0106	0.0042	0.0521	0.0334	0.0374	0.0097	0.0043	0.0081	0.2971	0.0059	0.3265	0.006	0.0314	0.0087	0.1545	0.0024
HW205	N-HW	14	0.8016	0.0131	0.0059	0.0186	0.0125	0.0096	0.0102	0.0163	0.0052	0.0093	0.0052	0.0072	0.0196	0.0146	0.0082	0.0396	0.0034
HW206	N-HW	14	0.2931	0.0066	0.1692	0.0235	0.3127	0.0052	0.024	0.0082	0.0054	0.0246	0.0068	0.0101	0.0145	0.0031	0.0035	0.0395	0.0501
HW207	N-HW	14	0.574	0.0265	0.0086	0.0097	0.0255	0.0039	0.0116	0.0038	0.0138	0.087	0.0147	0.0271	0.055	0.0042	0.0577	0.0674	0.0095
HW208	N-HW	14	0.0064	0.0038	0.0578	0.0281	0.0819	0.0226	0.1425	0.0036	0.0042	0.3999	0.0047	0.0038	0.0061	0.0088	0.0408	0.1813	0.0036
HW209	N-HW	14	0.1793	0.0033	0.0525	0.0164	0.0048	0.0463	0.0283	0.0317	0.004	0.2096	0.1011	0.1455	0.0333	0.0065	0.0263	0.072	0.0391
HW210	N-HW	14	0.6441	0.0035	0.0072	0.1555	0.006	0.0104	0.0082	0.0126	0.0048	0.0164	0.0335	0.0299	0.0239	0.0079	0.0235	0.0098	0.0028
HW211	N-HW	14	0.0083	0.0043	0.0343	0.0089	0.0033	0.3349	0.0049	0.1785	0.2001	0.0098	0.0038	0.0436	0.0285	0.0027	0.0154	0.0218	0.0969
HW212	N-HW	14	0.0263	0.0154	0.0412	0.026	0.0271	0.0087	0.2139	0.1053	0.0053	0.3914	0.0094	0.0049	0.0288	0.0065	0.0087	0.0764	0.0046
HW213	N-HW	14	0.0137	0.0055	0.0844	0.0159	0.0072	0.1823	0.1051	0.0067	0.0116	0.0201	0.1022	0.2551	0.0055	0.0035	0.0074	0.1107	0.0631
HW214	N-HW	14	0.6402	0.0061	0.0038	0.0113	0.0073	0.0028	0.1854	0.008	0.0033	0.0204	0.0057	0.0035	0.0764	0.002	0.0084	0.0131	0.0022
HW215	N-HW	14	0.1437	0.0092	0.0251	0.0138	0.0041	0.013	0.0604	0.0911	0.0275	0.0109	0.0669	0.3192	0.0284	0.0024	0.0499	0.1295	0.0048
HW216	N-HW	14	0.0044	0.0049	0.0268	0.0083	0.0123	0.0905	0.0159	0.0058	0.0095	0.2976	0.0084	0.3921	0.0085	0.0052	0.0043	0.067	0.0384
HW217	N-HW	14	0.0494	0.0035	0.0552	0.0736	0.1367	0.0097	0.2543	0.0052	0.0053	0.0147	0.0147	0.1703	0.1373	0.0031	0.0248	0.0363	0.0057
HW218	N-HW	14	0.5581	0.0081	0.0114	0.0875	0.0067	0.0257	0.022	0.0748	0.0069	0.0146	0.0103	0.0065	0.0879	0.0172	0.005	0.0543	0.003
HW219	N-HW	14	0.0252	0.0025	0.0312	0.0462	0.1052	0.0053	0.0036	0.0042	0.0075	0.0869	0.1515	0.0528	0.1785	0.0033	0.2693	0.0234	0.0033
HW220	N-HW	14	0.557	0.0025	0.0052	0.0203	0.007	0.0052	0.0102	0.0045	0.0054	0.2783	0.0065	0.0129	0.024	0.0034	0.0348	0.0184	0.0045
HW222	N-HW	14	0.0026	0.0022	0.0238	0.0032	0.0037	0.3054	0.0968	0.0132	0.0147	0.1695	0.0681	0.0964	0.0075	0.0033	0.0382	0.1329	0.0183
HW223	N-HW	14	0.0191	0.0045	0.0556	0.0182	0.5209	0.0192	0.0151	0.0055	0.0139	0.0461	0.0443	0.1172	0.0118	0.0059	0.0467	0.0479	0.0082
HW224	N-HW	14	0.0048	0.0124	0.0163	0.0688	0.1465	0.0145	0.183	0.0053	0.0068	0.3249	0.0384	0.0371	0.0052	0.0506	0.0048	0.0596	0.021
HW224A	N-HW	14	0.0048	0.0224	0.0942	0.0058	0.0345	0.0133	0.0359	0.0115	0.004	0.5233	0.0372	0.0195	0.0275	0.0045	0.0356	0.0752	0.0507
HW225	N-HW	14	0.4355	0.0034	0.0046	0.0114	0.3422	0.013	0.0082	0.0028	0.0069	0.0122	0.0112	0.0479	0.0038	0.0021	0.0076	0.0147	0.0723
HW226	N-HW	14	0.1593	0.0034	0.0135	0.0069	0.1313	0.0908	0.0293	0.0036	0.0215	0.0047	0.0172	0.3733	0.0034	0.002	0.0044	0.0474	0.088
HW227	N-HW	14	0.0046	0.0172	0.0184	0.0102	0.157	0.0059	0.0099	0.0042	0.0053	0.1456	0.0054	0.1599	0.1066	0.0022	0.26	0.0843	0.0032
HW227A	N-HW	14	0.4839	0.0067	0.0126	0.008	0.0114	0.0033	0.014	0.0049	0.0499	0.2436	0.0169	0.0182	0.0128	0.0034	0.0224	0.0833	0.0047
HW229	N-HW	14	0.0353	0.0044	0.0083	0.0268	0.126	0.0299	0.0048	0.0051	0.0066	0.3221	0.0107	0.2362	0.0241	0.0032	0.0564	0.095	0.0051
HW230	N-HW	14	0.0025	0.0035	0.0346	0.0616	0.0057	0.5237	0.1824	0.0087	0.0035	0.0385	0.0097	0.0098	0.0064	0.0058	0.0095	0.0889	0.0051
HW231	N-HW	14	0.0043	0.0741	0.0096	0.0182	0.0192	0.0031	0.6724	0.0112	0.0055	0.0216	0.0468	0.0071	0.0145	0.0056	0.0513	0.0301	0.0055
HW232	N-HW	14	0.0138	0.0026	0.0542	0.0173	0.0767	0.007	0.0107	0.0035	0.0094	0.0122	0.4378	0.2335	0.0376	0.0021	0.0467	0.0288	0.006
HW234	N-HW	14	0.0129	0.0089	0.0148	0.0216	0.0118	0.0455	0.0054	0.0121	0.0199	0.5286	0.0067	0.1217	0.0224	0.0038	0.0298	0.1152	0.0187
HW235	N-HW	14	0.0048	0.0084	0.0227	0.0065	0.0103	0.0302	0.0355	0.0265	0.007	0.2383	0.4105	0.0106	0.0139	0.0067	0.0645	0.0992	0.0043
HW236	N-HW	14	0.0638	0.02	0.0115	0.0358	0.0291	0.0517	0.0154	0.0243	0.1225	0.2989	0.0044	0.1164	0.0361	0.0029	0.0396	0.1233	0.0044
HW237	N-HW	14	0.0037	0.0053	0.1004	0.0054	0.0035	0.239	0.0092	0.0074	0.0054	0.1919	0.0059	0.1256	0.0316	0.0027	0.1492	0.0632	0.0506
HW238	N-HW	14	0.0742	0.0463	0.0404	0.0313	0.0029	0.057	0.0128	0.0505	0.0202	0.0283	0.0051	0.0944	0.1846	0.0043	0.1958	0.0593	0.0925
HW239	N-HW	14	0.0039	0.0182	0.0285	0.0136	0.2569	0.0048	0.0225	0.0033	0.0077	0.3886	0.0105	0.0177	0.0179	0.0024	0.0884	0.11	0.0051
HW240	N-HW	14	0.0077	0.0126	0.026	0.0082	0.0066	0.0333	0.0806	0.056	0.063	0.1181	0.2849	0.0553	0.0194	0.0048	0.0598	0.1559	0.0076
HW242	N-HW	14	0.0116	0.0286	0.0243	0.0393	0.023	0.0381	0.0131	0.0277	0.0224	0.1058	0.0161	0.3828	0.0775	0.0035	0.0157	0.1608	0.0096
HW244	N-HW	14	0.3604	0.0118	0.0261	0.0105	0.005	0.0094	0.0068	0.0095	0.0045	0.0203	0.0178	0.0157	0.26	0.1071	0.1152	0.0123	0.0076
HW245	N-HW	14	0.0435	0.0121	0.0527	0.2776	0.2115	0.0061	0.0156	0.028	0.0615	0.0111	0.0146	0.0057	0.1711	0.0136	0.0461	0.0091	0.02
HRED02	N-WEO	15	0.0717	0.007	0.0958	0.2836	0.0223	0.0085	0.0316	0.0094	0.0132	0.0426	0.1002	0.1198	0.0072	0.0137	0.0958	0.0603	0.0175
HRED03	N-WEO	15	0.0032	0.0072	0.0376	0.0229	0.0165	0.0766	0.0206	0.0112	0.0024	0.0567	0.0398	0.3924	0.0472	0.0926	0.0344	0.1271	0.0118
HRED04	N-WEO	15	0.0021	0.0049	0.0603	0.005	0.4577	0.0051	0.0144	0.0046	0.0035	0.005	0.3545	0.0243	0.0047	0.0024	0.0045	0.0156	0.0313
HRED05	N-WEO	15	0.014	0.0051	0.0092	0.0263	0.0736	0.026	0.0102	0.0108	0.054	0.6493	0.0213	0.0098	0.0134	0.0281	0.0051	0.0384	0.0054
HRED06	N-WEO	15	0.0228	0.0084	0.01	0.0462	0.0413	0.2041	0.0082	0.0336	0.0169	0.2556	0.0042	0.0796	0.1592	0.0063	0.0247	0.076	0.0032
HRED07	N-WEO	15	0.0086	0.0058	0.0839	0.0444	0.0662	0.1278	0.0888	0.0073	0.0127	0.0416	0.0084	0.3337	0.0063	0.0097	0.0579	0.0872	0.0098
HRED08	N-WEO	15	0.0073	0.0073	0.1518	0.033	0.0042	0.004	0.0055	0.0349	0.0049	0.0964	0.0424	0.0065	0.3501	0.1043	0.0129	0.0445	0.09
HRED09	N-WEO	15	0.0066	0.007	0.0248	0.0223	0.0031	0.061	0.245	0.0192	0.0101	0.17	0.0063	0.1166	0.0624	0.0027	0.1593	0.0668	0.0167
CCJDF01	N-CCJDF	16	0.0063	0.0049	0.0736	0.0936	0.0786	0.0073	0.2868	0.1424	0.2057	0.0065	0.0116	0.0201	0.0132	0.0071	0.0095	0.0188	0.0141
CCJDF02	N-CCJDF	16	0.0047	0.0087	0.2136	0.0502	0.0179	0.0036	0.0221	0.0035	0.1645	0.01	0.0037	0.0196	0.0044	0.3251	0.0207	0.0519	0.0757
CCJDF06	N-CCJDF	16	0.0036	0.0056	0.0093	0.0415	0.0296	0.0037	0.6074	0.0046	0.0308	0.1405	0.0057	0.0024	0.0055	0.0532	0.0216	0.0215	0.0134
CCJDF07	N-CCJDF	16	0.0033	0.0028	0.1424	0.0587	0.0042	0.0045	0.1766	0.0036	0.0265	0.2284	0.0059	0.0031	0.0054	0.2202	0.0305	0.0815	0.0026
CCJDF08	N-CCJDF	16	0.2984	0.0033	0.022	0.0118	0.116	0.0447	0.0061	0.0276	0.0065	0.0066	0.0067	0.2706	0.0872	0.002	0.0457	0.0314	0.0134
CCJDF09	N-CCJDF	16	0.0082	0.0038	0.0741	0.1344	0.1471	0.0688	0.2901	0.0029	0.006	0.0343	0.0119	0.0029	0.0063	0.0037	0.0163	0.1842	0.0049
CCJDF10	N-CCJDF	16	0.2158	0.0311	0.0205	0.0429	0.0081	0.0216	0.0408	0.0069	0.0672	0.1151	0.1428	0.0733	0.0222	0.003	0.0723	0.1131	0.0034
CCJDF11	N-CCJDF	16	0.0069	0.008	0.0372	0.0049	0.0227	0.0067	0.0506	0.0037	0.0045	0.075	0.4967	0.0036	0.0047	0.1824	0.0088	0.079	0.0045
CCJDF13	N-CCJDF	16	0.1129	0.018	0.1464	0.0098	0.0043	0.0179	0.0329	0.0193	0.0068	0.0045	0.0733	0.046	0.2872	0.0058	0.0049	0.0841	0.1259
CCJDF15	N-CCJDF	16	0.0032	0.0039	0.0725	0.14	0.1478	0.0594	0.3188	0.0028	0.0052	0.0263	0.0115	0.0026	0.0053	0.0038	0.0157	0.1764	0.0048
JDF01	N-JDF	17	0.0084	0.0045	0.0156	0.0396	0.0081	0.0874	0.024	0.4354	0.0239	0.0475	0.1345	0.0428	0.0074	0.0168	0.0287	0.0699	0.0053
JDF02	N-JDF	17	0.0074	0.006	0.0233	0.1228	0.0929	0.0289	0.2951	0.0253	0.0404	0.1707	0.0664	0.0432	0.0054	0.0117	0.0106	0.0435	0.0064
JDF03	N-JDF	17	0.0169	0.0031	0.072	0.1369	0.0392	0.0039	0.2779	0.0036	0.0143	0.0386	0.242	0.0265	0.0103	0.0177	0.0549	0.0349	0.0073
JDF05	N-JDF	17	0.3012	0.0042	0.0737	0.0443	0.0104	0.0771	0.0044	0.0069	0.0071	0.032	0.1026	0.0739	0.0057	0.0715	0.0671	0.1148	0.003
JDF06	N-JDF	17	0.0054	0.0036	0.0223	0.0092	0.0033	0.3	0.1799	0.0043	0.0059	0.0126	0.081	0.2298	0.0063	0.0026	0.0269	0.096	0.0109
JDF07	N-JDF	17	0.0082	0.0026	0.0039	0.0223	0.053	0.0072	0.0544	0.0054	0.0154	0.5781	0.0075	0.0497	0.0041	0.0045	0.0335	0.1453	0.0051
JDF09	N-JDF	17	0.0249	0.0022	0.0465	0.247	0.0044	0.0957	0.3227	0.0371	0.0055	0.0084	0.0371	0.1026	0.0189	0.0054	0.0066	0.031	0.0041
JDF11	N-JDF	17	0.0034	0.0194	0.1729	0.0064	0.0083	0.0253	0.0052	0.0074	0.0818	0.0093	0.0069	0.0689	0.048	0.0027	0.0238	0.0301	0.4802
JDF12	N-JDF	17	0.0441	0.0057	0.0207	0.0371	0.0137	0.0102	0.4997	0.0162	0.0225	0.0178	0.1771	0.0531	0.005	0.0076	0.0032	0.0591	0.0074
JDF13	N-JDF	17	0.0453	0.0068	0.0911	0.0873	0.0107	0.0482	0.049	0.0043	0.022	0.0659	0.0068	0.2684	0.0205	0.0072	0.1442	0.1196	0.0026
AET01	N-AET	18	0.0069	0.0065	0.0804	0.0143	0.0082	0.0227	0.097	0.0058	0.0036	0.1357	0.3354	0.0066	0.0053	0.0044	0.0983	0.1638	0.0051
AET02	N-AET	18	0.0091	0.0067	0.0391	0.1067	0.1203	0.0181	0.0345	0.0073	0.0188	0.197	0.2687	0.0109	0.0083	0.0084	0.0195	0.1194	0.0073
AET04	N-AET	18	0.0067	0.0058	0.1162	0.0212	0.008	0.0037	0.0268	0.0179	0.0077	0.0312	0.5543	0.0367	0.0131	0.0037	0.056	0.0567	0.0343
ANGST01	N-AET	18	0.0223	0.0068	0.1148	0.1151	0.0078	0.0061	0.0493	0.0185	0.0067	0.0055	0.4715	0.0144	0.0096	0.0446	0.0038	0.0363	0.0669
ANGST03	N-AET	18	0.0035	0.0048	0.0465	0.0083	0.0048	0.0045	0.0079	0.5587	0.0047	0.1146	0.0046	0.0082	0.0427	0.0042	0.1298	0.0395	0.0127
ANGST04	N-AET	18	0.0145	0.0035	0.0287	0.029	0.1209	0.2236	0.0067	0.1247	0.0281	0.0428	0.0238	0.0172	0.2153	0.0628	0.0087	0.0363	0.0136
ANGST05	N-AET	18	0.0765	0.0053	0.0108	0.1484	0.0611	0.0108	0.0125	0.1275	0.0503	0.2197	0.0995	0.0162	0.0526	0.0219	0.0045	0.0772	0.0051
ANGST06	N-AET	18	0.3461	0.0026	0.044	0.0483	0.0219	0.0414	0.0639	0.0165	0.0031	0.0064	0.0405	0.0356	0.1975	0.0031	0.0129	0.0428	0.0734
D01	N-DL	19	0.0245	0.0034	0.0211	0.0222	0.0046	0.4982	0.0269	0.1618	0.0089	0.0075	0.0142	0.0198	0.0144	0.0025	0.0034	0.0533	0.1133
D02	N-DL	19	0.0072	0.0047	0.0035	0.0172	0.0059	0.7042	0.0037	0.1258	0.0039	0.0055	0.0611	0.0125	0.0103	0.0035	0.0119	0.0154	0.0038
D03	N-DL	19	0.0057	0.003	0.0069	0.0227	0.0064	0.7743	0.0095	0.0264	0.0062	0.0176	0.0326	0.044	0.0066	0.0041	0.0055	0.0223	0.0063
D04	N-DL	19	0.0034	0.0032	0.0048	0.0055	0.0048	0.4373	0.0031	0.0079	0.0073	0.0135	0.43	0.0223	0.005	0.0038	0.012	0.0326	0.0035
D05	N-DL	19	0.0031	0.0032	0.0144	0.1557	0.0039	0.6428	0.0211	0.0097	0.0066	0.0214	0.0399	0.0088	0.0031	0.0168	0.0056	0.0292	0.0148
D06	N-DL	19	0.0046	0.0039	0.0129	0.0156	0.0593	0.0083	0.0772	0.0051	0.0035	0.6003	0.0063	0.0119	0.0027	0.0066	0.0233	0.1562	0.0023
D07	N-DL	19	0.1974	0.0158	0.0121	0.1825	0.0551	0.0118	0.0185	0.0091	0.011	0.1864	0.06	0.1158	0.0212	0.0097	0.0145	0.0724	0.0067
D11	N-DL	19	0.1487	0.0064	0.0128	0.2734	0.088	0.0049	0.2836	0.0173	0.0089	0.0096	0.0462	0.0255	0.0068	0.0074	0.0061	0.02	0.0344
D12	N-DL	19	0.0028	0.0086	0.2433	0.0359	0.0709	0.0047	0.0026	0.0068	0.0076	0.0059	0.0095	0.0083	0.0735	0.004	0.003	0.0236	0.489
D13	N-DL	19	0.0063	0.0062	0.0198	0.4393	0.0278	0.1474	0.0649	0.0062	0.0077	0.0142	0.1347	0.0098	0.0053	0.0266	0.0041	0.0744	0.0053
D14	N-DL	19	0.0024	0.0037	0.0362	0.0556	0.3945	0.0098	0.0247	0.0105	0.0074	0.0067	0.0038	0.0045	0.0676	0.0033	0.0062	0.0197	0.3434
D15	N-DL	19	0.0048	0.0035	0.1353	0.0193	0.0054	0.0466	0.0072	0.4988	0.0359	0.0076	0.0084	0.0135	0.0395	0.0173	0.0768	0.0382	0.0419
LPF01	N-LPF	20	0.0058	0.004	0.049	0.0111	0.0199	0.2222	0.1641	0.0037	0.0124	0.083	0.0562	0.1574	0.0029	0.0032	0.0114	0.1865	0.0074
LPF02	N-LPF	20	0.1652	0.005	0.0136	0.0095	0.0697	0.0093	0.0052	0.0038	0.0382	0.5069	0.0212	0.0064	0.0077	0.0288	0.0401	0.0442	0.0251
LPF03	N-LPF	20	0.4495	0.0034	0.0839	0.0482	0.0057	0.0227	0.0166	0.0736	0.0084	0.0222	0.0329	0.0069	0.138	0.025	0.0039	0.0377	0.0213
LPF04	N-LPF	20	0.0029	0.0023	0.0704	0.0138	0.0235	0.6742	0.0031	0.023	0.0026	0.0068	0.0029	0.0051	0.0067	0.1401	0.0081	0.0076	0.0068
LPF05	N-LPF	20	0.0099	0.0117	0.0427	0.1194	0.0051	0.2779	0.0049	0.0064	0.0182	0.0443	0.2859	0.0091	0.0194	0.0042	0.0099	0.1286	0.0024
LPF06	N-LPF	20	0.0088	0.0029	0.1655	0.0083	0.0046	0.2351	0.0078	0.0105	0.0164	0.0146	0.0076	0.3248	0.0059	0.0035	0.0075	0.0719	0.1041
LPF07	N-LPF	20	0.1075	0.055	0.0224	0.0049	0.0138	0.2198	0.0576	0.0241	0.065	0.0308	0.1055	0.047	0.065	0.0032	0.0041	0.1607	0.0136
LPF09	N-LPF	20	0.0203	0.0059	0.0652	0.0253	0.0056	0.0298	0.0831	0.3828	0.0052	0.0242	0.0206	0.0105	0.0102	0.2027	0.074	0.0318	0.0028
LPF10	N-LPF	20	0.0044	0.0037	0.1748	0.0554	0.0066	0.0287	0.2243	0.0236	0.0337	0.0438	0.0331	0.061	0.0097	0.0088	0.1	0.1796	0.0087
LPF11	N-LPF	20	0.0126	0.0376	0.0125	0.2299	0.0391	0.0037	0.1017	0.0118	0.0034	0.2848	0.029	0.0158	0.0282	0.0374	0.1126	0.0251	0.0147
LPF35	N-LPF	20	0.0071	0.0111	0.0271	0.0142	0.2607	0.0104	0.1671	0.0142	0.0067	0.1718	0.0706	0.0355	0.0135	0.0058	0.0089	0.169	0.0065
PUC03	N-PUC	21	0.0097	0.0034	0.0225	0.0039	0.0052	0.0224	0.3031	0.3073	0.0206	0.0139	0.0914	0.0196	0.0029	0.0375	0.028	0.0973	0.0113
PUC04	N-PUC	21	0.0044	0.0032	0.0174	0.0065	0.0024	0.1661	0.0653	0.0087	0.038	0.1962	0.0167	0.2692	0.0103	0.017	0.0403	0.1072	0.0311
PUC101	N-PUC	21	0.3456	0.0043	0.0292	0.0938	0.3007	0.0149	0.1384	0.025	0.0114	0.0067	0.0038	0.0036	0.0031	0.0033	0.0042	0.0077	0.0044
PUC102	N-PUC	21	0.0072	0.0078	0.3036	0.0779	0.0072	0.0119	0.0217	0.0508	0.1956	0.0079	0.009	0.0278	0.0222	0.0097	0.0101	0.0614	0.1681
PUC104	N-PUC	21	0.0055	0.013	0.2931	0.0569	0.0457	0.0042	0.0224	0.0125	0.2829	0.0077	0.0065	0.0121	0.0304	0.0046	0.0126	0.0567	0.1334
PUC108	N-PUC	21	0.0066	0.0077	0.0255	0.3145	0.3498	0.0059	0.0313	0.0089	0.0555	0.0799	0.027	0.0195	0.0148	0.0236	0.0051	0.0191	0.0052
PUC110	N-PUC	21	0.0052	0.0039	0.1298	0.0497	0.1183	0.0067	0.0048	0.007	0.0096	0.3842	0.1003	0.0117	0.0199	0.0039	0.0267	0.0481	0.0702
PUC111	N-PUC	21	0.0887	0.0056	0.0081	0.0176	0.0082	0.0152	0.0086	0.0212	0.0348	0.5096	0.0034	0.0945	0.0231	0.0045	0.0596	0.0932	0.0041
PUC205	N-PUC	21	0.0206	0.0063	0.0238	0.056	0.0986	0.0044	0.0051	0.2804	0.0155	0.3715	0.0121	0.0048	0.0403	0.0044	0.0242	0.0234	0.0086
PUC206	N-PUC	21	0.0041	0.0049	0.0563	0.0129	0.0105	0.2929	0.186	0.0137	0.0075	0.0176	0.178	0.034	0.006	0.0106	0.0059	0.1217	0.0375
PUC208	N-PUC	21	0.1895	0.0048	0.0201	0.1241	0.0295	0.0108	0.1696	0.0616	0.164	0.0104	0.086	0.0303	0.0592	0.0072	0.0062	0.0141	0.0127
PUC209	N-PUC	21	0.0073	0.0184	0.0241	0.0073	0.0201	0.0068	0.3958	0.0032	0.0064	0.0975	0.2203	0.0188	0.038	0.0211	0.0131	0.0888	0.0129
PUC210	N-PUC	21	0.1851	0.006	0.0397	0.063	0.0644	0.0057	0.0379	0.0765	0.085	0.0382	0.1528	0.031	0.1499	0.0034	0.0083	0.0435	0.0096
PUC301	N-PUC	21	0.002	0.0053	0.0163	0.0032	0.0557	0.1264	0.0104	0.0043	0.0051	0.2014	0.029	0.0238	0.0865	0.002	0.2927	0.1329	0.0032
PUC302	N-PUC	21	0.0067	0.0151	0.0094	0.0881	0.0051	0.4359	0.0051	0.0087	0.0309	0.0093	0.1305	0.0069	0.1673	0.0091	0.0516	0.0179	0.0026
PUC303	N-PUC	21	0.0066	0.0045	0.0187	0.0521	0.0055	0.0185	0.0313	0.0128	0.0391	0.3486	0.033	0.1854	0.0324	0.0037	0.1071	0.0902	0.0105
PUC304	N-PUC	21	0.0048	0.0113	0.052	0.4016	0.0981	0.003	0.0055	0.0088	0.2467	0.0035	0.079	0.0103	0.0152	0.0109	0.0037	0.0279	0.0177
PUC306	N-PUC	21	0.0045	0.0035	0.0147	0.3732	0.0042	0.0852	0.0062	0.0352	0.0312	0.0044	0.2856	0.0402	0.0471	0.0194	0.0036	0.0353	0.0065
EN01	N-EN	22	0.2384	0.0151	0.0087	0.0927	0.0353	0.0051	0.0099	0.0241	0.0227	0.1591	0.2361	0.01	0.0931	0.0133	0.009	0.0156	0.012
EN02	N-EN	22	0.0156	0.0129	0.1874	0.034	0.0227	0.0182	0.0105	0.2011	0.0065	0.0091	0.0139	0.0174	0.1577	0.0043	0.0046	0.0216	0.2624
EN03	N-EN	22	0.0048	0.0044	0.1861	0.0424	0.0103	0.1289	0.1219	0.031	0.0044	0.0543	0.0441	0.0032	0.1349	0.0719	0.0315	0.1058	0.02
EN04	N-EN	22	0.0084	0.0041	0.0601	0.0083	0.0072	0.1082	0.129	0.2737	0.0153	0.0206	0.1421	0.0212	0.0231	0.0086	0.0719	0.0853	0.013
EN05	N-EN	22	0.0074	0.006	0.0416	0.0211	0.3251	0.0162	0.2681	0.0115	0.0044	0.0321	0.1464	0.0168	0.0123	0.0062	0.0057	0.0724	0.0067
EN07	N-EN	22	0.0094	0.0039	0.0215	0.2837	0.0067	0.0097	0.0102	0.0672	0.0076	0.0079	0.0219	0.0039	0.4841	0.0363	0.0052	0.0172	0.0037
EN08	N-EN	22	0.017	0.013	0.0336	0.042	0.0063	0.0051	0.2616	0.0045	0.0503	0.0333	0.1036	0.0754	0.0231	0.2241	0.004	0.0917	0.0115
EN09	N-EN	22	0.0167	0.0117	0.0761	0.0277	0.0173	0.4414	0.0294	0.0068	0.0145	0.0323	0.0039	0.0527	0.1652	0.0045	0.0101	0.0713	0.0184
EN10	N-EN	22	0.0047	0.0065	0.0359	0.049	0.008	0.0996	0.0065	0.1402	0.0056	0.0169	0.0265	0.3874	0.0858	0.0067	0.006	0.063	0.0518
EN12	N-EN	22	0.1499	0.0103	0.016	0.012	0.0081	0.0443	0.0074	0.1508	0.3424	0.0534	0.0091	0.0423	0.0295	0.0062	0.0051	0.1011	0.0122
EN13	N-EN	22	0.0151	0.0045	0.0542	0.0203	0.5915	0.0091	0.0151	0.0364	0.0154	0.0152	0.0199	0.0064	0.1238	0.0104	0.0082	0.0301	0.0244
EN15	N-EN	22	0.0043	0.0039	0.0378	0.0146	0.2462	0.011	0.0088	0.316	0.0231	0.0097	0.0048	0.0056	0.2499	0.0024	0.0285	0.0237	0.0098
EN16	N-EN	22	0.0033	0.0037	0.0142	0.0318	0.0064	0.0089	0.0037	0.2837	0.0087	0.0044	0.0042	0.0084	0.5976	0.0034	0.0055	0.0067	0.0053
EN17	N-EN	22	0.0052	0.0095	0.1291	0.1055	0.4202	0.0156	0.0067	0.0238	0.0088	0.03	0.0101	0.015	0.1368	0.0076	0.0039	0.0412	0.0309
TC01	N-TC	23	0.0058	0.0355	0.134	0.0066	0.0359	0.0665	0.0103	0.1022	0.0079	0.0955	0.0087	0.2552	0.012	0.0041	0.012	0.1443	0.0633
TC03	N-TC	23	0.046	0.0055	0.0101	0.1113	0.0407	0.0652	0.1712	0.0962	0.0075	0.0307	0.0669	0.2488	0.0112	0.0048	0.0227	0.0569	0.0044
TC04	N-TC	23	0.0492	0.002	0.0963	0.0381	0.0051	0.5071	0.0371	0.0043	0.0104	0.0634	0.0074	0.0185	0.0046	0.0064	0.0061	0.1396	0.0044
TC05	N-TC	23	0.0039	0.0038	0.1533	0.0057	0.0178	0.4012	0.0044	0.0091	0.0132	0.0804	0.0108	0.058	0.0075	0.0055	0.0197	0.1099	0.0958
TC06	N-TC	23	0.0689	0.0058	0.0333	0.0051	0.0028	0.3265	0.0173	0.3568	0.0148	0.0155	0.0094	0.0157	0.0309	0.0084	0.0052	0.0765	0.0072
TC07	N-TC	23	0.098	0.0031	0.0151	0.0601	0.3015	0.0117	0.0056	0.0418	0.0078	0.0063	0.0053	0.0099	0.0074	0.0218	0.0047	0.0134	0.3865
TC08	N-TC	23	0.2269	0.0034	0.096	0.0045	0.0098	0.0106	0.0041	0.2184	0.0076	0.0079	0.0094	0.0173	0.2134	0.0028	0.0055	0.0544	0.1081
TC10	N-TC	23	0.0037	0.0071	0.0044	0.0131	0.0134	0.0264	0.0051	0.5046	0.0058	0.0259	0.0512	0.2217	0.0122	0.0047	0.0132	0.0834	0.0043
TC11	N-TC	23	0.2551	0.0058	0.0394	0.0809	0.1818	0.0072	0.0402	0.0115	0.0038	0.0091	0.0231	0.0074	0.0078	0.0156	0.0104	0.0266	0.2744
TC12	N-TC	23	0.0056	0.0063	0.0069	0.0193	0.0155	0.5835	0.0071	0.1504	0.0042	0.0395	0.0082	0.0174	0.0227	0.0081	0.0092	0.0816	0.0145
TC13	N-TC	23	0.0053	0.0061	0.0062	0.0052	0.0134	0.1236	0.0085	0.0138	0.0096	0.0502	0.0031	0.1403	0.0047	0.5118	0.0053	0.0875	0.0054
TC14	N-TC	23	0.1598	0.0032	0.0237	0.0103	0.0035	0.017	0.0029	0.5257	0.0054	0.0049	0.0064	0.0067	0.1798	0.002	0.02	0.0207	0.008
TC15	N-TC	23	0.008	0.0059	0.1454	0.0088	0.054	0.0318	0.0064	0.0096	0.0729	0.0435	0.0453	0.008	0.1609	0.0331	0.0081	0.056	0.3022
TC16	N-TC	23	0.0087	0.0111	0.0119	0.009	0.0794	0.0086	0.0051	0.003	0.0045	0.4428	0.0059	0.0155	0.0128	0.3549	0.0051	0.0164	0.0052
TC17	N-TC	23	0.0831	0.0049	0.0452	0.0415	0.0965	0.0063	0.0079	0.0119	0.0111	0.1944	0.1849	0.0148	0.1045	0.0045	0.0519	0.0348	0.1018
F111	S-N	24	0.0022	0.2061	0.1991	0.0199	0.0028	0.0024	0.0084	0.0056	0.0624	0.0033	0.0063	0.0126	0.0109	0.089	0.0704	0.0175	0.2809
F120	S-N	24	0.2156	0.5912	0.0038	0.0126	0.0048	0.002	0.0046	0.0056	0.0461	0.0091	0.0065	0.008	0.0073	0.0097	0.046	0.0246	0.0024
F50	S-N	24	0.0157	0.0315	0.0253	0.0508	0.0026	0.031	0.3036	0.0155	0.1401	0.0078	0.0123	0.264	0.0078	0.0042	0.0182	0.0663	0.0033
F52	S-N	24	0.0884	0.0624	0.0335	0.0129	0.0427	0.2704	0.0019	0.002	0.0049	0.0022	0.0026	0.0052	0.0357	0.1041	0.178	0.0053	0.1478
F75	S-N	24	0.0045	0.5031	0.1785	0.003	0.0061	0.0025	0.0035	0.0026	0.0029	0.0109	0.0052	0.0244	0.0051	0.1822	0.0135	0.0058	0.0463
F76	S-N	24	0.5769	0.011	0.0054	0.0036	0.0022	0.0489	0.0031	0.0033	0.0446	0.0121	0.0028	0.1029	0.009	0.0142	0.042	0.116	0.0021
F114	S-O	25	0.0031	0.1786	0.0267	0.1034	0.0049	0.0842	0.0069	0.0064	0.006	0.0043	0.0305	0.0201	0.0034	0.1649	0.2415	0.0134	0.1017
F115	S-O	25	0.0045	0.5167	0.0078	0.1128	0.0143	0.0026	0.004	0.0461	0.072	0.0048	0.014	0.0249	0.0225	0.0117	0.0172	0.0092	0.1149
F116	S-O	25	0.7003	0.0071	0.0115	0.004	0.0027	0.0064	0.0042	0.004	0.066	0.0059	0.0033	0.0421	0.0058	0.0042	0.011	0.1173	0.0042
F118	S-O	25	0.0023	0.0242	0.0052	0.0819	0.0022	0.0084	0.0032	0.0153	0.4161	0.0153	0.0058	0.007	0.0059	0.3642	0.0027	0.0141	0.0264
F125	S-O	25	0.0019	0.1274	0.1225	0.0047	0.0022	0.0032	0.0042	0.003	0.2367	0.0021	0.2157	0.0474	0.0021	0.1639	0.0056	0.0069	0.0508
F92	S-O	25	0.0035	0.1126	0.0045	0.0562	0.0086	0.0037	0.4802	0.0074	0.2242	0.0112	0.0025	0.0283	0.0026	0.0401	0.0042	0.0082	0.0023
F98	S-O	25	0.0041	0.3848	0.0042	0.0101	0.0141	0.0022	0.003	0.0104	0.22	0.2704	0.0024	0.0052	0.0033	0.0031	0.0449	0.015	0.0029
F104	S-P	26	0.3456	0.0502	0.032	0.0028	0.0018	0.0022	0.0063	0.0036	0.1395	0.0035	0.0044	0.0223	0.0024	0.3188	0.0031	0.0594	0.0021
F105	S-P	26	0.0022	0.0723	0.1307	0.0841	0.0442	0.0028	0.1706	0.2136	0.0263	0.002	0.0168	0.0045	0.0469	0.0044	0.1451	0.0042	0.0294
F112	S-P	26	0.0124	0.0311	0.0146	0.0396	0.0236	0.0056	0.0046	0.0077	0.7433	0.0088	0.0036	0.0614	0.0089	0.0026	0.0046	0.0237	0.0038
F113	S-P	26	0.0037	0.0073	0.0041	0.004	0.0023	0.4954	0.0328	0.0031	0.0047	0.0039	0.1127	0.098	0.1037	0.0033	0.0661	0.0517	0.0032
F101	S-Q	27	0.0837	0.0749	0.0799	0.0022	0.048	0.0032	0.0022	0.0037	0.0523	0.002	0.002	0.0022	0.0021	0.2237	0.1082	0.0028	0.3069
F108	S-Q	27	0.0031	0.0534	0.0298	0.0402	0.0116	0.1843	0.0042	0.008	0.419	0.0085	0.0108	0.0066	0.0866	0.0042	0.0927	0.0288	0.0083
F83	S-Q	27	0.0031	0.187	0.1721	0.0127	0.2335	0.0067	0.0173	0.069	0.0553	0.0114	0.0144	0.0547	0.0034	0.0026	0.0635	0.0316	0.0616
F93	S-Q	27	0.0041	0.0231	0.0037	0.3556	0.0054	0.4246	0.0032	0.0055	0.0113	0.0072	0.0346	0.0298	0.0091	0.0309	0.0402	0.0087	0.0032
RERE01	S-RERE	28	0.013	0.0065	0.0176	0.6165	0.0061	0.0056	0.046	0.0503	0.0065	0.0165	0.0689	0.0093	0.036	0.0743	0.0039	0.0161	0.0069
RERE02	S-RERE	28	0.0089	0.0137	0.0175	0.2978	0.1108	0.0033	0.0516	0.0034	0.1337	0.0689	0.0235	0.0065	0.0227	0.1971	0.0046	0.0116	0.0241
RERE03	S-RERE	28	0.0032	0.0076	0.062	0.0213	0.018	0.0057	0.2076	0.0026	0.0034	0.0126	0.0168	0.0026	0.1473	0.4557	0.0033	0.0193	0.0109
RERE04	S-RERE	28	0.0027	0.0038	0.0275	0.0401	0.3168	0.0086	0.0074	0.0052	0.0079	0.0049	0.2736	0.012	0.0079	0.0617	0.0034	0.0222	0.1941
RERE06	S-RERE	28	0.0254	0.0121	0.0484	0.0802	0.1396	0.0074	0.0741	0.0072	0.0073	0.1743	0.0512	0.0115	0.0627	0.0037	0.0427	0.0642	0.188
RERE07	S-RERE	28	0.0044	0.0059	0.0587	0.0316	0.111	0.2896	0.0761	0.0024	0.0118	0.0082	0.0086	0.1847	0.0109	0.0033	0.0096	0.0585	0.1247
RERE09	S-RERE	28	0.0086	0.0024	0.0583	0.1645	0.0333	0.0079	0.2297	0.3049	0.0173	0.0165	0.0035	0.006	0.0151	0.0055	0.0024	0.022	0.1022
RERE10	S-RERE	28	0.05	0.0029	0.0599	0.1779	0.3973	0.0041	0.1925	0.0396	0.0106	0.0104	0.0065	0.0104	0.0058	0.0043	0.0052	0.0143	0.0084
RERI01	S-RERI	29	0.0035	0.0025	0.0888	0.0473	0.0035	0.1128	0.1039	0.0176	0.0033	0.0386	0.0045	0.0032	0.0169	0.2427	0.0032	0.0744	0.2335
RERI04	S-RERI	29	0.0064	0.0098	0.0265	0.0046	0.0041	0.6078	0.0847	0.0231	0.0061	0.0443	0.0252	0.032	0.0098	0.0047	0.0094	0.0971	0.0046
RERI06	S-RERI	29	0.0034	0.019	0.0436	0.0884	0.0814	0.0067	0.0354	0.0032	0.0057	0.0151	0.0046	0.2504	0.0036	0.0042	0.0532	0.0942	0.2878
RERI07	S-RERI	29	0.0153	0.0043	0.0188	0.1447	0.008	0.0058	0.02	0.0331	0.0066	0.0336	0.5686	0.0171	0.0276	0.0034	0.0183	0.0706	0.0042
RERI08	S-RERI	29	0.0027	0.0124	0.1169	0.1389	0.0021	0.0041	0.0803	0.0068	0.0024	0.0282	0.0158	0.0021	0.1323	0.3036	0.0022	0.0481	0.1012
RERI09	S-RERI	29	0.0056	0.0179	0.0102	0.0288	0.0064	0.0536	0.1469	0.4695	0.0065	0.011	0.0046	0.0136	0.0549	0.0036	0.1453	0.0126	0.0088
RERI11	S-RERI	29	0.002	0.0109	0.075	0.0105	0.0027	0.0148	0.4911	0.0066	0.0038	0.0034	0.019	0.0297	0.0056	0.1655	0.0025	0.0663	0.0903
RERI12A	S-RERI	29	0.0027	0.009	0.0179	0.0544	0.1002	0.0092	0.0083	0.0097	0.0113	0.0084	0.4551	0.0187	0.0074	0.0123	0.013	0.0489	0.2136
RERI13	S-RERI	29	0.0057	0.0033	0.0117	0.0079	0.0804	0.0048	0.0036	0.3808	0.0117	0.4143	0.007	0.0054	0.0339	0.0029	0.0047	0.0123	0.0096
RERI15	S-RERI	29	0.0028	0.0043	0.088	0.0103	0.0034	0.0702	0.0052	0.0215	0.0232	0.0185	0.0646	0.2715	0.2708	0.0023	0.0059	0.0728	0.0646
RERI16	S-RERI	29	0.004	0.0044	0.0341	0.0043	0.0073	0.0269	0.042	0.0046	0.0057	0.0952	0.3003	0.0057	0.0114	0.2423	0.0482	0.1603	0.0034
RERI17	S-RERI	29	0.004	0.0049	0.0064	0.0092	0.0225	0.4636	0.0039	0.0038	0.006	0.2193	0.0122	0.017	0.0146	0.1696	0.0115	0.028	0.0035
RERI18	S-RERI	29	0.0029	0.003	0.0148	0.0097	0.0062	0.0044	0.3636	0.0088	0.003	0.0058	0.5016	0.0039	0.0033	0.0031	0.0028	0.0606	0.0027
RERI21	S-RERI	29	0.0025	0.0221	0.0128	0.0256	0.021	0.0123	0.1755	0.005	0.0045	0.0103	0.3854	0.0077	0.12	0.0155	0.1025	0.0708	0.0065
RERI22	S-RERI	29	0.0049	0.0036	0.0393	0.0043	0.0055	0.0132	0.0037	0.3927	0.0638	0.0056	0.0047	0.0073	0.0064	0.3477	0.0517	0.0321	0.0133
RERI24	S-RERI	29	0.3778	0.0058	0.017	0.06	0.0122	0.2851	0.0066	0.0146	0.0098	0.0341	0.0217	0.0447	0.0282	0.023	0.0061	0.0347	0.0186
RERI25	S-RERI	29	0.0026	0.0021	0.0373	0.1794	0.0032	0.0593	0.0046	0.0033	0.0023	0.0061	0.3199	0.0028	0.0022	0.3216	0.0032	0.0459	0.0042
RERI28	S-RERI	29	0.0036	0.0046	0.033	0.033	0.0047	0.0335	0.1156	0.0172	0.0183	0.0087	0.428	0.1097	0.0298	0.0069	0.0101	0.1209	0.0224
MTMA1A1	S-MTMA	30	0.0039	0.0035	0.0363	0.0183	0.0036	0.0029	0.0026	0.0217	0.0028	0.0142	0.0158	0.0038	0.7918	0.0025	0.0533	0.0118	0.0111
MTMA1A11	S-MTMA	30	0.0033	0.0044	0.0119	0.0054	0.0068	0.0049	0.0147	0.5967	0.0048	0.0098	0.2768	0.0045	0.0139	0.0058	0.0044	0.0217	0.0101
MTMA1A12A	S-MTMA	30	0.0024	0.0039	0.016	0.0113	0.0791	0.0034	0.0061	0.6859	0.0119	0.0038	0.0045	0.0023	0.1305	0.0049	0.0243	0.0065	0.0033
MTMA1A15	S-MTMA	30	0.0088	0.0027	0.0069	0.0258	0.0035	0.0061	0.2799	0.4632	0.0034	0.0051	0.1723	0.0031	0.006	0.0023	0.0031	0.0045	0.0034
MTMA1A16	S-MTMA	30	0.0023	0.0029	0.0051	0.012	0.0046	0.0041	0.0053	0.8893	0.0029	0.0048	0.0053	0.0029	0.0211	0.0267	0.0023	0.0047	0.0037
MTMA1A17	S-MTMA	30	0.0214	0.0041	0.0119	0.3458	0.0147	0.0149	0.0282	0.0184	0.0117	0.0832	0.268	0.0206	0.0211	0.0631	0.0059	0.0596	0.0073
MTMA1A2	S-MTMA	30	0.0067	0.0066	0.0114	0.0307	0.0047	0.0054	0.0048	0.0353	0.0048	0.0153	0.0417	0.0056	0.7297	0.0044	0.0809	0.0076	0.0044
MTMA1A20	S-MTMA	30	0.0035	0.0055	0.0627	0.0235	0.0036	0.0047	0.0559	0.6905	0.0041	0.0184	0.0356	0.0054	0.0176	0.0061	0.0211	0.0304	0.0115
MTMA1A3	S-MTMA	30	0.0042	0.0093	0.0192	0.0432	0.0098	0.0103	0.4528	0.0063	0.0089	0.0385	0.2214	0.0088	0.0657	0.0066	0.0075	0.077	0.0104
MTMA1A5	S-MTMA	30	0.0034	0.0052	0.0056	0.0982	0.0051	0.0883	0.0037	0.0272	0.0031	0.0199	0.47	0.1204	0.0585	0.0059	0.0262	0.0569	0.0024
MTMA1A8	S-MTMA	30	0.0033	0.0113	0.0065	0.0086	0.0029	0.069	0.0271	0.0462	0.0085	0.008	0.1252	0.3627	0.1593	0.0023	0.1087	0.0457	0.0047
MTMA1A9	S-MTMA	30	0.0038	0.0024	0.0325	0.2037	0.0038	0.0217	0.0047	0.011	0.1352	0.0043	0.0414	0.0853	0.0036	0.3733	0.0037	0.064	0.0056
MTMA1B1	S-MTMA	30	0.0044	0.0037	0.0165	0.4422	0.0043	0.1668	0.1291	0.0028	0.0027	0.0059	0.0996	0.0122	0.0035	0.0736	0.0023	0.0272	0.0032
MTMA1B2	S-MTMA	30	0.252	0.0049	0.0223	0.0152	0.0066	0.033	0.0196	0.0077	0.0595	0.0052	0.2522	0.2162	0.0049	0.0055	0.0031	0.0727	0.0194
MTMA1B4	S-MTMA	30	0.0163	0.0103	0.039	0.1567	0.0371	0.0041	0.0938	0.0052	0.0097	0.2624	0.1507	0.0187	0.0192	0.0185	0.0075	0.1454	0.0055
MTMA1B5	S-MTMA	30	0.0032	0.0022	0.0028	0.3723	0.0047	0.0025	0.0026	0.0047	0.0159	0.0033	0.2487	0.0038	0.0372	0.2841	0.0058	0.0031	0.003
MTMA1B6	S-MTMA	30	0.0035	0.0034	0.0161	0.2363	0.0061	0.19	0.1033	0.0023	0.0037	0.2064	0.1101	0.021	0.0103	0.0339	0.0126	0.0379	0.0032
MTMA1C1	S-MTMA	30	0.6359	0.0041	0.0027	0.0081	0.0044	0.0292	0.0034	0.0042	0.0029	0.0444	0.009	0.1791	0.0043	0.0021	0.0118	0.0519	0.0026
MTMA1C2	S-MTMA	30	0.0295	0.0057	0.0038	0.1907	0.0313	0.0046	0.0052	0.0029	0.0053	0.0783	0.2441	0.0879	0.0096	0.2352	0.0083	0.0551	0.0024
MTMA1C8	S-MTMA	30	0.0068	0.0051	0.0103	0.0157	0.1156	0.0032	0.0104	0.0356	0.0142	0.0117	0.0032	0.0082	0.0035	0.7421	0.004	0.008	0.0025
MTMA201	S-MTMA	30	0.0069	0.0081	0.0116	0.1325	0.0106	0.0051	0.0073	0.0053	0.005	0.0227	0.0464	0.1259	0.0372	0.511	0.0099	0.0509	0.0034
MTMA202	S-MTMA	30	0.0434	0.0029	0.047	0.3671	0.0975	0.0068	0.0646	0.119	0.0184	0.0085	0.0611	0.0434	0.0044	0.0476	0.003	0.0306	0.0345
MTMA203	S-MTMA	30	0.0031	0.0045	0.0564	0.2605	0.0066	0.0771	0.0207	0.0054	0.0051	0.0411	0.2449	0.0027	0.0037	0.0348	0.0055	0.2253	0.0026
MTMA204	S-MTMA	30	0.0031	0.0049	0.077	0.0241	0.0085	0.2621	0.0166	0.0158	0.0034	0.0086	0.0211	0.0919	0.0317	0.2645	0.0047	0.0545	0.1076
MTMA205	S-MTMA	30	0.003	0.0023	0.2159	0.0538	0.0033	0.0026	0.0042	0.105	0.0033	0.0124	0.0574	0.0049	0.3838	0.0027	0.0154	0.0561	0.0738
MTMA206	S-MTMA	30	0.0026	0.0038	0.0474	0.257	0.0117	0.0778	0.0068	0.0035	0.0036	0.0556	0.2585	0.0054	0.0059	0.0131	0.0038	0.2417	0.0019
MTMA207	S-MTMA	30	0.0042	0.0056	0.1465	0.0715	0.0048	0.0325	0.0068	0.1045	0.0055	0.0044	0.0649	0.0337	0.3871	0.0068	0.0039	0.0436	0.0735
MTMA208	S-MTMA	30	0.0035	0.004	0.1028	0.3933	0.0033	0.0038	0.0136	0.0409	0.0073	0.0151	0.0694	0.0029	0.1847	0.0606	0.0033	0.0588	0.0325
MTMA209	S-MTMA	30	0.2277	0.0029	0.0877	0.1773	0.0086	0.0045	0.118	0.0258	0.0744	0.0125	0.0315	0.1479	0.0031	0.0049	0.0044	0.0538	0.015
MTMA210	S-MTMA	30	0.0029	0.0021	0.1783	0.0507	0.0038	0.0026	0.0032	0.0842	0.0057	0.0033	0.0453	0.0063	0.4369	0.0041	0.0191	0.0484	0.1034
MTMA211	S-MTMA	30	0.0072	0.0029	0.0074	0.0294	0.0052	0.0038	0.0025	0.2975	0.0087	0.0078	0.136	0.0063	0.1953	0.2329	0.0472	0.0056	0.0043
MTMA213	S-MTMA	30	0.0035	0.0026	0.0258	0.0064	0.0219	0.0042	0.0034	0.2513	0.0044	0.0049	0.0049	0.0027	0.0032	0.6513	0.0028	0.0034	0.0033
MTMA214	S-MTMA	30	0.0081	0.0029	0.0514	0.0653	0.0041	0.1583	0.0134	0.2472	0.0134	0.012	0.0043	0.0226	0.0045	0.3687	0.0075	0.0124	0.0041
MTMA215	S-MTMA	30	0.3853	0.0051	0.0195	0.076	0.054	0.0084	0.0088	0.0107	0.0046	0.1033	0.0183	0.0024	0.0073	0.0144	0.0068	0.0164	0.2587
MTMA216	S-MTMA	30	0.0053	0.0027	0.0086	0.2829	0.0026	0.0038	0.0091	0.5701	0.0055	0.0033	0.0297	0.0028	0.0144	0.0409	0.0035	0.0054	0.0094
MTMA217	S-MTMA	30	0.3152	0.0025	0.0051	0.0273	0.0054	0.0207	0.0031	0.36	0.0035	0.0032	0.0096	0.0038	0.0044	0.227	0.0023	0.0045	0.0024
MTMA220	S-MTMA	30	0.0036	0.0031	0.018	0.1186	0.2869	0.0035	0.1194	0.0125	0.0035	0.004	0.0077	0.0024	0.0038	0.3966	0.0025	0.0033	0.0105
MTMA221	S-MTMA	30	0.0029	0.1855	0.11	0.0302	0.0043	0.0076	0.0037	0.0722	0.0048	0.0051	0.0311	0.0027	0.289	0.1493	0.0257	0.0344	0.0416
MTMA222	S-MTMA	30	0.0194	0.0032	0.004	0.0107	0.0577	0.0042	0.0028	0.4735	0.0126	0.1671	0.0108	0.0116	0.0122	0.1841	0.0062	0.017	0.0029
GOEB	GER	3	0.0108	0.0042	0.0273	0.0129	0.0146	0.0032	0.0577	0.0026	0.0031	0.0056	0.7429	0.0102	0.0035	0.0446	0.0039	0.0477	0.0053
GOEP	GER	3	0.0045	0.0023	0.0027	0.7254	0.0044	0.0037	0.0024	0.0044	0.0058	0.0037	0.0655	0.0253	0.0036	0.1344	0.0037	0.0054	0.0029
GOEK	GER	3	0.005	0.0336	0.0148	0.0098	0.3544	0.0066	0.0044	0.0038	0.0244	0.0092	0.0074	0.3157	0.0081	0.0052	0.072	0.1195	0.006
B102	GER	3	0.179	0.0025	0.0054	0.0163	0.6208	0.0048	0.0067	0.0038	0.0032	0.0098	0.0052	0.0039	0.0036	0.0097	0.004	0.0048	0.1163
B30	GER	3	0.0027	0.0037	0.0065	0.0089	0.0025	0.0285	0.028	0.0047	0.0094	0.1027	0.0562	0.2025	0.1816	0.0034	0.3034	0.0503	0.0051
B4	GER	3	0.0083	0.0211	0.1936	0.0291	0.0204	0.0076	0.0176	0.0215	0.0274	0.1153	0.0747	0.0101	0.0213	0.2646	0.0184	0.0677	0.0814
B42	GER	3	0.0054	0.1364	0.0399	0.0269	0.0164	0.3024	0.0272	0.024	0.0328	0.0087	0.0087	0.0169	0.003	0.0047	0.131	0.0446	0.1709
BA030549	GER	3	0.6218	0.0025	0.016	0.0186	0.027	0.0879	0.0051	0.0133	0.0383	0.0172	0.0045	0.0207	0.0107	0.0353	0.011	0.0669	0.0032
BA10067	GER	3	0.0112	0.0022	0.0916	0.0174	0.0034	0.0149	0.0084	0.1304	0.0087	0.0094	0.0106	0.0062	0.0356	0.6207	0.0067	0.0204	0.0024
BG120	GER	3	0.0071	0.2665	0.0035	0.007	0.2281	0.0238	0.0082	0.0106	0.015	0.0842	0.0068	0.0643	0.0041	0.0029	0.1863	0.0772	0.0045
BG121	GER	3	0.0161	0.0331	0.0046	0.0085	0.2985	0.4614	0.0057	0.0413	0.0036	0.026	0.0045	0.0177	0.0056	0.0035	0.0104	0.0565	0.0031
BG122	GER	3	0.0052	0.007	0.0068	0.0129	0.7187	0.028	0.0056	0.0495	0.0247	0.037	0.0094	0.0086	0.0151	0.0289	0.0122	0.0253	0.0051
BG123	GER	3	0.0035	0.003	0.0032	0.0037	0.9295	0.0033	0.0029	0.0028	0.0036	0.0201	0.0037	0.0027	0.0032	0.003	0.0035	0.0055	0.0028
BG124	GER	3	0.0025	0.0028	0.0025	0.0043	0.9433	0.0026	0.0026	0.0054	0.0031	0.0105	0.0031	0.0021	0.0025	0.0032	0.0027	0.0043	0.0026
BG125	GER	3	0.004	0.0035	0.0035	0.0065	0.923	0.0029	0.0026	0.0038	0.0048	0.0188	0.004	0.0037	0.0034	0.0035	0.003	0.0061	0.003
BG126	GER	3	0.0025	0.0035	0.0029	0.0049	0.5763	0.0706	0.0024	0.0041	0.0023	0.1226	0.0035	0.0484	0.0047	0.0118	0.0152	0.1218	0.0026
BG127	GER	3	0.0053	0.0038	0.0044	0.0138	0.6898	0.1917	0.004	0.0389	0.0051	0.0131	0.0046	0.0031	0.0044	0.0047	0.0031	0.0075	0.0027
BG128	GER	3	0.0031	0.0028	0.0045	0.0047	0.924	0.0039	0.004	0.0057	0.0059	0.011	0.0052	0.0048	0.0031	0.0031	0.0043	0.0055	0.0045
CH1	GER	3	0.0034	0.0202	0.0055	0.0033	0.0058	0.7902	0.0043	0.0026	0.0203	0.0049	0.0045	0.0742	0.0057	0.0051	0.0099	0.0362	0.0039
SF3	GER	3	0.0028	0.2778	0.0229	0.0095	0.0067	0.0657	0.0282	0.0256	0.0076	0.0342	0.0535	0.0127	0.0051	0.0032	0.3652	0.0745	0.0047
SF63	GER	3	0.0029	0.278	0.0075	0.0102	0.0036	0.0039	0.1308	0.003	0.0024	0.0073	0.0031	0.0061	0.0704	0.0024	0.4617	0.0044	0.0023
SF64	GER	3	0.0045	0.1335	0.0281	0.0252	0.0211	0.0147	0.0033	0.0096	0.0043	0.0422	0.0086	0.0057	0.0324	0.0093	0.5146	0.0164	0.1266
SF66	GER	3	0.1765	0.1281	0.0184	0.0036	0.0401	0.0091	0.0126	0.0176	0.0057	0.062	0.0047	0.0069	0.0319	0.0021	0.415	0.0604	0.0054
SF67	GER	3	0.0105	0.1268	0.2023	0.0378	0.0726	0.099	0.0043	0.0256	0.0097	0.0063	0.0048	0.0082	0.0051	0.0028	0.2228	0.0161	0.1452
SF69	GER	3	0.0048	0.0603	0.0042	0.0158	0.0315	0.0203	0.0089	0.0148	0.0044	0.0221	0.0322	0.0277	0.3109	0.0045	0.4177	0.016	0.0038
SF70	GER	3	0.0026	0.1299	0.0133	0.0053	0.1701	0.0065	0.0048	0.0038	0.0052	0.0097	0.0052	0.0094	0.1753	0.0024	0.4412	0.0048	0.0106
SF71	GER	3	0.0186	0.0448	0.0373	0.0074	0.0191	0.0107	0.0521	0.0076	0.0038	0.2056	0.0133	0.145	0.0578	0.0037	0.2388	0.129	0.0053
SF72	GER	3	0.0757	0.0054	0.0911	0.0301	0.0088	0.0306	0.0735	0.1737	0.0372	0.0118	0.0614	0.0125	0.0179	0.3223	0.0043	0.0351	0.0086
SF73	GER	3	0.0056	0.1142	0.0888	0.0078	0.1427	0.0219	0.0739	0.0933	0.0034	0.1273	0.0204	0.097	0.0089	0.0124	0.0247	0.1357	0.022
SF74	GER	3	0.0055	0.0426	0.1599	0.0493	0.1412	0.0059	0.0482	0.0642	0.0095	0.0038	0.0173	0.0172	0.0539	0.0041	0.2482	0.0521	0.0771
SF75	GER	3	0.3698	0.0162	0.0259	0.0061	0.004	0.083	0.0443	0.0114	0.0082	0.0076	0.0159	0.2731	0.0038	0.0051	0.0316	0.0713	0.0227
SF76	GER	3	0.005	0.0046	0.0374	0.0693	0.047	0.0531	0.297	0.0082	0.0048	0.0088	0.003	0.0151	0.0143	0.0033	0.0293	0.0155	0.3843
SF77	GER	3	0.3105	0.1329	0.0107	0.0811	0.1119	0.0065	0.0088	0.0065	0.0095	0.1456	0.0062	0.0038	0.0055	0.0091	0.1332	0.0139	0.0043
SF79	GER	3	0.008	0.2987	0.0117	0.0079	0.3351	0.0042	0.014	0.0074	0.0046	0.0682	0.0383	0.0042	0.0566	0.0052	0.0911	0.0393	0.0054
SF80	GER	3	0.0045	0.4414	0.0201	0.0346	0.0223	0.0043	0.2546	0.0029	0.0067	0.0126	0.0047	0.0078	0.0037	0.0035	0.1616	0.0059	0.0088
SF81	GER	3	0.0084	0.3084	0.1031	0.0806	0.062	0.0053	0.0568	0.0114	0.0295	0.0494	0.0465	0.0053	0.0063	0.0655	0.0674	0.0908	0.0033
SF82	GER	3	0.0037	0.3105	0.0321	0.0067	0.3133	0.0047	0.0064	0.007	0.0086	0.0037	0.0075	0.0038	0.0039	0.0176	0.1631	0.0067	0.1005
SF84	GER	3	0.0762	0.0974	0.0496	0.1548	0.1355	0.0056	0.0046	0.2058	0.0413	0.0118	0.0167	0.0122	0.0047	0.0133	0.1275	0.0189	0.0241
SF86	GER	3	0.0135	0.4251	0.0181	0.0052	0.014	0.0052	0.0166	0.0053	0.0038	0.1525	0.1061	0.0045	0.0415	0.0063	0.1129	0.0669	0.0026
SF88	GER	3	0.0085	0.3148	0.0064	0.0836	0.0165	0.004	0.1828	0.0049	0.0035	0.0056	0.0172	0.0113	0.1355	0.0058	0.1859	0.0115	0.0022
SF90	GER	3	0.0067	0.3052	0.0046	0.0182	0.4042	0.0028	0.0047	0.0116	0.0039	0.0182	0.0054	0.0031	0.0029	0.0048	0.1923	0.0054	0.0059
SF91	GER	3	0.0022	0.226	0.0103	0.0136	0.0078	0.0054	0.1169	0.0028	0.0022	0.0415	0.0032	0.0099	0.0868	0.0046	0.4508	0.0135	0.0025
SF93	GER	3	0.002	0.2141	0.0128	0.0245	0.0138	0.0723	0.0562	0.0038	0.0031	0.0368	0.0034	0.0025	0.0142	0.0045	0.5149	0.0124	0.0087

## Sheet: Q-matrix for K=30
tree	group, subpopulation or watershed	structure info	1	2	3	4	5	6	7	8	9	10	11	12	13	14	15	16	17	18	19	20	21	22	23	24	25	26	27	28	29	30
F26	N-A	1	0.003	0.1525	0.1104	0.0043	0.0017	0.0018	0.0025	0.0013	0.0185	0.0021	0.0143	0.0036	0.0024	0.0011	0.0028	0.0184	0.0096	0.055	0.0013	0.0061	0.2548	0.002	0.1701	0.0017	0.0067	0.02	0.0269	0.0212	0.0023	0.082
F28	N-A	1	0.0228	0.4413	0.0068	0.0024	0.0034	0.0045	0.0077	0.0015	0.0577	0.0041	0.0165	0.069	0.0367	0.001	0.002	0.0032	0.0305	0.0105	0.0029	0.0042	0.1195	0.0041	0.0021	0.0032	0.005	0.0152	0.0019	0.1058	0.0063	0.0079
F4	N-A	1	0.0623	0.0034	0.0159	0.0014	0.0066	0.039	0.0033	0.0048	0.1771	0.0043	0.0024	0.0184	0.0011	0.0017	0.0041	0.007	0.0744	0.0987	0.0016	0.0504	0.0104	0.0082	0.0057	0.0088	0.0177	0.003	0.0103	0.022	0.3184	0.0179
F53	N-A	1	0.4948	0.0054	0.0026	0.0023	0.0078	0.0023	0.2576	0.002	0.0165	0.0216	0.0031	0.0034	0.0021	0.001	0.0022	0.0017	0.0206	0.0051	0.0481	0.0128	0.002	0.0019	0.0385	0.0038	0.0082	0.0041	0.0026	0.0151	0.0042	0.0067
F54	N-A	1	0.1305	0.0113	0.068	0.0034	0.0025	0.0058	0.0026	0.0022	0.1244	0.0085	0.0228	0.031	0.0025	0.0013	0.0229	0.0057	0.1893	0.0058	0.0122	0.0672	0.1216	0.008	0.0026	0.0049	0.0111	0.0022	0.0749	0.0068	0.0034	0.0443
F68	N-A	1	0.0022	0.0938	0.1095	0.0018	0.004	0.0011	0.0012	0.0017	0.0169	0.0042	0.0023	0.0023	0.002	0.0012	0.0176	0.0016	0.032	0.002	0.001	0.0045	0.3419	0.0282	0.0038	0.2078	0.0024	0.0054	0.0022	0.0086	0.0012	0.0961
F69	N-A	1	0.0132	0.0399	0.0095	0.0086	0.0028	0.0042	0.0101	0.0063	0.0091	0.0031	0.1124	0.0269	0.0021	0.0014	0.0047	0.0031	0.0225	0.0036	0.0022	0.2375	0.0591	0.0068	0.0034	0.0199	0.0094	0.0021	0.3115	0.0195	0.0041	0.0414
F94	N-A	1	0.0542	0.2078	0.0021	0.1943	0.0019	0.0716	0.0029	0.0046	0.0521	0.0017	0.0019	0.0074	0.0019	0.0013	0.0041	0.1828	0.016	0.0043	0.0025	0.0236	0.0205	0.0023	0.0023	0.073	0.0285	0.0027	0.0044	0.0091	0.0096	0.0083
F10	N-B	2	0.0167	0.0044	0.0267	0.0043	0.0034	0.0022	0.0023	0.0028	0.0064	0.0153	0.029	0.3633	0.0433	0.0017	0.0517	0.001	0.0044	0.0258	0.0016	0.0318	0.1319	0.0014	0.0022	0.0062	0.0095	0.048	0.024	0.1179	0.0057	0.0151
F11	N-B	2	0.0461	0.0454	0.0037	0.0049	0.002	0.0132	0.0051	0.0019	0.0045	0.1645	0.0064	0.0079	0.0067	0.0021	0.0035	0.2089	0.102	0.0114	0.0018	0.0877	0.0037	0.0062	0.0242	0.0013	0.0035	0.0086	0.0906	0.0275	0.0505	0.0539
F15	N-B	2	0.0394	0.0335	0.0027	0.0068	0.0021	0.003	0.0311	0.0046	0.0554	0.1109	0.0044	0.0096	0.0021	0.0019	0.0025	0.0022	0.159	0.3658	0.0049	0.0081	0.0033	0.0135	0.0262	0.0024	0.0031	0.0032	0.0057	0.0087	0.0181	0.0655
F6	N-B	2	0.0079	0.0062	0.1162	0.0014	0.0706	0.0857	0.0018	0.0027	0.0197	0.0027	0.0076	0.0024	0.0196	0.001	0.0023	0.0273	0.3361	0.0087	0.0081	0.0172	0.0208	0.0375	0.0184	0.0085	0.0095	0.0061	0.101	0.0199	0.0178	0.0151
F7	N-B	2	0.0064	0.0716	0.0771	0.0019	0.0023	0.0024	0.0017	0.0022	0.0044	0.0027	0.0031	0.0163	0.0041	0.0022	0.153	0.0535	0.0113	0.0022	0.0022	0.0049	0.3786	0.0049	0.0047	0.0025	0.0495	0.002	0.0149	0.0371	0.0515	0.0294
F70	N-B	2	0.0033	0.0522	0.0224	0.0065	0.0446	0.0019	0.0022	0.0019	0.0051	0.1149	0.0218	0.1574	0.0061	0.0018	0.0542	0.0041	0.0249	0.029	0.0014	0.0041	0.2472	0.0468	0.0108	0.0187	0.0035	0.005	0.0035	0.0334	0.0099	0.0613
F8	N-B	2	0.0107	0.1595	0.0171	0.0143	0.0025	0.01	0.0022	0.0023	0.0027	0.0028	0.0039	0.0181	0.0018	0.002	0.0032	0.0018	0.0889	0.0031	0.0022	0.1436	0.1168	0.0018	0.0939	0.0054	0.0102	0.0817	0.0271	0.0297	0.0307	0.1094
F9	N-B	2	0.0508	0.0129	0.0101	0.0029	0.0029	0.1953	0.0029	0.007	0.0254	0.0092	0.0753	0.0069	0.0072	0.0012	0.004	0.0367	0.2291	0.018	0.0138	0.0173	0.0064	0.0062	0.0053	0.0024	0.0174	0.0385	0.0788	0.0323	0.0657	0.0186
F16	N-C	3	0.0048	0.0094	0.0057	0.0043	0.0204	0.0116	0.0048	0.0033	0.0397	0.0036	0.0034	0.0104	0.0023	0.002	0.0045	0.005	0.0692	0.5122	0.0043	0.1769	0.0043	0.0064	0.0041	0.003	0.0029	0.0032	0.0536	0.011	0.0074	0.0057
F17	N-C	3	0.0436	0.0031	0.0026	0.0044	0.0018	0.0051	0.2802	0.0063	0.0084	0.0769	0.0054	0.0172	0.0024	0.0016	0.1605	0.0017	0.0418	0.0103	0.002	0.0164	0.0162	0.0052	0.004	0.1537	0.0058	0.002	0.0271	0.0194	0.0496	0.0248
F18	N-C	3	0.0059	0.056	0.0283	0.002	0.0038	0.0017	0.0015	0.0022	0.1946	0.0287	0.0064	0.0023	0.001	0.002	0.1699	0.0077	0.0544	0.1652	0.0012	0.0047	0.0038	0.0775	0.048	0.0694	0.0027	0.0048	0.0017	0.0047	0.0018	0.0456
F19	N-C	3	0.0026	0.369	0.0102	0.0022	0.0706	0.0046	0.002	0.0024	0.0052	0.0079	0.0063	0.0039	0.002	0.0046	0.0029	0.0183	0.2385	0.0045	0.0029	0.0222	0.0037	0.0045	0.0168	0.0122	0.0028	0.0927	0.0022	0.0275	0.0026	0.0525
F22	N-C	3	0.0021	0.3295	0.0017	0.0027	0.002	0.0028	0.0018	0.0024	0.0042	0.0018	0.0014	0.0027	0.0023	0.0012	0.0018	0.0329	0.0045	0.0274	0.0021	0.4214	0.0041	0.0107	0.0046	0.0015	0.0026	0.0252	0.0857	0.0039	0.0017	0.012
F23	N-C	3	0.1615	0.1126	0.0066	0.0023	0.003	0.0053	0.0025	0.0182	0.1337	0.0032	0.0046	0.036	0.0046	0.0012	0.0028	0.13	0.1655	0.0037	0.0014	0.0267	0.0022	0.0327	0.004	0.0366	0.0111	0.0122	0.0049	0.0354	0.0026	0.0329
F73	N-C	3	0.0383	0.0067	0.0027	0.0026	0.0058	0.0458	0.0054	0.0024	0.0762	0.0698	0.0024	0.0809	0.0081	0.0029	0.0131	0.0087	0.0847	0.0825	0.0026	0.1221	0.0034	0.0071	0.0186	0.0188	0.014	0.0022	0.0595	0.0856	0.1178	0.0091
F152	N-D	4	0.007	0.0284	0.0123	0.0024	0.0038	0.1618	0.0024	0.3751	0.029	0.0055	0.0011	0.0034	0.0012	0.0022	0.0096	0.0505	0.1086	0.0248	0.0026	0.0291	0.005	0.0136	0.0113	0.0066	0.0085	0.0114	0.0504	0.0052	0.019	0.008
F164	N-D	4	0.0369	0.0077	0.0045	0.0024	0.0084	0.0195	0.0103	0.0039	0.2202	0.0091	0.0492	0.0058	0.0028	0.0014	0.0026	0.0357	0.1863	0.2015	0.0033	0.0037	0.0019	0.0283	0.0324	0.0041	0.0054	0.0058	0.0027	0.0172	0.0485	0.0384
F21	N-D	4	0.0366	0.2067	0.0204	0.0022	0.004	0.0349	0.0032	0.0056	0.0397	0.0029	0.0052	0.005	0.0032	0.0026	0.0146	0.0065	0.4294	0.0038	0.0068	0.0049	0.0538	0.0276	0.0035	0.0028	0.042	0.0039	0.0065	0.0149	0.0041	0.0029
F24	N-D	4	0.0025	0.0062	0.0026	0.0055	0.002	0.0044	0.0036	0.0019	0.0379	0.0136	0.0025	0.0175	0.0013	0.0024	0.0019	0.001	0.0095	0.0177	0.0013	0.3747	0.0046	0.0053	0.0015	0.0043	0.0022	0.0014	0.4588	0.0063	0.0023	0.0036
F25	N-D	4	0.0031	0.444	0.0027	0.0029	0.0024	0.0074	0.0318	0.002	0.0057	0.0022	0.0118	0.0028	0.0034	0.0014	0.0019	0.0213	0.0518	0.0028	0.0019	0.0087	0.0209	0.0166	0.1117	0.0056	0.0041	0.157	0.0082	0.0379	0.0043	0.0214
F157	N-E	5	0.0055	0.0088	0.0018	0.0015	0.0015	0.0022	0.0022	0.0012	0.002	0.3022	0.0013	0.0034	0.0036	0.0012	0.0019	0.4869	0.002	0.1153	0.0011	0.0093	0.0028	0.0036	0.0079	0.0016	0.0035	0.003	0.0022	0.0022	0.0026	0.0158
F165	N-E	5	0.023	0.2479	0.0136	0.0021	0.0035	0.0081	0.002	0.013	0.015	0.023	0.0053	0.0143	0.0058	0.0024	0.013	0.0046	0.4431	0.0068	0.0039	0.01	0.031	0.0047	0.0031	0.0029	0.029	0.014	0.0314	0.0125	0.0046	0.006
F168	N-E	5	0.013	0.0518	0.1924	0.0179	0.0031	0.0015	0.0025	0.0135	0.0222	0.007	0.0041	0.0118	0.0025	0.0021	0.051	0.0438	0.0038	0.0019	0.0142	0.0019	0.3818	0.0062	0.0014	0.0054	0.0343	0.009	0.0019	0.0239	0.0039	0.0705
F170	N-E	5	0.0052	0.7737	0.0266	0.0021	0.004	0.0022	0.0039	0.0097	0.008	0.0059	0.0011	0.0026	0.0011	0.0014	0.0035	0.0259	0.0041	0.0096	0.0301	0.0093	0.0064	0.0155	0.0035	0.0034	0.0037	0.0207	0.0029	0.0033	0.0025	0.0087
F177	N-E	5	0.0027	0.0575	0.1112	0.0031	0.0045	0.0067	0.0025	0.0042	0.0032	0.0073	0.0065	0.0495	0.0093	0.0038	0.0025	0.0268	0.0025	0.0081	0.0024	0.1477	0.2718	0.0032	0.0021	0.0062	0.0048	0.0031	0.1767	0.0138	0.0026	0.0531
F153	N-F	6	0.0041	0.0135	0.0144	0.0021	0.007	0.02	0.0046	0.0043	0.0159	0.0215	0.0084	0.0074	0.0024	0.0015	0.0059	0.005	0.1328	0.0031	0.0102	0.0742	0.0066	0.0038	0.0036	0.0022	0.0157	0.0086	0.5461	0.0186	0.0064	0.0304
F163	N-F	6	0.0045	0.1822	0.0617	0.0023	0.0022	0.0049	0.0022	0.0011	0.0038	0.0023	0.0173	0.0116	0.0011	0.0013	0.0019	0.0143	0.0036	0.1903	0.0011	0.0647	0.2347	0.0036	0.0358	0.0026	0.0028	0.0029	0.0949	0.0057	0.0026	0.0401
F167	N-F	6	0.2371	0.3174	0.0064	0.0023	0.0042	0.0038	0.0091	0.0047	0.0394	0.0072	0.0252	0.0313	0.0029	0.0011	0.0085	0.0088	0.0189	0.0123	0.002	0.0125	0.1218	0.0027	0.0026	0.0074	0.0286	0.0069	0.0032	0.0497	0.0127	0.0091
F171	N-F	6	0.0042	0.4565	0.0059	0.0041	0.0034	0.0036	0.0076	0.0021	0.0583	0.0158	0.0033	0.0042	0.0023	0.001	0.0076	0.0511	0.0091	0.1233	0.0017	0.0101	0.0189	0.0142	0.0869	0.0073	0.0108	0.0571	0.0035	0.0183	0.0039	0.0039
F172	N-F	6	0.0072	0.4214	0.0076	0.0041	0.0048	0.004	0.0354	0.0172	0.0042	0.0175	0.0031	0.0283	0.0048	0.0036	0.0092	0.0123	0.0106	0.0177	0.0015	0.0106	0.0296	0.0093	0.0036	0.0067	0.0214	0.2699	0.0067	0.0111	0.0045	0.0122
F174	N-F	6	0.0235	0.3049	0.0028	0.0021	0.002	0.0145	0.0021	0.0022	0.0526	0.0268	0.0024	0.1004	0.006	0.0012	0.0112	0.1796	0.01	0.021	0.0018	0.04	0.047	0.0023	0.0024	0.0019	0.0055	0.007	0.0042	0.0824	0.0298	0.0103
F178	N-F	6	0.0029	0.6244	0.0045	0.0019	0.0021	0.0018	0.0014	0.0021	0.0064	0.0211	0.0024	0.0024	0.0024	0.0017	0.1632	0.0108	0.0108	0.0021	0.0019	0.0128	0.0312	0.01	0.0026	0.043	0.0091	0.0044	0.0107	0.0041	0.0013	0.005
F150	N-F	6	0.0853	0.0026	0.0018	0.0067	0.0012	0.0095	0.0022	0.0042	0.0921	0.013	0.2743	0.0175	0.0028	0.0013	0.0036	0.003	0.3077	0.0026	0.003	0.0173	0.0027	0.004	0.0086	0.0241	0.0045	0.0021	0.0031	0.0226	0.0353	0.0418
F151	N-G	7	0.1397	0.004	0.0033	0.0041	0.0025	0.0039	0.202	0.003	0.2619	0.0042	0.0021	0.009	0.0031	0.0051	0.0097	0.003	0.0088	0.0035	0.0031	0.0237	0.0329	0.0286	0.0034	0.003	0.0421	0.1324	0.0019	0.0488	0.0048	0.0029
F155	N-G	7	0.0225	0.3211	0.0039	0.0041	0.0022	0.003	0.003	0.0033	0.0544	0.0068	0.0028	0.0044	0.0647	0.003	0.0064	0.009	0.0569	0.0037	0.0015	0.0536	0.04	0.0046	0.0064	0.2141	0.0068	0.0022	0.0117	0.0153	0.0428	0.0256
F156	N-G	7	0.0055	0.0088	0.0019	0.0015	0.0017	0.0023	0.0021	0.0012	0.002	0.3024	0.0012	0.0035	0.0037	0.0012	0.0019	0.4869	0.002	0.1152	0.0012	0.0092	0.0028	0.0036	0.0079	0.0015	0.0036	0.003	0.0021	0.0023	0.0026	0.0158
F159	N-G	7	0.0064	0.0029	0.1026	0.0273	0.0038	0.0029	0.0034	0.0026	0.0319	0.006	0.0033	0.0132	0.0012	0.0022	0.0073	0.037	0.0034	0.0179	0.1346	0.2375	0.0604	0.0035	0.0114	0.0167	0.0156	0.071	0.1232	0.0135	0.0026	0.0353
F160	N-G	7	0.0037	0.0852	0.0888	0.0023	0.0279	0.0086	0.0033	0.0189	0.0037	0.0635	0.0106	0.0196	0.0041	0.0029	0.0031	0.0536	0.079	0.2229	0.0042	0.0021	0.05	0.1557	0.0044	0.0028	0.0184	0.0126	0.0044	0.0121	0.0039	0.028
F162	N-G	7	0.0533	0.0141	0.0039	0.0099	0.0016	0.005	0.0013	0.0132	0.1019	0.0049	0.0051	0.0059	0.0012	0.018	0.0028	0.2163	0.148	0.039	0.0049	0.0035	0.0034	0.241	0.0293	0.0153	0.0079	0.0018	0.0016	0.0119	0.0039	0.0304
F29	N-G	7	0.003	0.0851	0.0085	0.0079	0.002	0.0076	0.0027	0.0027	0.0071	0.003	0.0209	0.0046	0.0475	0.0019	0.0022	0.4726	0.0462	0.003	0.0026	0.0954	0.0253	0.0168	0.0221	0.0029	0.0078	0.0115	0.0464	0.0193	0.0032	0.0177
F30	N-G	7	0.0756	0.4766	0.0067	0.0014	0.0018	0.0037	0.0014	0.0045	0.0013	0.0036	0.0021	0.0031	0.0011	0.0014	0.0181	0.0069	0.0193	0.0022	0.0015	0.0018	0.1617	0.0388	0.0048	0.0013	0.0868	0.01	0.0029	0.0553	0.0022	0.0026
F31	N-G	7	0.0783	0.4682	0.0038	0.0025	0.003	0.0031	0.0018	0.0058	0.0013	0.0033	0.0035	0.0051	0.002	0.0026	0.0225	0.0084	0.0208	0.0026	0.0021	0.0017	0.1662	0.0251	0.0028	0.0017	0.0877	0.0093	0.0033	0.0558	0.0029	0.0025
F32	N-G	7	0.0036	0.4451	0.0064	0.0076	0.0034	0.0041	0.0022	0.0019	0.0015	0.0054	0.0395	0.1176	0.001	0.0023	0.004	0.1974	0.0022	0.0043	0.003	0.0155	0.038	0.0013	0.0035	0.0036	0.0098	0.0043	0.051	0.0058	0.0042	0.0103
F33	N-G	7	0.0447	0.0731	0.0231	0.0041	0.0102	0.0077	0.0529	0.0261	0.0162	0.0048	0.0099	0.0711	0.0024	0.0018	0.0124	0.0101	0.0075	0.0036	0.0032	0.0999	0.1254	0.0611	0.0149	0.1219	0.0125	0.0129	0.0421	0.0633	0.0035	0.057
F35	N-G	7	0.2578	0.0271	0.0036	0.0074	0.0081	0.0105	0.0396	0.005	0.0539	0.0051	0.0451	0.0385	0.0022	0.0016	0.0025	0.2901	0.0223	0.0068	0.0017	0.0519	0.0044	0.0031	0.0035	0.0221	0.0052	0.005	0.0217	0.0379	0.0064	0.0099
F133	N-G	7	0.0507	0.1019	0.0095	0.0023	0.0045	0.0047	0.0019	0.0189	0.0644	0.0111	0.0039	0.0065	0.0021	0.0027	0.0211	0.2886	0.3028	0.003	0.0258	0.003	0.0029	0.0063	0.005	0.0043	0.0108	0.004	0.0022	0.0057	0.0033	0.0257
F134	N-H	8	0.0354	0.055	0.0264	0.0018	0.1106	0.0053	0.0015	0.0029	0.0688	0.0024	0.0043	0.0031	0.0095	0.003	0.0124	0.0079	0.5073	0.0026	0.0384	0.0115	0.0166	0.0226	0.002	0.002	0.0099	0.003	0.01	0.0081	0.0027	0.0126
F135	N-H	8	0.044	0.0466	0.0399	0.001	0.001	0.0018	0.0016	0.0014	0.0014	0.0069	0.0107	0.0035	0.001	0.0012	0.34	0.0278	0.0023	0.0013	0.0012	0.0125	0.3059	0.0075	0.0027	0.023	0.0384	0.0025	0.0133	0.0496	0.0018	0.0085
F136	N-H	8	0.004	0.005	0.0025	0.0014	0.0013	0.3962	0.0017	0.0016	0.0143	0.0055	0.0017	0.0016	0.0021	0.0011	0.0024	0.0021	0.0725	0.0029	0.0018	0.0844	0.0037	0.0044	0.0135	0.0025	0.0085	0.003	0.3059	0.0144	0.005	0.0335
F137	N-H	8	0.0017	0.0056	0.0193	0.0044	0.2354	0.1924	0.0018	0.0026	0.0937	0.0012	0.0018	0.0023	0.001	0.0075	0.0053	0.015	0.2	0.0041	0.0243	0.0192	0.0046	0.0143	0.0161	0.0018	0.0054	0.0019	0.0708	0.0074	0.0367	0.0028
F138	N-H	8	0.0134	0.4474	0.002	0.0052	0.0053	0.0024	0.0088	0.0029	0.2522	0.0117	0.0018	0.0169	0.0033	0.0034	0.003	0.0051	0.012	0.0476	0.0011	0.0065	0.0042	0.0836	0.0074	0.0039	0.0048	0.008	0.0032	0.0063	0.0087	0.0182
F14	N-H	8	0.0254	0.0013	0.0164	0.042	0.0016	0.0046	0.0021	0.0058	0.004	0.005	0.0189	0.0205	0.0025	0.0019	0.4289	0.0129	0.0133	0.0017	0.0417	0.0038	0.1154	0.003	0.0088	0.0625	0.0253	0.0025	0.0501	0.0382	0.0259	0.0139
F37	N-I	9	0.1548	0.1463	0.0046	0.0075	0.0046	0.0035	0.0201	0.0312	0.0251	0.0336	0.0088	0.064	0.0037	0.0061	0.0175	0.0745	0.0185	0.007	0.0031	0.0443	0.1137	0.0035	0.0056	0.0588	0.0194	0.0061	0.0038	0.0366	0.0107	0.0628
F49	N-I	9	0.0047	0.0029	0.0028	0.0033	0.0172	0.0025	0.0027	0.0014	0.7898	0.0066	0.0025	0.0019	0.0017	0.0024	0.0023	0.003	0.0646	0.0027	0.002	0.0062	0.0022	0.0357	0.0042	0.0087	0.0029	0.0042	0.0045	0.0038	0.0075	0.0029
F51	N-I	9	0.0032	0.1268	0.0021	0.0016	0.0023	0.0041	0.0123	0.0016	0.0096	0.0014	0.0026	0.002	0.0013	0.0019	0.0345	0.0136	0.1644	0.0331	0.002	0.0073	0.0021	0.0063	0.4764	0.002	0.0183	0.0024	0.0018	0.0267	0.014	0.0229
F63	N-I	9	0.0236	0.0196	0.0458	0.0119	0.0029	0.0184	0.0062	0.0502	0.0036	0.0058	0.015	0.0132	0.0045	0.0026	0.0078	0.0064	0.0134	0.0224	0.0039	0.0099	0.0642	0.1304	0.0389	0.0043	0.0306	0.3374	0.0222	0.0755	0.0045	0.0053
F80	N-I	9	0.0139	0.0121	0.0028	0.248	0.001	0.0019	0.0035	0.0011	0.004	0.0033	0.0059	0.0048	0.0017	0.0315	0.0032	0.1156	0.0121	0.0013	0.0231	0.0617	0.0167	0.1048	0.0043	0.0069	0.0099	0.0027	0.2803	0.0123	0.002	0.0078
F90	N-I	9	0.0168	0.0055	0.0097	0.0024	0.0026	0.0022	0.0014	0.0019	0.4762	0.0033	0.002	0.0037	0.0019	0.0012	0.002	0.001	0.0317	0.0187	0.0013	0.0295	0.0123	0.0022	0.0019	0.0018	0.0121	0.3371	0.0018	0.0037	0.0026	0.0092
F127	N-I	9	0.0016	0.0381	0.023	0.0015	0.001	0.0013	0.0011	0.001	0.3476	0.0015	0.2129	0.0178	0.001	0.0011	0.0582	0.0118	0.0241	0.0012	0.0012	0.0019	0.1158	0.0628	0.0017	0.0028	0.0108	0.001	0.0031	0.0262	0.0164	0.0109
F139	N-J	10	0.0022	0.0013	0.02	0.0121	0.0045	0.0011	0.4175	0.0012	0.1299	0.0012	0.2517	0.0257	0.001	0.0065	0.0051	0.0012	0.008	0.002	0.0034	0.0024	0.0338	0.0027	0.0057	0.0041	0.0133	0.0016	0.0045	0.023	0.0039	0.0099
F62	N-J	10	0.0105	0.003	0.1257	0.001	0.0018	0.0044	0.0012	0.0024	0.305	0.0029	0.0146	0.0111	0.0034	0.0015	0.0027	0.0011	0.0412	0.0033	0.0196	0.0069	0.1285	0.0062	0.0035	0.0023	0.0641	0.0294	0.0636	0.0525	0.0013	0.0856
F78	N-J	10	0.0211	0.05	0.0338	0.0421	0.0026	0.0034	0.0037	0.003	0.2972	0.0046	0.1277	0.0602	0.0041	0.0015	0.0136	0.0016	0.0208	0.0041	0.0028	0.0527	0.1213	0.0063	0.0035	0.004	0.0053	0.0046	0.0511	0.0299	0.0068	0.0162
F38	N-J	10	0.0104	0.1077	0.0024	0.0047	0.0078	0.0028	0.008	0.0034	0.0031	0.0344	0.0179	0.4363	0.0032	0.0059	0.0062	0.0387	0.016	0.0551	0.1198	0.0086	0.0057	0.0024	0.0024	0.0061	0.0108	0.0069	0.0084	0.0288	0.0071	0.0295
F128	N-K	11	0.0106	0.4449	0.0149	0.0015	0.0015	0.0022	0.002	0.0044	0.1848	0.0069	0.0017	0.0051	0.0027	0.001	0.0045	0.0033	0.0764	0.004	0.0012	0.0213	0.0268	0.0043	0.0339	0.0048	0.0154	0.0533	0.0012	0.0261	0.004	0.0349
F129	N-K	11	0.0245	0.2205	0.0024	0.0059	0.0044	0.0093	0.0041	0.0172	0.0055	0.0032	0.0066	0.0031	0.0125	0.0193	0.0022	0.3903	0.021	0.0021	0.1365	0.0068	0.0044	0.0171	0.0174	0.0031	0.0036	0.0286	0.0014	0.0168	0.0028	0.007
F130	N-K	11	0.0027	0.0065	0.0039	0.0019	0.0108	0.0078	0.0021	0.0025	0.1289	0.0034	0.0023	0.0026	0.0021	0.0091	0.0056	0.3005	0.0312	0.0264	0.0049	0.0044	0.0016	0.0123	0.3782	0.0028	0.0094	0.0089	0.003	0.0054	0.0142	0.0043
F131	N-K	11	0.0045	0.003	0.0342	0.0016	0.0203	0.0087	0.0012	0.1733	0.059	0.0018	0.0033	0.0015	0.0016	0.001	0.0014	0.0022	0.589	0.0025	0.0061	0.0028	0.0028	0.0323	0.0065	0.0038	0.0027	0.0037	0.0049	0.0095	0.0063	0.0089
F39	N-K	11	0.0055	0.2261	0.0027	0.0046	0.0013	0.019	0.0017	0.0021	0.0071	0.0247	0.0937	0.0029	0.0025	0.0358	0.0017	0.0043	0.1813	0.0025	0.0107	0.0029	0.0055	0.2869	0.0042	0.0028	0.0106	0.0023	0.0087	0.0148	0.0056	0.0257
F40	N-K	11	0.006	0.5639	0.0062	0.0073	0.0018	0.0045	0.0025	0.002	0.0046	0.0219	0.0814	0.0776	0.0022	0.0097	0.0032	0.0166	0.0117	0.0025	0.0012	0.0052	0.0729	0.0039	0.0047	0.0054	0.007	0.0134	0.0088	0.0122	0.0042	0.0348
F41	N-K	11	0.1859	0.0053	0.0036	0.0691	0.1268	0.0079	0.0471	0.0048	0.079	0.0225	0.0502	0.0647	0.0052	0.0021	0.0045	0.0072	0.0836	0.0098	0.0032	0.0193	0.0031	0.0026	0.0105	0.0664	0.0083	0.0083	0.0047	0.0614	0.0162	0.0166
F46	N-K	11	0.0533	0.0027	0.0042	0.017	0.0022	0.004	0.005	0.0042	0.7144	0.0033	0.0026	0.0061	0.001	0.0025	0.0033	0.0013	0.0552	0.0022	0.0019	0.0362	0.0019	0.0048	0.0043	0.0215	0.0061	0.002	0.0086	0.0119	0.0062	0.0103
F81	N-K	11	0.0214	0.0118	0.0018	0.2352	0.002	0.0028	0.0028	0.002	0.0187	0.003	0.0059	0.0032	0.0024	0.0012	0.0029	0.0405	0.0346	0.0015	0.0155	0.1074	0.0054	0.0049	0.0066	0.0063	0.0092	0.0023	0.4279	0.011	0.0031	0.0065
F84	N-K	11	0.1144	0.0555	0.0029	0.005	0.0019	0.0037	0.0073	0.0035	0.5764	0.0025	0.0026	0.021	0.0022	0.0027	0.0032	0.0104	0.065	0.0033	0.0013	0.0242	0.0035	0.006	0.0026	0.0197	0.0064	0.002	0.0031	0.0211	0.0054	0.0207
F88	N-K	11	0.0075	0.2167	0.0031	0.0038	0.002	0.0018	0.1031	0.0021	0.1683	0.0037	0.0017	0.0028	0.0026	0.002	0.0031	0.0018	0.0595	0.0038	0.0011	0.2742	0.0024	0.0166	0.0062	0.002	0.0045	0.0114	0.0344	0.0103	0.0037	0.044
F91	N-K	11	0.584	0.0044	0.0021	0.0031	0.0019	0.0022	0.2187	0.0021	0.0495	0.0482	0.0015	0.0028	0.0013	0.0017	0.0016	0.001	0.0207	0.0043	0.0011	0.02	0.0029	0.0024	0.0019	0.0027	0.0022	0.0023	0.0035	0.0041	0.0023	0.0026
F3	N-L	12	0.0166	0.0163	0.007	0.1844	0.0022	0.0081	0.0079	0.0075	0.0422	0.0577	0.0018	0.0022	0.0018	0.0164	0.0045	0.0056	0.3503	0.0027	0.016	0.0169	0.0027	0.0571	0.0206	0.0044	0.0115	0.0033	0.1161	0.0044	0.0062	0.0052
F42	N-L	12	0.008	0.0738	0.0051	0.0069	0.0051	0.009	0.0034	0.0037	0.0454	0.0089	0.0027	0.0462	0.0022	0.1872	0.0256	0.0146	0.2455	0.0042	0.0056	0.0034	0.0226	0.2065	0.0068	0.0022	0.0246	0.0032	0.0037	0.0083	0.0078	0.0075
F56	N-L	12	0.0051	0.0021	0.0128	0.0185	0.0222	0.0019	0.002	0.0017	0.6266	0.0039	0.0018	0.0075	0.0022	0.0018	0.0182	0.0011	0.0485	0.0021	0.0031	0.0242	0.0181	0.0119	0.0027	0.0064	0.0213	0.0384	0.002	0.0194	0.0551	0.0169
F57	N-L	12	0.0043	0.0071	0.0409	0.0045	0.0456	0.0087	0.0046	0.0031	0.1067	0.1217	0.0312	0.0203	0.0022	0.3036	0.0035	0.0049	0.0205	0.0389	0.004	0.0119	0.0022	0.0042	0.0048	0.0315	0.0426	0.01	0.0025	0.0087	0.0089	0.097
F58	N-L	12	0.0755	0.0069	0.0115	0.0027	0.0017	0.0043	0.0033	0.1304	0.072	0.0025	0.0053	0.0032	0.0752	0.001	0.0023	0.0018	0.3951	0.0022	0.0021	0.0109	0.0033	0.007	0.0101	0.0101	0.0185	0.0074	0.0915	0.0136	0.005	0.0242
F59	N-L	12	0.0045	0.2163	0.0238	0.0068	0.0042	0.0028	0.0019	0.002	0.0193	0.0063	0.0056	0.003	0.008	0.0013	0.0035	0.0137	0.3997	0.0026	0.0016	0.0654	0.0432	0.0597	0.0136	0.0021	0.0058	0.0077	0.0184	0.023	0.0054	0.0283
F61	N-L	12	0.0485	0.0193	0.0479	0.0048	0.002	0.0085	0.0036	0.0033	0.0772	0.0152	0.0249	0.1376	0.0042	0.0038	0.0052	0.0019	0.1697	0.0207	0.0019	0.0766	0.1416	0.0122	0.0028	0.0109	0.0093	0.0021	0.0712	0.0119	0.0048	0.0566
F64	N-L	12	0.6381	0.0037	0.0013	0.0024	0.0013	0.002	0.2151	0.0019	0.0498	0.0045	0.0026	0.0025	0.0018	0.001	0.0021	0.0014	0.0319	0.0036	0.0011	0.0041	0.0028	0.0017	0.0037	0.0018	0.002	0.0036	0.0025	0.0039	0.0025	0.0027
F87	N-L	12	0.002	0.0048	0.0036	0.2583	0.0435	0.0025	0.0023	0.0027	0.0166	0.0015	0.0084	0.0041	0.0014	0.0011	0.0024	0.0018	0.15	0.0027	0.4185	0.0046	0.0045	0.0052	0.0064	0.0022	0.0025	0.002	0.0062	0.0238	0.0028	0.0115
F43	N-M	13	0.004	0.2815	0.0124	0.0028	0.0029	0.0058	0.0025	0.0026	0.0217	0.019	0.0036	0.0047	0.0019	0.2601	0.0044	0.0022	0.1634	0.007	0.0024	0.0209	0.0393	0.0035	0.0032	0.0025	0.101	0.0024	0.003	0.0036	0.0036	0.0118
F44	N-M	13	0.0019	0.0105	0.0203	0.0015	0.0012	0.0015	0.0012	0.0017	0.2707	0.0027	0.0049	0.0015	0.0059	0.001	0.0022	0.3495	0.0806	0.0549	0.0013	0.0012	0.0015	0.0716	0.0459	0.0012	0.0146	0.0011	0.002	0.0021	0.0028	0.0414
F45	N-M	13	0.0098	0.3649	0.0021	0.0011	0.0023	0.0019	0.3474	0.0012	0.0119	0.0017	0.0019	0.0032	0.0064	0.0013	0.0014	0.1722	0.0238	0.0021	0.0033	0.0018	0.004	0.0057	0.0019	0.0013	0.015	0.0016	0.002	0.0028	0.0021	0.0023
F47	N-M	13	0.176	0.0766	0.013	0.0034	0.0015	0.0251	0.0081	0.0111	0.0351	0.0228	0.0012	0.0031	0.0019	0.0019	0.0024	0.0044	0.2195	0.0021	0.0018	0.0392	0.0013	0.0179	0.1432	0.0129	0.0085	0.0174	0.0034	0.0359	0.0236	0.086
F72	N-M	13	0.0023	0.1338	0.0153	0.0026	0.0243	0.0045	0.0038	0.0015	0.0257	0.0284	0.0074	0.0036	0.0019	0.0011	0.0047	0.0323	0.0287	0.0129	0.0036	0.3675	0.048	0.1173	0.0029	0.0035	0.0035	0.0113	0.0701	0.0113	0.0035	0.0228
HW101	N-HW	14	0.0734	0.0012	0.0124	0.0013	0.0138	0.0012	0.403	0.004	0.0058	0.0028	0.0254	0.0084	0.0011	0.0019	0.0237	0.0137	0.0023	0.06	0.0018	0.0062	0.0454	0.0131	0.0588	0.1199	0.0187	0.0136	0.0181	0.0372	0.0026	0.0096
HW102	N-HW	14	0.0975	0.0398	0.1109	0.0049	0.016	0.0036	0.168	0.0035	0.095	0.0036	0.0044	0.0076	0.0417	0.003	0.0026	0.0108	0.1715	0.006	0.0326	0.0492	0.0217	0.0384	0.0037	0.0065	0.016	0.0032	0.0033	0.008	0.015	0.012
HW105	N-HW	14	0.0028	0.0041	0.0107	0.0033	0.0133	0.2894	0.0028	0.0103	0.0031	0.0063	0.0069	0.0058	0.0021	0.0025	0.0031	0.0056	0.0045	0.4558	0.0027	0.0144	0.0062	0.0231	0.0224	0.0208	0.0062	0.0257	0.0027	0.0135	0.0193	0.0109
HW106	N-HW	14	0.1087	0.0032	0.0152	0.0041	0.0062	0.0074	0.0141	0.1839	0.0146	0.2774	0.0116	0.0575	0.0024	0.0031	0.004	0.0015	0.0067	0.094	0.0017	0.0265	0.002	0.0208	0.0098	0.027	0.0113	0.013	0.0057	0.0363	0.0107	0.0194
HW107	N-HW	14	0.2433	0.0015	0.0032	0.0023	0.0822	0.0141	0.1571	0.0034	0.0069	0.0037	0.0031	0.0232	0.0024	0.0011	0.0028	0.0184	0.0123	0.2499	0.0047	0.0393	0.0021	0.0025	0.0522	0.0231	0.0029	0.0028	0.0148	0.0158	0.0035	0.0052
HW108	N-HW	14	0.0173	0.0011	0.0076	0.0027	0.0024	0.0024	0.1526	0.4241	0.0022	0.0019	0.0033	0.0044	0.0013	0.002	0.0049	0.002	0.002	0.0019	0.022	0.0019	0.0054	0.0039	0.0027	0.1076	0.0028	0.002	0.1945	0.0135	0.0022	0.0059
HW109	N-HW	14	0.2776	0.0028	0.0021	0.0023	0.004	0.0452	0.3088	0.1207	0.0017	0.0116	0.0041	0.0098	0.0016	0.0168	0.0897	0.0081	0.0024	0.0033	0.0018	0.0023	0.0032	0.0038	0.0049	0.0164	0.0177	0.0022	0.0017	0.0084	0.0139	0.0115
HW110	N-HW	14	0.0513	0.0169	0.0034	0.0043	0.0047	0.0038	0.2333	0.003	0.0049	0.1191	0.0072	0.0127	0.012	0.0011	0.0043	0.0042	0.0159	0.2254	0.1799	0.0176	0.0055	0.0021	0.0032	0.0048	0.0059	0.0053	0.0039	0.0301	0.004	0.0106
HW111	N-HW	14	0.3858	0.0123	0.0092	0.0021	0.0067	0.0067	0.2268	0.0023	0.0033	0.0067	0.0019	0.0151	0.0221	0.0051	0.0078	0.0367	0.0071	0.0089	0.0023	0.044	0.0024	0.0058	0.0148	0.0083	0.0305	0.0042	0.0051	0.0278	0.0777	0.0101
HW112	N-HW	14	0.0037	0.029	0.0068	0.0027	0.0146	0.0039	0.0179	0.0029	0.0021	0.0108	0.0029	0.0342	0.0014	0.0015	0.1929	0.041	0.0023	0.1798	0.0024	0.1663	0.0155	0.0142	0.0205	0.0864	0.0146	0.0929	0.0114	0.0173	0.0044	0.0036
HW112A	N-HW	14	0.0024	0.004	0.0021	0.0014	0.0077	0.0021	0.002	0.0027	0.0015	0.0033	0.0367	0.5272	0.0019	0.0031	0.1754	0.0017	0.0026	0.0638	0.0017	0.003	0.0338	0.0018	0.0027	0.0023	0.0192	0.0032	0.0523	0.0301	0.0051	0.0028
HW113	N-HW	14	0.0141	0.0092	0.004	0.0999	0.0213	0.0045	0.0249	0.0063	0.0052	0.0514	0.0156	0.151	0.0062	0.0024	0.0058	0.0031	0.0079	0.2608	0.002	0.1078	0.0026	0.0028	0.0167	0.0074	0.0122	0.0713	0.0224	0.0388	0.0136	0.0092
HW114	N-HW	14	0.0057	0.0058	0.0027	0.0028	0.0747	0.0031	0.0073	0.0034	0.002	0.1654	0.007	0.0623	0.0028	0.0037	0.0096	0.0147	0.0027	0.4964	0.0026	0.0035	0.0018	0.0025	0.0555	0.0023	0.0067	0.0044	0.0022	0.0062	0.0063	0.0332
HW115	N-HW	14	0.0087	0.002	0.0037	0.0084	0.0944	0.0925	0.1106	0.0023	0.0022	0.0091	0.0055	0.0302	0.0517	0.0016	0.0105	0.0031	0.0052	0.2901	0.063	0.0061	0.0019	0.002	0.0496	0.0234	0.0384	0.0042	0.0053	0.0299	0.0064	0.0384
HW116	N-HW	14	0.0113	0.0019	0.0022	0.0019	0.0063	0.0024	0.0039	0.0022	0.0021	0.0025	0.0028	0.0189	0.0032	0.2712	0.0434	0.0053	0.0038	0.0495	0.0025	0.0145	0.0026	0.0018	0.3568	0.0041	0.1438	0.0018	0.0022	0.0108	0.0215	0.0026
HW117	N-HW	14	0.0535	0.0041	0.0049	0.0129	0.1863	0.0034	0.4704	0.0038	0.0022	0.0361	0.016	0.0107	0.0108	0.0021	0.0057	0.0052	0.005	0.006	0.0048	0.0462	0.0022	0.0019	0.0367	0.0102	0.0084	0.0059	0.0059	0.019	0.0053	0.0139
HW118	N-HW	14	0.014	0.0173	0.0044	0.0143	0.0131	0.0026	0.0087	0.0562	0.003	0.0035	0.0343	0.123	0.007	0.0027	0.06	0.0155	0.0053	0.0068	0.0035	0.0087	0.0246	0.002	0.0059	0.4853	0.008	0.0123	0.0237	0.0215	0.0052	0.007
HW120	N-HW	14	0.0173	0.0025	0.0027	0.0023	0.0023	0.0016	0.2295	0.0013	0.0162	0.0286	0.2198	0.0859	0.0023	0.0015	0.0048	0.0012	0.0034	0.2539	0.0038	0.0037	0.0037	0.002	0.0207	0.0129	0.0037	0.0021	0.0413	0.0174	0.0044	0.0075
HW121	N-HW	14	0.0126	0.0049	0.0043	0.0049	0.0596	0.0028	0.0067	0.1377	0.0033	0.0056	0.0023	0.036	0.0041	0.0047	0.0043	0.003	0.0026	0.318	0.0027	0.0077	0.0046	0.0026	0.0087	0.0089	0.0083	0.3211	0.0017	0.0076	0.0035	0.0047
HW125	N-HW	14	0.0074	0.0021	0.0463	0.0019	0.0028	0.0022	0.1196	0.0061	0.0133	0.0769	0.0012	0.0055	0.0115	0.0722	0.009	0.0029	0.0019	0.2977	0.0049	0.0019	0.0254	0.0028	0.0991	0.0026	0.0529	0.0743	0.0021	0.0145	0.0025	0.0367
HW126	N-HW	14	0.0272	0.0053	0.0032	0.1416	0.0365	0.0024	0.4194	0.0031	0.0023	0.0073	0.0037	0.0151	0.0024	0.003	0.0144	0.0031	0.003	0.0198	0.0089	0.0144	0.0057	0.0029	0.0159	0.0061	0.021	0.1876	0.0028	0.0096	0.0063	0.0066
HW127	N-HW	14	0.0857	0.0035	0.0099	0.002	0.0217	0.0099	0.015	0.2943	0.0033	0.0052	0.0058	0.1503	0.0857	0.0022	0.0138	0.0038	0.0121	0.0595	0.0058	0.0049	0.0076	0.0056	0.012	0.0404	0.0259	0.0085	0.0143	0.0799	0.0053	0.0065
HW201	N-HW	14	0.2821	0.0035	0.0025	0.0237	0.0084	0.1145	0.012	0.0104	0.0551	0.0086	0.0066	0.0523	0.0043	0.0022	0.0134	0.1009	0.0309	0.0507	0.0105	0.0575	0.0029	0.0031	0.0193	0.0149	0.0101	0.0054	0.0246	0.0389	0.0129	0.0173
HW202	N-HW	14	0.0046	0.004	0.0108	0.002	0.0075	0.1953	0.0019	0.0033	0.0082	0.0046	0.0079	0.0094	0.0061	0.0042	0.0053	0.0309	0.1784	0.2429	0.0164	0.0038	0.0062	0.003	0.1142	0.0022	0.0127	0.0042	0.084	0.0103	0.0066	0.0087
HW203	N-HW	14	0.1178	0.0146	0.0074	0.0039	0.0082	0.0062	0.0402	0.0114	0.0053	0.0257	0.0042	0.1929	0.0439	0.002	0.0121	0.0039	0.0044	0.0941	0.0054	0.0085	0.0795	0.0154	0.0026	0.0222	0.0361	0.0089	0.0064	0.1796	0.0304	0.0064
HW204	N-HW	14	0.0048	0.0079	0.003	0.0618	0.0064	0.008	0.0086	0.0024	0.0056	0.0828	0.0028	0.036	0.0021	0.0246	0.0064	0.0025	0.0038	0.2109	0.0018	0.3401	0.0024	0.0034	0.0049	0.0041	0.0055	0.0053	0.1145	0.01	0.0109	0.0173
HW205	N-HW	14	0.1932	0.0071	0.0029	0.0069	0.0071	0.0055	0.6056	0.0145	0.0042	0.0039	0.0023	0.0362	0.0034	0.0094	0.0061	0.005	0.0026	0.0035	0.0022	0.0157	0.0027	0.0019	0.0052	0.0068	0.0069	0.015	0.0021	0.0058	0.0043	0.0125
HW206	N-HW	14	0.0226	0.0031	0.1158	0.0018	0.1653	0.0025	0.259	0.0035	0.0038	0.0066	0.0026	0.0215	0.2137	0.0021	0.0172	0.0013	0.0246	0.0132	0.0053	0.0087	0.0073	0.0269	0.0028	0.0171	0.0157	0.0024	0.0041	0.021	0.0041	0.0039
HW207	N-HW	14	0.2968	0.0209	0.0048	0.0026	0.0127	0.0035	0.31	0.0028	0.0074	0.0237	0.0101	0.0819	0.0065	0.0037	0.0059	0.0061	0.0105	0.0338	0.0091	0.0164	0.0036	0.002	0.0161	0.0066	0.0112	0.0236	0.0024	0.0345	0.0147	0.0155
HW208	N-HW	14	0.0042	0.0027	0.0355	0.0021	0.0241	0.0063	0.0035	0.0021	0.0021	0.14	0.0022	0.0629	0.0028	0.0049	0.1593	0.0033	0.0024	0.1222	0.0019	0.0082	0.0024	0.0039	0.0261	0.0071	0.0824	0.0026	0.0026	0.0192	0.0427	0.2179
HW209	N-HW	14	0.007	0.0017	0.0091	0.0056	0.0035	0.0047	0.2139	0.0284	0.0053	0.0031	0.0354	0.0195	0.0309	0.0047	0.0215	0.0021	0.0033	0.2003	0.0097	0.0025	0.0258	0.0025	0.0455	0.0055	0.0057	0.0031	0.2664	0.0182	0.0024	0.0124
HW210	N-HW	14	0.004	0.0025	0.003	0.1078	0.0035	0.0062	0.6689	0.0048	0.0025	0.0146	0.0073	0.0039	0.0055	0.003	0.0059	0.0028	0.0045	0.0039	0.0014	0.0318	0.0028	0.0044	0.0316	0.0148	0.0057	0.011	0.0196	0.0062	0.0118	0.0048
HW211	N-HW	14	0.0333	0.002	0.0839	0.0037	0.002	0.3451	0.0039	0.0901	0.1095	0.0301	0.0021	0.0052	0.003	0.0015	0.0032	0.0105	0.0088	0.0029	0.0185	0.0112	0.0135	0.0098	0.0042	0.0277	0.0497	0.0053	0.0308	0.0288	0.0161	0.0432
HW212	N-HW	14	0.0107	0.0131	0.0053	0.012	0.0063	0.0045	0.0127	0.1436	0.0032	0.0999	0.0029	0.1917	0.011	0.0032	0.0603	0.0023	0.003	0.1354	0.0015	0.0053	0.0195	0.0035	0.0037	0.0049	0.0174	0.0631	0.0023	0.0898	0.0503	0.0181
HW213	N-HW	14	0.0044	0.0023	0.06	0.0071	0.004	0.0286	0.0177	0.0032	0.007	0.0041	0.0849	0.0527	0.004	0.0019	0.0537	0.0035	0.0108	0.0121	0.0027	0.0286	0.0348	0.015	0.005	0.0024	0.0143	0.0034	0.3918	0.041	0.081	0.0177
HW214	N-HW	14	0.0256	0.0031	0.0024	0.0019	0.0021	0.0019	0.5176	0.0032	0.0014	0.0041	0.0021	0.0638	0.0021	0.0011	0.1579	0.0023	0.0033	0.0048	0.0012	0.0032	0.019	0.0064	0.0349	0.0027	0.0268	0.0777	0.0019	0.0192	0.0047	0.002
HW215	N-HW	14	0.1092	0.0155	0.0097	0.0094	0.0028	0.0034	0.0106	0.0425	0.0018	0.0039	0.0058	0.0099	0.0032	0.0014	0.0527	0.0024	0.0397	0.0032	0.0018	0.0962	0.0651	0.0188	0.0554	0.0026	0.088	0.0091	0.2277	0.0511	0.0512	0.0054
HW216	N-HW	14	0.0027	0.0028	0.0085	0.0058	0.0079	0.0073	0.0035	0.0021	0.0069	0.1224	0.0065	0.056	0.0041	0.0031	0.0049	0.0018	0.0029	0.2085	0.005	0.055	0.0069	0.0042	0.0028	0.0178	0.0054	0.0031	0.4144	0.0156	0.0032	0.0084
HW217	N-HW	14	0.0049	0.0025	0.0062	0.0026	0.0293	0.0039	0.0628	0.0017	0.0025	0.0174	0.0042	0.0126	0.0071	0.0017	0.0464	0.0016	0.0065	0.015	0.0015	0.0127	0.0325	0.0034	0.0434	0.4123	0.0049	0.1359	0.0876	0.0271	0.0036	0.0066
HW218	N-HW	14	0.1599	0.0065	0.0074	0.0125	0.0031	0.0153	0.3553	0.0561	0.0041	0.0135	0.0032	0.0454	0.0023	0.0079	0.0126	0.0023	0.0035	0.0053	0.0017	0.007	0.0023	0.0031	0.012	0.0391	0.0149	0.1233	0.002	0.0182	0.0105	0.0502
HW219	N-HW	14	0.0081	0.0016	0.0023	0.0119	0.0691	0.0108	0.0309	0.0023	0.0028	0.004	0.1011	0.0028	0.0051	0.0023	0.0216	0.0041	0.0061	0.0219	0.0028	0.0275	0.0017	0.0017	0.5193	0.0059	0.0174	0.0248	0.0115	0.0529	0.0206	0.0049
HW220	N-HW	14	0.0097	0.0019	0.0051	0.0068	0.0066	0.0041	0.5426	0.0032	0.0027	0.0087	0.0031	0.0088	0.0016	0.0019	0.0128	0.0015	0.0039	0.1807	0.0022	0.0061	0.0036	0.003	0.1394	0.0024	0.0042	0.0072	0.0076	0.0076	0.0038	0.0067
HW222	N-HW	14	0.0048	0.001	0.0038	0.0022	0.0018	0.0822	0.0032	0.013	0.0098	0.0042	0.0167	0.1298	0.006	0.0019	0.0529	0.0038	0.0023	0.1777	0.0032	0.0071	0.0532	0.007	0.0466	0.0054	0.0142	0.0013	0.2008	0.1086	0.0289	0.0061
HW223	N-HW	14	0.0216	0.0037	0.0073	0.0048	0.4749	0.006	0.0264	0.0032	0.0031	0.0162	0.008	0.0155	0.0149	0.0035	0.0088	0.0022	0.0486	0.0085	0.0041	0.0339	0.0025	0.004	0.0326	0.0456	0.0264	0.0055	0.0646	0.0131	0.0827	0.0082
HW224	N-HW	14	0.004	0.0069	0.0225	0.0468	0.1006	0.0045	0.01	0.005	0.005	0.2065	0.0261	0.2137	0.0019	0.0497	0.0432	0.0024	0.0063	0.0491	0.0049	0.0039	0.0222	0.0068	0.005	0.0393	0.0106	0.006	0.0507	0.0126	0.0063	0.0278
HW224A	N-HW	14	0.0137	0.0117	0.1137	0.0034	0.0122	0.0042	0.0029	0.0123	0.0027	0.0118	0.009	0.0562	0.0038	0.0032	0.0331	0.0021	0.0099	0.4505	0.0035	0.02	0.0173	0.0135	0.0197	0.0028	0.0213	0.023	0.0065	0.0133	0.0959	0.0066
HW225	N-HW	14	0.0191	0.0021	0.0028	0.0045	0.2823	0.01	0.3865	0.0016	0.0043	0.0068	0.0054	0.0082	0.002	0.0011	0.0062	0.0035	0.0169	0.0163	0.1015	0.0303	0.0032	0.0037	0.0047	0.0039	0.0137	0.0034	0.0274	0.0156	0.0062	0.0073
HW226	N-HW	14	0.0078	0.0022	0.0081	0.0036	0.0983	0.0092	0.1743	0.002	0.0018	0.0044	0.0056	0.0094	0.0023	0.0011	0.016	0.0027	0.0395	0.0032	0.0496	0.0105	0.0045	0.0059	0.0048	0.0033	0.0147	0.002	0.4877	0.0133	0.0053	0.0067
HW227	N-HW	14	0.0057	0.0036	0.0035	0.0027	0.0597	0.0032	0.0029	0.0019	0.0015	0.2682	0.002	0.0055	0.0016	0.0011	0.0093	0.037	0.0538	0.0944	0.0019	0.163	0.0121	0.0057	0.0882	0.0171	0.0037	0.0757	0.0237	0.0185	0.0242	0.0092
HW227A	N-HW	14	0.3267	0.0024	0.0183	0.0052	0.0051	0.0023	0.1979	0.0045	0.0123	0.0058	0.0078	0.0206	0.0027	0.002	0.0129	0.0011	0.0247	0.2359	0.0017	0.0204	0.0083	0.0105	0.0255	0.0072	0.0038	0.0033	0.0042	0.0137	0.0062	0.0073
HW229	N-HW	14	0.0059	0.0031	0.01	0.0206	0.0834	0.0105	0.0504	0.0028	0.0033	0.0039	0.0073	0.0051	0.0021	0.002	0.0038	0.0024	0.0054	0.3798	0.0036	0.1854	0.0031	0.0045	0.0513	0.0041	0.0076	0.0039	0.1096	0.0121	0.0059	0.0075
HW230	N-HW	14	0.0052	0.0021	0.0066	0.0083	0.002	0.2551	0.0016	0.005	0.0019	0.0361	0.0028	0.0021	0.002	0.0028	0.1305	0.0065	0.0032	0.0036	0.003	0.0084	0.0023	0.0072	0.0066	0.0587	0.017	0.0045	0.0043	0.0103	0.3434	0.0565
HW231	N-HW	14	0.0223	0.0118	0.0034	0.0022	0.0053	0.0019	0.0021	0.0051	0.002	0.0081	0.0151	0.0825	0.0098	0.003	0.4923	0.0071	0.003	0.0035	0.0023	0.0025	0.0314	0.0016	0.1224	0.0432	0.0645	0.0058	0.0033	0.0064	0.0333	0.0025
HW232	N-HW	14	0.0147	0.0013	0.0399	0.0051	0.0173	0.0054	0.0138	0.0032	0.0011	0.0154	0.3275	0.027	0.0035	0.0011	0.0041	0.001	0.0794	0.003	0.0015	0.0317	0.0091	0.012	0.0779	0.0286	0.0039	0.0124	0.1499	0.0379	0.0469	0.0248
HW234	N-HW	14	0.0128	0.0044	0.0199	0.0167	0.0025	0.0112	0.0048	0.0064	0.0043	0.1443	0.0047	0.0477	0.0024	0.0018	0.0024	0.0037	0.0063	0.4444	0.0076	0.1271	0.0041	0.0049	0.0136	0.0035	0.0085	0.0084	0.0394	0.0222	0.007	0.0127
HW235	N-HW	14	0.0375	0.0045	0.0058	0.0034	0.0039	0.0456	0.0034	0.0328	0.003	0.0817	0.2377	0.0743	0.0042	0.003	0.0168	0.0062	0.0205	0.0242	0.0027	0.0061	0.0031	0.0137	0.0278	0.0038	0.0514	0.0108	0.0051	0.0444	0.182	0.041
HW236	N-HW	14	0.1656	0.011	0.0061	0.011	0.0181	0.0161	0.0079	0.012	0.0426	0.0207	0.0025	0.0527	0.0077	0.0018	0.0124	0.01	0.0304	0.2883	0.0016	0.1366	0.0104	0.0038	0.0144	0.0192	0.0101	0.0313	0.0072	0.03	0.0101	0.0081
HW237	N-HW	14	0.0057	0.0022	0.1389	0.0025	0.002	0.1476	0.0026	0.0063	0.0018	0.0157	0.0027	0.0029	0.0088	0.0017	0.0083	0.0277	0.0206	0.1725	0.0014	0.0258	0.0079	0.0137	0.1318	0.0021	0.0248	0.0042	0.139	0.0074	0.0506	0.0206
HW238	N-HW	14	0.1092	0.0235	0.0044	0.0016	0.0016	0.0467	0.0122	0.0096	0.0026	0.0054	0.0027	0.0574	0.0553	0.0026	0.0057	0.0254	0.0822	0.0225	0.048	0.0785	0.0024	0.0027	0.0568	0.017	0.0496	0.0675	0.0179	0.0485	0.0456	0.0945
HW239	N-HW	14	0.0091	0.0164	0.0125	0.0084	0.1284	0.0026	0.0023	0.0022	0.0025	0.0336	0.0043	0.1381	0.0176	0.0015	0.0048	0.0177	0.0098	0.3555	0.0026	0.0147	0.0031	0.0037	0.0232	0.0051	0.0191	0.0036	0.0041	0.1209	0.0245	0.0076
HW240	N-HW	14	0.0417	0.0068	0.0305	0.0035	0.003	0.0379	0.0034	0.0407	0.0046	0.0618	0.1669	0.0318	0.003	0.0028	0.0724	0.0039	0.1741	0.0229	0.0027	0.0047	0.0135	0.0112	0.0057	0.0031	0.0427	0.0148	0.0137	0.037	0.0957	0.043
HW242	N-HW	14	0.0072	0.0109	0.024	0.0248	0.0064	0.0194	0.0052	0.0096	0.0118	0.0098	0.0119	0.0351	0.0141	0.0018	0.0038	0.0027	0.0091	0.0746	0.0023	0.4475	0.0067	0.0129	0.0057	0.011	0.0061	0.0798	0.1078	0.0298	0.0039	0.0047
HW244	N-HW	14	0.0072	0.0031	0.0048	0.0033	0.0023	0.0073	0.296	0.0045	0.0025	0.0077	0.0051	0.0303	0.0143	0.1011	0.0041	0.0029	0.0031	0.0081	0.0021	0.0151	0.0087	0.0019	0.1606	0.0026	0.012	0.1867	0.004	0.0781	0.0066	0.0143
HW245	N-HW	14	0.005	0.0078	0.1115	0.2349	0.0639	0.0025	0.0226	0.0121	0.0027	0.0086	0.002	0.0043	0.0015	0.0019	0.0175	0.0068	0.0666	0.0104	0.0045	0.0062	0.0221	0.0338	0.019	0.0518	0.0287	0.2049	0.002	0.0281	0.006	0.0099
HRED02	N-WEO	15	0.0289	0.0031	0.0188	0.2664	0.0095	0.0046	0.047	0.0062	0.0068	0.0155	0.0278	0.0076	0.0066	0.0045	0.0228	0.0258	0.0115	0.0058	0.0098	0.1134	0.003	0.0054	0.0678	0.0303	0.0783	0.0029	0.0273	0.017	0.1117	0.0136
HRED03	N-WEO	15	0.0038	0.0035	0.0084	0.023	0.003	0.0044	0.002	0.0055	0.0025	0.003	0.0098	0.1607	0.0124	0.0619	0.0038	0.003	0.0021	0.053	0.0033	0.1565	0.0128	0.0035	0.0315	0.0032	0.0471	0.0406	0.2781	0.0452	0.0079	0.0046
HRED04	N-WEO	15	0.0017	0.0025	0.011	0.0022	0.4533	0.004	0.0025	0.0038	0.009	0.0028	0.3401	0.0368	0.0017	0.0016	0.0032	0.0038	0.005	0.003	0.0044	0.0023	0.0358	0.0018	0.0079	0.0098	0.003	0.003	0.0063	0.0246	0.0035	0.0092
HRED05	N-WEO	15	0.0111	0.0041	0.0197	0.0146	0.0383	0.0156	0.0064	0.0061	0.0286	0.315	0.0135	0.0442	0.0022	0.014	0.0061	0.0024	0.0102	0.3013	0.0044	0.0129	0.0048	0.0116	0.0065	0.0127	0.0084	0.012	0.0073	0.0078	0.0133	0.0448
HRED06	N-WEO	15	0.0187	0.0043	0.0207	0.0286	0.0081	0.1018	0.007	0.0199	0.0092	0.0802	0.0021	0.0127	0.0019	0.005	0.0077	0.0039	0.0074	0.1846	0.0023	0.1718	0.0089	0.0288	0.0086	0.0042	0.0168	0.1757	0.0232	0.0124	0.0165	0.0066
HRED07	N-WEO	15	0.0036	0.0042	0.0034	0.0031	0.0393	0.0213	0.0156	0.0035	0.0083	0.0116	0.003	0.0109	0.0023	0.0048	0.022	0.0129	0.0066	0.01	0.0048	0.0591	0.0062	0.0047	0.0602	0.2065	0.0476	0.0046	0.2856	0.0527	0.0741	0.0076
HRED08	N-WEO	15	0.0089	0.0039	0.0088	0.0025	0.002	0.0036	0.0049	0.0027	0.0026	0.0188	0.0182	0.0674	0.4667	0.0726	0.0031	0.0011	0.0039	0.0807	0.0294	0.0042	0.0055	0.0019	0.0033	0.007	0.0882	0.0121	0.0023	0.0278	0.0169	0.0292
HRED09	N-WEO	15	0.0043	0.0023	0.0057	0.0015	0.0014	0.0098	0.0031	0.007	0.0034	0.0098	0.0028	0.0202	0.0011	0.0013	0.1361	0.0345	0.0048	0.1904	0.0015	0.0071	0.0282	0.0052	0.0929	0.1036	0.0058	0.0336	0.2547	0.0168	0.0039	0.0076
CCJDF01	N-CCJDF	16	0.0242	0.0019	0.1523	0.0065	0.049	0.0034	0.0029	0.1725	0.0044	0.0075	0.0094	0.006	0.0033	0.0029	0.1613	0.0021	0.0387	0.0027	0.0024	0.0026	0.0108	0.0959	0.0057	0.1654	0.0242	0.0073	0.0021	0.0087	0.0178	0.0059
CCJDF02	N-CCJDF	16	0.0046	0.0019	0.3507	0.0074	0.0032	0.0022	0.0029	0.0026	0.003	0.0306	0.003	0.0025	0.0021	0.1119	0.0253	0.0022	0.0562	0.0026	0.0015	0.0047	0.0023	0.3004	0.0049	0.0214	0.0284	0.0035	0.0021	0.0032	0.0056	0.0068
CCJDF06	N-CCJDF	16	0.0029	0.0028	0.0077	0.0151	0.0169	0.002	0.0022	0.0022	0.0185	0.0306	0.0025	0.0423	0.0014	0.0099	0.5353	0.0037	0.0054	0.0748	0.0112	0.0022	0.0262	0.0063	0.0751	0.0357	0.0274	0.004	0.0016	0.0101	0.0065	0.0177
CCJDF07	N-CCJDF	16	0.0035	0.0021	0.0026	0.0465	0.003	0.0017	0.0025	0.0029	0.0154	0.0047	0.0022	0.0165	0.0023	0.1413	0.0763	0.0025	0.0021	0.1135	0.0013	0.0075	0.0255	0.0019	0.1319	0.0025	0.1475	0.0029	0.0013	0.02	0.1978	0.0185
CCJDF08	N-CCJDF	16	0.0152	0.0019	0.0056	0.0019	0.0677	0.0043	0.251	0.0104	0.0055	0.0079	0.0032	0.0035	0.0021	0.0011	0.0053	0.0067	0.0055	0.0115	0.0073	0.0913	0.017	0.0097	0.0394	0.0473	0.0099	0.0951	0.2458	0.021	0.0024	0.0032
CCJDF09	N-CCJDF	16	0.0023	0.0027	0.0591	0.0027	0.0399	0.011	0.0061	0.0018	0.0021	0.0778	0.0027	0.0045	0.0021	0.0022	0.2766	0.0017	0.0061	0.0031	0.0018	0.0019	0.0018	0.0097	0.0038	0.0339	0.1055	0.0042	0.0018	0.0039	0.0378	0.289
CCJDF10	N-CCJDF	16	0.2837	0.0082	0.0135	0.0052	0.0029	0.0163	0.0251	0.0039	0.0373	0.1532	0.0464	0.034	0.0063	0.0022	0.0144	0.0214	0.0348	0.0084	0.0019	0.0288	0.0018	0.0062	0.0287	0.0147	0.0247	0.0071	0.0038	0.0345	0.0906	0.0401
CCJDF11	N-CCJDF	16	0.0078	0.003	0.0044	0.0024	0.0109	0.0236	0.004	0.0022	0.0034	0.0102	0.3471	0.0727	0.0051	0.149	0.0323	0.0063	0.0028	0.0151	0.0027	0.0032	0.0078	0.0027	0.0031	0.0028	0.0388	0.0029	0.0019	0.0879	0.1004	0.0442
CCJDF13	N-CCJDF	16	0.0694	0.0126	0.1002	0.002	0.0021	0.0039	0.0114	0.0034	0.0283	0.0024	0.0667	0.0337	0.0057	0.0047	0.0229	0.0028	0.0088	0.0031	0.0135	0.0068	0.1494	0.0313	0.0105	0.0046	0.075	0.1788	0.0258	0.0755	0.0044	0.0404
CCJDF15	N-CCJDF	16	0.0019	0.0024	0.0587	0.0026	0.0392	0.0119	0.0018	0.0016	0.0019	0.0768	0.0027	0.0046	0.0022	0.0022	0.2951	0.0017	0.0056	0.0028	0.0019	0.0016	0.0018	0.0092	0.0026	0.0367	0.1042	0.0036	0.0016	0.0031	0.0311	0.2865
JDF01	N-JDF	17	0.0341	0.0028	0.0179	0.0346	0.0041	0.037	0.0056	0.3979	0.0048	0.0166	0.0825	0.0096	0.0046	0.0064	0.0071	0.0031	0.0913	0.0065	0.0048	0.004	0.0039	0.0096	0.004	0.021	0.0209	0.0036	0.0407	0.0269	0.0814	0.012
JDF02	N-JDF	17	0.0117	0.0053	0.0092	0.0337	0.016	0.0296	0.0074	0.0089	0.0081	0.1513	0.0729	0.0259	0.0037	0.005	0.1141	0.0018	0.0463	0.0166	0.0034	0.0096	0.0069	0.0182	0.0027	0.285	0.0156	0.0049	0.0191	0.0222	0.0274	0.0177
JDF03	N-JDF	17	0.0255	0.0019	0.0026	0.0071	0.0064	0.0223	0.0046	0.0023	0.0076	0.0814	0.1528	0.0087	0.0091	0.0027	0.0576	0.0029	0.0088	0.0028	0.0049	0.0346	0.0038	0.0026	0.0192	0.3367	0.0622	0.0039	0.003	0.0252	0.0581	0.0391
JDF05	N-JDF	17	0.1957	0.0021	0.0014	0.0049	0.0069	0.0275	0.1525	0.0059	0.0063	0.0243	0.0818	0.0059	0.0065	0.0109	0.0024	0.0152	0.0019	0.0067	0.0016	0.0766	0.002	0.0038	0.055	0.0341	0.1142	0.0025	0.0253	0.0471	0.0493	0.0294
JDF06	N-JDF	17	0.0163	0.0022	0.0082	0.0037	0.002	0.224	0.0056	0.003	0.0026	0.0122	0.0305	0.0789	0.0056	0.0013	0.0686	0.0012	0.0095	0.0037	0.0017	0.0099	0.029	0.0021	0.0407	0.0106	0.0223	0.0031	0.326	0.0276	0.0342	0.0139
JDF07	N-JDF	17	0.0062	0.0014	0.0044	0.0134	0.0022	0.0032	0.0076	0.0039	0.0021	0.8496	0.0044	0.009	0.0014	0.0015	0.0109	0.0022	0.0127	0.0061	0.0015	0.0023	0.0022	0.0048	0.0068	0.0034	0.0042	0.0032	0.0078	0.0049	0.0082	0.0082
JDF09	N-JDF	17	0.0022	0.0012	0.004	0.0157	0.0025	0.0575	0.0378	0.0062	0.0029	0.017	0.0038	0.004	0.0259	0.0026	0.0518	0.0013	0.0026	0.0032	0.0012	0.0087	0.0064	0.0045	0.0123	0.5804	0.0201	0.0032	0.0368	0.0075	0.0197	0.0573
JDF11	N-JDF	17	0.0066	0.0063	0.1914	0.0013	0.0019	0.0049	0.0017	0.0054	0.0783	0.0043	0.0039	0.0078	0.0023	0.0012	0.0033	0.0064	0.0131	0.0059	0.2222	0.0071	0.0764	0.0085	0.0035	0.0023	0.0814	0.0028	0.0972	0.0651	0.0026	0.0846
JDF12	N-JDF	17	0.0055	0.0027	0.0048	0.0275	0.0084	0.0028	0.0326	0.0077	0.0651	0.011	0.2076	0.0551	0.0024	0.0051	0.2439	0.0016	0.0033	0.0056	0.0035	0.015	0.0455	0.0042	0.003	0.1218	0.0098	0.0062	0.0281	0.0426	0.0233	0.0045
JDF13	N-JDF	17	0.0476	0.0055	0.0025	0.0685	0.0035	0.007	0.018	0.0021	0.0126	0.0119	0.0017	0.0057	0.0026	0.002	0.0277	0.0051	0.0039	0.0067	0.0011	0.267	0.0052	0.0029	0.1817	0.0042	0.09	0.0063	0.0592	0.0279	0.1099	0.0095
AET01	N-AET	18	0.0441	0.0035	0.0042	0.0071	0.0038	0.0051	0.003	0.0036	0.0013	0.0166	0.0291	0.0172	0.0031	0.0022	0.0611	0.0054	0.0025	0.0034	0.0028	0.0029	0.0036	0.003	0.1152	0.002	0.0911	0.0038	0.0027	0.0212	0.5316	0.0042
AET02	N-AET	18	0.013	0.005	0.0037	0.0885	0.0733	0.0043	0.0056	0.0055	0.0118	0.0149	0.1149	0.1296	0.0101	0.0069	0.0108	0.0033	0.0137	0.0613	0.0061	0.008	0.0037	0.0039	0.0154	0.0152	0.0261	0.0076	0.0046	0.1575	0.1684	0.0078
AET04	N-AET	18	0.03	0.0024	0.0712	0.002	0.0036	0.0055	0.0032	0.0106	0.0025	0.0222	0.3999	0.028	0.008	0.0022	0.0188	0.003	0.0199	0.0062	0.0019	0.0141	0.0043	0.008	0.0573	0.0078	0.0778	0.0069	0.0125	0.0341	0.1189	0.017
ANGST01	N-AET	18	0.0173	0.0024	0.0504	0.1156	0.0057	0.0043	0.0185	0.0113	0.0081	0.0042	0.4602	0.0825	0.0066	0.0288	0.0129	0.0031	0.0067	0.0035	0.007	0.0068	0.0421	0.006	0.0036	0.0154	0.0115	0.0061	0.0074	0.0383	0.0081	0.0061
ANGST03	N-AET	18	0.0178	0.002	0.0742	0.0032	0.0022	0.0027	0.0023	0.242	0.0036	0.0034	0.0051	0.0034	0.0023	0.0029	0.007	0.0373	0.0045	0.0543	0.0031	0.0065	0.0347	0.1526	0.1734	0.0141	0.0446	0.0231	0.0108	0.0476	0.0081	0.0107
ANGST04	N-AET	18	0.0091	0.0021	0.0692	0.0071	0.0528	0.1823	0.0058	0.0488	0.0223	0.0283	0.0202	0.0074	0.0027	0.0415	0.0077	0.0026	0.0162	0.014	0.0074	0.009	0.0251	0.051	0.0231	0.0078	0.0689	0.1763	0.0174	0.0208	0.0118	0.0409
ANGST05	N-AET	18	0.0611	0.0056	0.0329	0.0319	0.0166	0.0113	0.0225	0.0805	0.0156	0.1403	0.0499	0.052	0.0021	0.0164	0.0066	0.0019	0.0096	0.0353	0.0031	0.0302	0.0023	0.0042	0.0052	0.0977	0.0265	0.0873	0.0059	0.0389	0.0121	0.0945
ANGST06	N-AET	18	0.0075	0.0017	0.0052	0.0032	0.0061	0.0173	0.2929	0.0074	0.0041	0.0072	0.0152	0.0294	0.0317	0.002	0.0144	0.0032	0.0021	0.0025	0.0466	0.0115	0.0144	0.0027	0.0275	0.1152	0.041	0.177	0.0262	0.0519	0.0075	0.0255
D01	N-DL	19	0.0679	0.0019	0.0032	0.0248	0.0021	0.4682	0.0048	0.0956	0.0054	0.0271	0.0069	0.0241	0.0023	0.0015	0.0036	0.002	0.0032	0.0046	0.0636	0.0232	0.0027	0.0077	0.002	0.0103	0.0311	0.0035	0.0235	0.0384	0.0202	0.0244
D02	N-DL	19	0.0101	0.0024	0.0024	0.0106	0.0051	0.7189	0.006	0.0507	0.0016	0.0045	0.0357	0.0055	0.002	0.0019	0.0023	0.0054	0.0053	0.0038	0.0051	0.0081	0.0022	0.0026	0.0096	0.005	0.0048	0.0076	0.0071	0.0138	0.0537	0.0054
D03	N-DL	19	0.0048	0.002	0.0071	0.016	0.0039	0.7123	0.0051	0.0068	0.0024	0.0086	0.0128	0.0101	0.0024	0.0021	0.0097	0.002	0.0056	0.0097	0.0047	0.0107	0.0041	0.0053	0.0059	0.0057	0.0072	0.0038	0.0505	0.017	0.0561	0.0052
D04	N-DL	19	0.0068	0.0019	0.0018	0.0021	0.0022	0.4525	0.0019	0.003	0.0022	0.0217	0.2834	0.0054	0.0019	0.0015	0.0017	0.0029	0.0273	0.0027	0.0037	0.0024	0.0014	0.002	0.0029	0.003	0.0183	0.0022	0.0023	0.033	0.0781	0.0275
D05	N-DL	19	0.0031	0.0015	0.003	0.1231	0.002	0.4811	0.0021	0.0052	0.0037	0.0216	0.0079	0.0093	0.002	0.0025	0.021	0.0047	0.0047	0.0028	0.0168	0.003	0.007	0.0306	0.002	0.002	0.012	0.0026	0.0075	0.0339	0.1634	0.0176
D06	N-DL	19	0.0028	0.0026	0.0019	0.0032	0.0034	0.0027	0.0028	0.0048	0.003	0.7679	0.0025	0.0485	0.0016	0.0036	0.0299	0.0044	0.0017	0.0077	0.0012	0.0039	0.0048	0.003	0.0019	0.0021	0.0045	0.0029	0.0014	0.0231	0.0455	0.0116
D07	N-DL	19	0.0185	0.0086	0.0042	0.1899	0.022	0.0076	0.1669	0.0058	0.0118	0.0271	0.0243	0.1284	0.0089	0.004	0.0055	0.0067	0.0078	0.0562	0.0036	0.0833	0.0049	0.0031	0.0227	0.0222	0.015	0.0074	0.023	0.0886	0.0146	0.0069
D11	N-DL	19	0.0337	0.0047	0.0022	0.255	0.0674	0.0047	0.0976	0.0169	0.0067	0.0057	0.0228	0.0102	0.0024	0.0041	0.1283	0.0105	0.0106	0.0055	0.0333	0.0309	0.0123	0.0019	0.0074	0.1861	0.0064	0.0066	0.0037	0.0149	0.0036	0.0044
D12	N-DL	19	0.0043	0.0012	0.3733	0.0036	0.0076	0.0029	0.0017	0.0042	0.0289	0.0022	0.0058	0.0021	0.0183	0.0021	0.0017	0.0011	0.028	0.0028	0.325	0.0183	0.0268	0.0193	0.0022	0.0015	0.0288	0.0446	0.0028	0.0078	0.0032	0.0285
D13	N-DL	19	0.0041	0.0042	0.0052	0.436	0.0105	0.0769	0.0034	0.0071	0.0076	0.016	0.0297	0.0177	0.0031	0.0021	0.0655	0.0029	0.0043	0.0049	0.0045	0.009	0.0085	0.0027	0.0037	0.0057	0.0512	0.0052	0.0063	0.0375	0.0475	0.1174
D14	N-DL	19	0.002	0.0017	0.0213	0.0119	0.2483	0.0025	0.0014	0.0064	0.0052	0.0032	0.0021	0.0197	0.0019	0.0019	0.0214	0.002	0.0165	0.0095	0.4285	0.0048	0.0199	0.0157	0.0071	0.0069	0.0163	0.0728	0.0044	0.033	0.0072	0.0041
D15	N-DL	19	0.0026	0.0018	0.1728	0.0154	0.0032	0.0033	0.0031	0.0345	0.0228	0.0042	0.0065	0.0023	0.0019	0.0053	0.0038	0.0078	0.016	0.0021	0.0035	0.0108	0.0187	0.2378	0.2117	0.0093	0.0531	0.0257	0.0052	0.0571	0.0475	0.0098
LPF01	N-LPF	20	0.0028	0.0013	0.0028	0.0026	0.0027	0.0083	0.0025	0.0021	0.02	0.0021	0.0043	0.2046	0.0037	0.0015	0.0587	0.0034	0.0037	0.0742	0.0025	0.0295	0.0589	0.0052	0.0294	0.006	0.0308	0.0015	0.158	0.1514	0.1197	0.0059
LPF02	N-LPF	20	0.0028	0.0043	0.0052	0.0053	0.0378	0.0035	0.201	0.0022	0.0122	0.0096	0.0107	0.0159	0.003	0.0119	0.0041	0.0031	0.0223	0.4477	0.0184	0.0032	0.0016	0.0327	0.0427	0.006	0.0088	0.0024	0.0026	0.0183	0.0221	0.0389
LPF03	N-LPF	20	0.0214	0.0025	0.0041	0.0093	0.0038	0.0097	0.3775	0.0316	0.0117	0.013	0.0058	0.0271	0.2377	0.0282	0.0083	0.0019	0.0023	0.0054	0.0015	0.0165	0.0042	0.0072	0.0035	0.075	0.0337	0.004	0.0039	0.0143	0.029	0.0056
LPF04	N-LPF	20	0.003	0.0011	0.0277	0.0012	0.0141	0.5692	0.0015	0.0129	0.0024	0.0026	0.0019	0.0025	0.0038	0.1149	0.0036	0.0017	0.0018	0.0025	0.0023	0.0072	0.0037	0.0018	0.0153	0.0028	0.1149	0.0028	0.0111	0.0051	0.0393	0.0259
LPF05	N-LPF	20	0.0127	0.0088	0.0043	0.0443	0.0034	0.1687	0.0137	0.0067	0.0087	0.0081	0.1497	0.0035	0.0166	0.0026	0.0059	0.002	0.0176	0.0027	0.0013	0.006	0.0021	0.0058	0.0334	0.0072	0.0241	0.003	0.0028	0.0592	0.3278	0.0472
LPF06	N-LPF	20	0.0033	0.0017	0.22	0.0037	0.0028	0.0126	0.0087	0.0057	0.0032	0.0043	0.0029	0.0125	0.0014	0.0017	0.009	0.0012	0.0272	0.017	0.0023	0.0199	0.0054	0.0259	0.0044	0.0025	0.0268	0.003	0.5029	0.0122	0.0509	0.0047
LPF07	N-LPF	20	0.0903	0.0352	0.009	0.0031	0.0078	0.0519	0.0107	0.0051	0.0177	0.0039	0.0392	0.0868	0.0064	0.0023	0.0309	0.0023	0.0962	0.0173	0.0074	0.0044	0.1413	0.0289	0.0043	0.0033	0.0524	0.0294	0.0046	0.1711	0.0319	0.0054
LPF09	N-LPF	20	0.0437	0.0022	0.0033	0.0045	0.0029	0.0206	0.0057	0.3142	0.0027	0.0573	0.005	0.0024	0.0069	0.1734	0.0612	0.0378	0.004	0.0025	0.0024	0.0043	0.0018	0.0025	0.0364	0.0232	0.1076	0.0042	0.0028	0.0045	0.041	0.0186
LPF10	N-LPF	20	0.0378	0.0023	0.0162	0.0148	0.004	0.0073	0.0025	0.0165	0.0116	0.009	0.0042	0.0081	0.0095	0.0029	0.0957	0.0109	0.0842	0.002	0.0041	0.0274	0.0444	0.0089	0.1099	0.0079	0.1532	0.0036	0.0181	0.0516	0.2186	0.0124
LPF11	N-LPF	20	0.0267	0.0267	0.002	0.2055	0.0168	0.0026	0.0088	0.007	0.002	0.2518	0.0057	0.017	0.0033	0.0095	0.0441	0.0308	0.0031	0.0097	0.0085	0.0065	0.0021	0.0024	0.1321	0.0041	0.068	0.0304	0.0018	0.0045	0.0554	0.0107
LPF35	N-LPF	20	0.0236	0.005	0.0104	0.005	0.0889	0.0038	0.0037	0.0227	0.0117	0.0148	0.0117	0.2764	0.0142	0.0045	0.0265	0.0054	0.0053	0.0858	0.0051	0.0469	0.0132	0.0025	0.0057	0.016	0.0263	0.0086	0.0151	0.1942	0.0355	0.0117
PUC03	N-PUC	21	0.0062	0.0018	0.0409	0.002	0.0032	0.0037	0.0085	0.0391	0.0295	0.0038	0.0127	0.1839	0.0024	0.0141	0.1419	0.0048	0.0041	0.0054	0.0019	0.0057	0.0362	0.113	0.0223	0.1191	0.0442	0.009	0.0399	0.0805	0.0165	0.0032
PUC04	N-PUC	21	0.0023	0.0021	0.006	0.0042	0.0014	0.0094	0.0083	0.013	0.0456	0.0029	0.0053	0.0182	0.0017	0.0098	0.0524	0.0026	0.0052	0.2061	0.0013	0.0089	0.029	0.0069	0.0404	0.002	0.0036	0.0062	0.4277	0.024	0.0425	0.0103
PUC101	N-PUC	21	0.0493	0.0033	0.0122	0.0025	0.1714	0.0116	0.24	0.0145	0.0113	0.008	0.0024	0.0068	0.0021	0.0029	0.0469	0.0039	0.006	0.0053	0.0119	0.0024	0.0037	0.0051	0.0024	0.3294	0.0065	0.0136	0.0015	0.0061	0.0062	0.0107
PUC102	N-PUC	21	0.0096	0.0025	0.5824	0.0165	0.0025	0.0067	0.0043	0.0048	0.009	0.0041	0.0031	0.0024	0.0029	0.0027	0.0033	0.0012	0.0922	0.0022	0.003	0.0076	0.0029	0.1164	0.0038	0.01	0.0465	0.0073	0.0192	0.0046	0.0049	0.0219
PUC104	N-PUC	21	0.006	0.0026	0.5402	0.0041	0.0041	0.002	0.0023	0.0028	0.0092	0.0023	0.0018	0.0019	0.0017	0.0016	0.0033	0.001	0.1412	0.0022	0.0015	0.005	0.0023	0.1211	0.0033	0.017	0.052	0.0111	0.0048	0.0052	0.0023	0.0435
PUC108	N-PUC	21	0.0045	0.004	0.0533	0.3577	0.3109	0.0039	0.0037	0.0056	0.0112	0.034	0.0045	0.0112	0.0063	0.0023	0.0085	0.001	0.0378	0.0346	0.0022	0.0198	0.0076	0.0209	0.0043	0.0102	0.0071	0.0076	0.0062	0.0061	0.0081	0.0053
PUC110	N-PUC	21	0.0052	0.0022	0.1551	0.0332	0.0756	0.0049	0.0042	0.0037	0.0046	0.0039	0.085	0.0141	0.0136	0.0024	0.0025	0.0023	0.02	0.4268	0.0063	0.0065	0.0085	0.0198	0.0085	0.0052	0.0185	0.005	0.0038	0.0183	0.0274	0.0132
PUC111	N-PUC	21	0.0885	0.0027	0.0075	0.0043	0.0026	0.0053	0.0183	0.0073	0.0145	0.0075	0.0021	0.0239	0.0018	0.0024	0.0036	0.004	0.0084	0.589	0.0011	0.0773	0.0029	0.0061	0.0129	0.0396	0.0063	0.0022	0.0362	0.0111	0.006	0.005
PUC205	N-PUC	21	0.037	0.0039	0.0198	0.005	0.0381	0.0063	0.0075	0.103	0.0066	0.0064	0.0149	0.0253	0.0123	0.0037	0.0023	0.0021	0.0173	0.3742	0.0035	0.0035	0.0072	0.0068	0.0245	0.2076	0.006	0.0139	0.0031	0.0272	0.0033	0.008
PUC206	N-PUC	21	0.0032	0.0021	0.0177	0.0028	0.0047	0.2003	0.0028	0.0088	0.0097	0.0028	0.1679	0.0731	0.0134	0.0054	0.1009	0.0046	0.0072	0.0091	0.0075	0.009	0.0694	0.0072	0.0043	0.0108	0.0201	0.0027	0.0622	0.051	0.0963	0.0235
PUC208	N-PUC	21	0.0647	0.0024	0.0115	0.0174	0.0097	0.0107	0.0295	0.0407	0.1436	0.0044	0.0667	0.0359	0.0073	0.0096	0.0582	0.0022	0.0087	0.005	0.006	0.0447	0.0063	0.0101	0.031	0.2237	0.0204	0.0513	0.0035	0.0635	0.0065	0.0046
PUC209	N-PUC	21	0.0096	0.0057	0.0042	0.0022	0.0035	0.0029	0.0046	0.0022	0.0024	0.0097	0.1222	0.4479	0.0135	0.007	0.1742	0.0036	0.0093	0.0171	0.0071	0.0035	0.0292	0.0034	0.0071	0.0056	0.0315	0.0048	0.0194	0.024	0.01	0.0127
PUC210	N-PUC	21	0.1153	0.0026	0.0124	0.0057	0.0148	0.0048	0.0195	0.0243	0.1442	0.0074	0.0597	0.1025	0.0572	0.0048	0.0081	0.0048	0.0246	0.006	0.0023	0.0097	0.005	0.0075	0.0115	0.0926	0.0276	0.0769	0.0035	0.1174	0.0152	0.012
PUC301	N-PUC	21	0.0028	0.002	0.0024	0.0018	0.0101	0.0105	0.0012	0.0024	0.0026	0.0023	0.0051	0.0956	0.0048	0.001	0.0036	0.068	0.0056	0.1918	0.0023	0.0172	0.0031	0.0036	0.2548	0.002	0.0117	0.0311	0.0338	0.1233	0.1008	0.0025
PUC302	N-PUC	21	0.0058	0.0075	0.0031	0.0745	0.003	0.4418	0.0041	0.0035	0.0295	0.0028	0.0421	0.012	0.0049	0.0066	0.0028	0.0012	0.0116	0.0036	0.0015	0.0138	0.0029	0.0041	0.0807	0.0029	0.0083	0.1009	0.0029	0.0557	0.0462	0.0191
PUC303	N-PUC	21	0.0161	0.0035	0.0253	0.0369	0.0032	0.0059	0.0107	0.0084	0.0029	0.031	0.0062	0.0079	0.0031	0.0021	0.0238	0.0029	0.0502	0.2197	0.0038	0.0216	0.0066	0.004	0.1863	0.0026	0.0269	0.0052	0.2224	0.0153	0.041	0.0049
PUC304	N-PUC	21	0.0033	0.0044	0.1494	0.3389	0.0479	0.003	0.0036	0.0128	0.1546	0.0019	0.0348	0.0028	0.0037	0.0023	0.004	0.0016	0.0704	0.0022	0.003	0.0144	0.0035	0.0153	0.0157	0.0087	0.0322	0.0027	0.0036	0.0127	0.0024	0.0446
PUC306	N-PUC	21	0.0057	0.0023	0.0236	0.3605	0.0022	0.1089	0.0035	0.0449	0.0035	0.0025	0.1568	0.0054	0.0073	0.0046	0.0046	0.0012	0.0244	0.0025	0.0032	0.0043	0.0078	0.0125	0.0602	0.0026	0.0133	0.0126	0.0211	0.0805	0.006	0.0122
EN01	N-EN	22	0.0159	0.0113	0.0053	0.0591	0.009	0.0041	0.0509	0.0097	0.0955	0.0524	0.1981	0.0325	0.0024	0.0164	0.0051	0.0035	0.0035	0.0578	0.0061	0.0275	0.0047	0.0131	0.0042	0.0045	0.0245	0.2186	0.0031	0.0423	0.0076	0.0114
EN02	N-EN	22	0.0299	0.0024	0.1286	0.0029	0.0077	0.0036	0.0037	0.1301	0.032	0.01	0.0054	0.0329	0.0399	0.0025	0.0039	0.0013	0.0025	0.0027	0.0847	0.0117	0.1026	0.003	0.0048	0.0921	0.0852	0.0358	0.0054	0.0532	0.0019	0.077
EN03	N-EN	22	0.0152	0.0035	0.0099	0.0146	0.0077	0.0366	0.0024	0.0083	0.0024	0.0049	0.0076	0.0236	0.1815	0.0335	0.0354	0.0022	0.0049	0.003	0.0024	0.0083	0.0224	0.0048	0.0702	0.0028	0.1223	0.0082	0.0015	0.0229	0.3211	0.0163
EN04	N-EN	22	0.0053	0.0021	0.0415	0.0033	0.0038	0.0269	0.0037	0.0191	0.0187	0.008	0.1777	0.0898	0.002	0.0049	0.0271	0.0083	0.0068	0.0068	0.0038	0.0057	0.0287	0.1224	0.0965	0.0116	0.0424	0.0232	0.0092	0.0996	0.0955	0.0057
EN05	N-EN	22	0.0066	0.0028	0.0057	0.0031	0.1922	0.0049	0.0031	0.01	0.0037	0.006	0.0371	0.2448	0.0087	0.0049	0.0795	0.0029	0.0036	0.0045	0.0055	0.0163	0.0657	0.0029	0.0163	0.0876	0.0232	0.0315	0.0096	0.081	0.0271	0.0087
EN07	N-EN	22	0.0036	0.0022	0.0064	0.207	0.0026	0.0064	0.0027	0.0893	0.005	0.0076	0.0051	0.0054	0.0129	0.0052	0.008	0.0032	0.0026	0.0048	0.0029	0.0054	0.0051	0.0024	0.003	0.0101	0.0233	0.5263	0.002	0.0039	0.0086	0.0264
EN08	N-EN	22	0.044	0.0047	0.0031	0.0624	0.0041	0.0024	0.0024	0.0046	0.0358	0.0245	0.0261	0.205	0.0051	0.1506	0.101	0.0035	0.0138	0.0044	0.0148	0.0186	0.0684	0.0214	0.0025	0.0027	0.0141	0.024	0.0203	0.0285	0.0485	0.0392
EN09	N-EN	22	0.0161	0.0051	0.0085	0.0041	0.0038	0.3785	0.0049	0.0029	0.0355	0.0091	0.0018	0.0709	0.0733	0.0025	0.0073	0.0031	0.0031	0.0056	0.003	0.0704	0.0238	0.0048	0.0066	0.0096	0.0235	0.0573	0.0048	0.1143	0.0356	0.0098
EN10	N-EN	22	0.0024	0.0035	0.0074	0.0448	0.0059	0.0072	0.0049	0.0711	0.0057	0.0082	0.0064	0.0221	0.1688	0.0037	0.0037	0.0069	0.0027	0.0181	0.0177	0.0344	0.0042	0.0127	0.0022	0.0042	0.0046	0.0029	0.4982	0.0134	0.0047	0.0078
EN12	N-EN	22	0.1121	0.0173	0.0603	0.0106	0.0055	0.0283	0.008	0.0436	0.0937	0.0641	0.0081	0.0034	0.0039	0.0035	0.0101	0.0036	0.087	0.0254	0.0102	0.0033	0.0755	0.1386	0.006	0.0049	0.0722	0.0144	0.0114	0.0532	0.0133	0.0083
EN13	N-EN	22	0.0051	0.003	0.0192	0.0055	0.5875	0.004	0.0125	0.0101	0.0111	0.006	0.0038	0.0123	0.1509	0.0072	0.0116	0.0036	0.0115	0.004	0.0042	0.0034	0.0044	0.0187	0.0221	0.0052	0.0083	0.0139	0.006	0.0128	0.0268	0.0047
EN15	N-EN	22	0.0028	0.003	0.0536	0.0017	0.1376	0.009	0.0026	0.0965	0.0031	0.0049	0.0036	0.0059	0.003	0.0015	0.006	0.0037	0.0642	0.0041	0.0096	0.0024	0.0423	0.1379	0.0265	0.0056	0.0218	0.2935	0.0068	0.0419	0.0024	0.0025
EN16	N-EN	22	0.0061	0.0034	0.0118	0.0016	0.0021	0.0091	0.002	0.2208	0.0045	0.0034	0.0043	0.0034	0.0065	0.0022	0.0031	0.002	0.0117	0.0022	0.0022	0.0033	0.0089	0.0092	0.0044	0.0047	0.0067	0.6403	0.0038	0.0082	0.003	0.0045
EN17	N-EN	22	0.0051	0.0043	0.17	0.013	0.2179	0.0114	0.0028	0.0486	0.0037	0.018	0.005	0.0136	0.0051	0.0068	0.0037	0.0012	0.0182	0.0148	0.0014	0.0124	0.0045	0.0347	0.0034	0.046	0.0206	0.2722	0.0023	0.005	0.0093	0.0252
TC01	N-TC	23	0.0062	0.0067	0.166	0.0029	0.0146	0.0098	0.002	0.0929	0.0036	0.008	0.0043	0.0093	0.0023	0.0024	0.0032	0.0035	0.0135	0.0473	0.0023	0.4201	0.0103	0.0249	0.0034	0.0024	0.0201	0.0081	0.0633	0.01	0.0329	0.0033
TC03	N-TC	23	0.0271	0.0025	0.0097	0.0263	0.0146	0.0236	0.0536	0.0561	0.0034	0.0061	0.0309	0.0043	0.002	0.0024	0.1018	0.0125	0.0036	0.01	0.0024	0.2629	0.0028	0.0209	0.0163	0.1181	0.0167	0.0057	0.1252	0.0259	0.0092	0.0032
TC04	N-TC	23	0.0022	0.001	0.0205	0.015	0.0045	0.0704	0.048	0.0021	0.0056	0.0027	0.0021	0.0024	0.0039	0.0029	0.0115	0.0028	0.0017	0.005	0.0028	0.0221	0.0073	0.0136	0.0382	0.0032	0.0162	0.0021	0.0129	0.028	0.6456	0.0037
TC05	N-TC	23	0.0037	0.0017	0.196	0.0025	0.0057	0.053	0.0022	0.0057	0.0072	0.0046	0.0036	0.0043	0.0043	0.0033	0.0051	0.0091	0.0148	0.0218	0.0051	0.0924	0.0095	0.0371	0.0139	0.0042	0.0195	0.0029	0.028	0.0186	0.4173	0.0032
TC06	N-TC	23	0.0898	0.0088	0.0353	0.0025	0.0017	0.2402	0.0033	0.1777	0.009	0.0075	0.0016	0.0031	0.0046	0.0045	0.0124	0.0011	0.0042	0.0024	0.0018	0.0026	0.0524	0.1021	0.0156	0.0023	0.0821	0.0089	0.0028	0.0503	0.047	0.0226
TC07	N-TC	23	0.0115	0.0018	0.0726	0.0311	0.1579	0.004	0.1011	0.0271	0.0034	0.0057	0.0027	0.0173	0.0055	0.0097	0.0042	0.0039	0.0061	0.0048	0.4134	0.0081	0.0056	0.016	0.0036	0.0087	0.0176	0.005	0.0069	0.0202	0.0069	0.0172
TC08	N-TC	23	0.2058	0.0016	0.1531	0.0018	0.0045	0.0058	0.0857	0.1663	0.0126	0.0032	0.006	0.0144	0.0644	0.0016	0.003	0.0015	0.0072	0.0039	0.015	0.0123	0.0296	0.006	0.0062	0.014	0.0328	0.0596	0.0061	0.0535	0.0056	0.0175
TC10	N-TC	23	0.0532	0.0042	0.0235	0.0061	0.0096	0.0168	0.0028	0.2655	0.0031	0.0035	0.0238	0.0101	0.002	0.0025	0.0037	0.007	0.0035	0.0185	0.0034	0.2407	0.0024	0.0746	0.0072	0.0031	0.0472	0.005	0.1113	0.0377	0.0047	0.0028
TC11	N-TC	23	0.0248	0.0032	0.0044	0.0769	0.1015	0.0026	0.2199	0.0081	0.0031	0.0366	0.0087	0.0216	0.0138	0.0086	0.0061	0.0068	0.0028	0.0025	0.2448	0.0272	0.0018	0.0048	0.0057	0.0043	0.0506	0.0049	0.0032	0.0248	0.0344	0.042
TC12	N-TC	23	0.003	0.0038	0.0044	0.0087	0.0041	0.4238	0.006	0.1221	0.002	0.0029	0.0033	0.0959	0.0177	0.0036	0.0047	0.0032	0.0045	0.0687	0.013	0.0147	0.0041	0.0067	0.0097	0.0018	0.0108	0.0169	0.0433	0.0533	0.0359	0.0071
TC13	N-TC	23	0.0038	0.0022	0.0151	0.0025	0.0041	0.0488	0.0029	0.0075	0.0068	0.0074	0.0017	0.0068	0.0027	0.4513	0.0106	0.0019	0.0029	0.0265	0.0021	0.2815	0.0025	0.0168	0.0027	0.0054	0.0098	0.0032	0.0394	0.0064	0.0084	0.0159
TC14	N-TC	23	0.0486	0.0022	0.0527	0.0019	0.002	0.0116	0.0745	0.2181	0.0019	0.0027	0.0037	0.004	0.0061	0.001	0.0024	0.0038	0.0075	0.0025	0.0017	0.0081	0.0494	0.1675	0.0271	0.002	0.0686	0.1328	0.0022	0.0854	0.0052	0.0025
TC15	N-TC	23	0.0171	0.0031	0.2524	0.0022	0.0182	0.0147	0.0069	0.0146	0.0632	0.0256	0.027	0.0226	0.0209	0.0126	0.0042	0.0032	0.0195	0.0224	0.0851	0.012	0.0544	0.017	0.0047	0.0034	0.0677	0.047	0.0029	0.0573	0.0199	0.0785
TC16	N-TC	23	0.0077	0.0048	0.003	0.0046	0.0108	0.006	0.0063	0.002	0.0032	0.2167	0.0037	0.1074	0.0024	0.3099	0.0022	0.0032	0.0089	0.1464	0.0029	0.0117	0.0022	0.0019	0.003	0.0191	0.0104	0.0089	0.0029	0.0131	0.003	0.0721
TC17	N-TC	23	0.039	0.003	0.0025	0.0096	0.0363	0.019	0.0819	0.003	0.0106	0.0606	0.1078	0.0969	0.086	0.0025	0.003	0.0027	0.0153	0.0318	0.0621	0.0091	0.0024	0.0034	0.0149	0.0258	0.0562	0.0099	0.0042	0.075	0.0747	0.0512
F111	S-N	24	0.0018	0.0817	0.1432	0.0253	0.0013	0.0012	0.0014	0.0018	0.0588	0.002	0.0049	0.0023	0.0018	0.0466	0.0018	0.0081	0.0078	0.0015	0.0426	0.0027	0.3126	0.0228	0.0028	0.0051	0.0693	0.0039	0.0048	0.0434	0.0026	0.0946
F120	S-N	24	0.1066	0.6305	0.0014	0.0067	0.0026	0.0014	0.1116	0.0031	0.0237	0.0066	0.004	0.0094	0.0049	0.0078	0.0019	0.0218	0.0057	0.0045	0.0018	0.0062	0.003	0.0027	0.0035	0.0099	0.0027	0.0053	0.0021	0.0041	0.002	0.0031
F50	S-N	24	0.0909	0.0687	0.0036	0.0043	0.002	0.0107	0.0044	0.0045	0.0106	0.0039	0.0113	0.0675	0.0021	0.002	0.0815	0.0043	0.034	0.0087	0.0011	0.079	0.0296	0.0029	0.0041	0.2493	0.004	0.0069	0.1674	0.0141	0.0075	0.0193
F52	S-N	24	0.0231	0.0374	0.0022	0.0042	0.0029	0.3251	0.035	0.001	0.001	0.0019	0.0011	0.0012	0.001	0.0281	0.0011	0.0255	0.044	0.0014	0.1839	0.0072	0.031	0.1486	0.0131	0.0014	0.0014	0.0163	0.0024	0.0122	0.0198	0.0256
F75	S-N	24	0.0148	0.2375	0.0821	0.0018	0.0038	0.0017	0.003	0.0024	0.002	0.003	0.0033	0.0359	0.0073	0.1333	0.0018	0.008	0.0063	0.0059	0.0011	0.0701	0.1897	0.0101	0.0019	0.0048	0.1025	0.0033	0.0032	0.005	0.0028	0.0518
F76	S-N	24	0.5051	0.0036	0.0015	0.0022	0.001	0.0143	0.2637	0.0018	0.0229	0.0031	0.0014	0.0024	0.0012	0.0037	0.0019	0.0102	0.0067	0.0078	0.001	0.0548	0.0015	0.0032	0.0197	0.002	0.0046	0.0045	0.0259	0.0074	0.0186	0.0024
F114	S-O	25	0.0099	0.0123	0.0031	0.1101	0.0022	0.0271	0.0016	0.0043	0.003	0.003	0.0279	0.0043	0.0013	0.1302	0.0038	0.451	0.0154	0.0021	0.0724	0.0035	0.0063	0.0039	0.0021	0.0021	0.0625	0.0026	0.0046	0.0127	0.0045	0.01
F115	S-O	25	0.0062	0.481	0.0024	0.0229	0.0013	0.0016	0.0037	0.0435	0.0088	0.0035	0.0028	0.0024	0.0321	0.0013	0.0031	0.0017	0.0187	0.0025	0.1126	0.0211	0.0095	0.1039	0.0053	0.0017	0.0028	0.0044	0.0191	0.0372	0.0025	0.0408
F116	S-O	25	0.591	0.0028	0.0029	0.0024	0.0016	0.0029	0.2785	0.002	0.0382	0.0043	0.0016	0.0019	0.0013	0.0018	0.0026	0.0025	0.0148	0.0024	0.0014	0.004	0.0045	0.0027	0.0067	0.0022	0.0088	0.0028	0.0026	0.003	0.003	0.0031
F118	S-O	25	0.0016	0.0046	0.0051	0.1365	0.0016	0.0079	0.0018	0.0141	0.1645	0.0082	0.0024	0.0025	0.0011	0.1512	0.0023	0.0019	0.0861	0.0266	0.0054	0.0016	0.0032	0.2977	0.0085	0.0017	0.005	0.003	0.0064	0.0079	0.0027	0.0368
F125	S-O	25	0.0013	0.0246	0.0602	0.0357	0.0013	0.0019	0.0035	0.0021	0.1574	0.0048	0.2309	0.0213	0.0011	0.0508	0.0015	0.0022	0.0281	0.0012	0.004	0.0174	0.0956	0.1928	0.0017	0.0019	0.0056	0.0016	0.016	0.0224	0.0019	0.0094
F92	S-O	25	0.0169	0.0826	0.0018	0.003	0.0036	0.002	0.002	0.0033	0.2739	0.0386	0.0013	0.0062	0.0012	0.0081	0.3885	0.0025	0.0206	0.0029	0.0014	0.0039	0.0135	0.0032	0.0021	0.0815	0.0108	0.0024	0.0016	0.0054	0.0039	0.0118
F98	S-O	25	0.0019	0.3668	0.0028	0.0057	0.009	0.0012	0.0019	0.0046	0.1679	0.0041	0.0015	0.0019	0.001	0.0016	0.0019	0.0356	0.0063	0.2664	0.0022	0.006	0.0047	0.048	0.0098	0.0029	0.0024	0.0099	0.0012	0.002	0.0017	0.0279
F104	S-P	26	0.1215	0.0139	0.0013	0.0027	0.001	0.0015	0.2019	0.003	0.1371	0.0016	0.0046	0.0029	0.002	0.2856	0.0063	0.0024	0.0876	0.0015	0.0013	0.0027	0.0041	0.0359	0.0014	0.0024	0.0585	0.0017	0.0013	0.0064	0.0027	0.0036
F105	S-P	26	0.0018	0.0669	0.0065	0.002	0.0048	0.0022	0.0011	0.0316	0.0015	0.0013	0.0069	0.0052	0.0033	0.0029	0.007	0.0469	0.0475	0.0013	0.0015	0.0014	0.1239	0.0112	0.0258	0.4593	0.0024	0.0545	0.0012	0.0187	0.0016	0.0581
F112	S-P	26	0.0383	0.0112	0.0224	0.0046	0.0159	0.0048	0.0049	0.0079	0.3984	0.0086	0.0023	0.0191	0.0012	0.0015	0.0025	0.0015	0.2191	0.004	0.0024	0.0454	0.0038	0.0172	0.0072	0.0272	0.0095	0.0083	0.0081	0.0295	0.0027	0.0705
F113	S-P	26	0.0024	0.0026	0.0016	0.0019	0.0012	0.4795	0.0024	0.0013	0.0055	0.0023	0.0595	0.0492	0.0024	0.0021	0.0162	0.0033	0.0029	0.0023	0.0011	0.0153	0.0121	0.0017	0.0712	0.0035	0.0024	0.0424	0.1607	0.0286	0.0162	0.0067
F101	S-Q	27	0.0038	0.0138	0.0049	0.0038	0.0056	0.0017	0.0543	0.002	0.0013	0.0018	0.0011	0.0013	0.0026	0.0427	0.0016	0.0458	0.0462	0.0011	0.2107	0.0011	0.0053	0.5176	0.0012	0.0018	0.0031	0.0014	0.0011	0.0044	0.0016	0.0157
F108	S-Q	27	0.0051	0.042	0.021	0.0337	0.005	0.1638	0.0016	0.0043	0.0575	0.0157	0.0041	0.0043	0.0015	0.0018	0.0036	0.0032	0.2838	0.0034	0.0062	0.0269	0.0145	0.0191	0.0527	0.0192	0.012	0.0449	0.0028	0.0356	0.0261	0.0846
F83	S-Q	27	0.0051	0.0491	0.0279	0.0063	0.0623	0.0026	0.002	0.0019	0.0174	0.0057	0.0054	0.058	0.0022	0.0014	0.0019	0.0109	0.0334	0.0082	0.0082	0.0198	0.255	0.1342	0.0128	0.0797	0.0103	0.0199	0.0111	0.0668	0.0029	0.0776
F93	S-Q	27	0.0024	0.0108	0.0025	0.4085	0.0028	0.4237	0.0023	0.0024	0.0058	0.005	0.003	0.0023	0.0019	0.0014	0.0017	0.0258	0.0075	0.004	0.0021	0.0127	0.0032	0.0042	0.0049	0.004	0.0059	0.0035	0.005	0.0035	0.0342	0.0033
RERE01	S-RERE	28	0.0053	0.0047	0.0049	0.6948	0.0033	0.0036	0.0035	0.0615	0.0029	0.0089	0.0146	0.0216	0.0176	0.0034	0.0093	0.0015	0.0034	0.0055	0.0042	0.0049	0.0056	0.0033	0.0053	0.0169	0.0242	0.0267	0.0042	0.0189	0.0057	0.0094
RERE02	S-RERE	28	0.0029	0.0089	0.0113	0.3019	0.0763	0.0022	0.0055	0.0041	0.1423	0.0209	0.0035	0.0905	0.0021	0.0977	0.0428	0.0023	0.0094	0.0174	0.0042	0.0032	0.0078	0.0049	0.0072	0.0041	0.024	0.0652	0.0024	0.0078	0.0047	0.0227
RERE03	S-RERE	28	0.0157	0.0051	0.0114	0.0026	0.0178	0.0032	0.0023	0.0023	0.0039	0.0067	0.0141	0.0424	0.0255	0.4114	0.1787	0.0011	0.0019	0.004	0.0014	0.0042	0.0356	0.0035	0.0034	0.0265	0.0333	0.0803	0.0012	0.038	0.0168	0.0063
RERE04	S-RERE	28	0.0026	0.0022	0.0059	0.0032	0.2528	0.0206	0.0019	0.0046	0.0059	0.0482	0.2218	0.009	0.0031	0.0141	0.0048	0.002	0.0203	0.0022	0.2367	0.0024	0.0066	0.0056	0.0085	0.0105	0.0191	0.0058	0.01	0.0243	0.0034	0.0414
RERE06	S-RERE	28	0.0393	0.0072	0.0022	0.0944	0.0331	0.0106	0.0163	0.0044	0.0031	0.1724	0.0313	0.0765	0.0052	0.0018	0.0061	0.0045	0.0085	0.012	0.1002	0.0337	0.0023	0.0019	0.0093	0.0057	0.0875	0.0454	0.0028	0.0519	0.0648	0.0657
RERE07	S-RERE	28	0.007	0.002	0.0066	0.0374	0.0552	0.2123	0.002	0.0011	0.0057	0.039	0.0028	0.082	0.0018	0.003	0.0269	0.0029	0.0149	0.0042	0.0603	0.0454	0.0506	0.0035	0.0208	0.0253	0.047	0.0069	0.1301	0.0278	0.0196	0.0558
RERE09	S-RERE	28	0.0056	0.0016	0.0132	0.0611	0.0067	0.0031	0.0026	0.1082	0.0101	0.042	0.002	0.0083	0.0293	0.0037	0.0356	0.0012	0.0023	0.0039	0.0584	0.021	0.0032	0.0105	0.0026	0.4447	0.0386	0.0054	0.0022	0.032	0.0158	0.0252
RERE10	S-RERE	28	0.0036	0.0019	0.0131	0.0334	0.3574	0.0019	0.0078	0.0056	0.0034	0.0109	0.003	0.0039	0.0065	0.0024	0.0466	0.0036	0.0034	0.0033	0.0028	0.0154	0.002	0.0044	0.0038	0.3902	0.0107	0.0024	0.0023	0.009	0.0359	0.009
RERI01	S-RERI	29	0.0107	0.0013	0.0156	0.0542	0.0012	0.0086	0.0025	0.0181	0.0051	0.0329	0.0016	0.0561	0.0103	0.1559	0.0114	0.002	0.0026	0.003	0.138	0.016	0.0092	0.0455	0.0021	0.0031	0.0567	0.0039	0.0034	0.1032	0.174	0.0522
RERI04	S-RERI	29	0.0352	0.0115	0.0086	0.0026	0.0025	0.3381	0.004	0.0165	0.0025	0.0056	0.0059	0.0216	0.0032	0.0038	0.0504	0.0075	0.0067	0.0088	0.0022	0.0207	0.0421	0.0121	0.0099	0.0016	0.0318	0.01	0.027	0.057	0.2467	0.0044
RERI06	S-RERI	29	0.006	0.0067	0.0023	0.0697	0.0074	0.0024	0.0019	0.0021	0.0044	0.0356	0.0027	0.0118	0.0041	0.0019	0.0041	0.0334	0.0087	0.0045	0.3282	0.2992	0.0023	0.0014	0.0055	0.0026	0.0382	0.0026	0.0592	0.0109	0.015	0.0259
RERI07	S-RERI	29	0.0049	0.0022	0.0143	0.0515	0.0054	0.0356	0.025	0.0309	0.0033	0.0175	0.3433	0.0043	0.0195	0.002	0.0223	0.0061	0.0064	0.0051	0.0019	0.0235	0.0023	0.0051	0.0624	0.0065	0.0367	0.007	0.0174	0.0956	0.0619	0.0804
RERI08	S-RERI	29	0.0247	0.0043	0.0144	0.1492	0.0013	0.0018	0.0017	0.0107	0.0015	0.007	0.0017	0.1041	0.1098	0.1225	0.0094	0.001	0.0028	0.0024	0.0219	0.0013	0.0384	0.0996	0.0012	0.0018	0.0291	0.0237	0.0011	0.1369	0.0353	0.0398
RERI09	S-RERI	29	0.0687	0.0024	0.0274	0.003	0.0039	0.0471	0.0023	0.2042	0.0046	0.0038	0.0056	0.005	0.0021	0.0024	0.0899	0.0623	0.005	0.005	0.0029	0.0222	0.0094	0.0812	0.0869	0.0953	0.0397	0.0448	0.0078	0.04	0.0214	0.0035
RERI11	S-RERI	29	0.0027	0.0014	0.0644	0.0033	0.0019	0.0034	0.0011	0.0055	0.0028	0.0053	0.0236	0.0127	0.0021	0.1635	0.3849	0.0014	0.0024	0.0014	0.0085	0.0051	0.1811	0.0017	0.002	0.0164	0.0269	0.0034	0.0234	0.0327	0.0031	0.0124
RERI12A	S-RERI	29	0.0051	0.0036	0.0046	0.0086	0.0196	0.0179	0.002	0.0093	0.0023	0.0052	0.4162	0.0333	0.0024	0.0062	0.0043	0.0048	0.0486	0.0038	0.3075	0.0027	0.0043	0.0038	0.0136	0.003	0.0053	0.0061	0.0048	0.0242	0.0106	0.0162
RERI13	S-RERI	29	0.0509	0.0019	0.0474	0.0039	0.0378	0.0064	0.0028	0.1956	0.0067	0.1704	0.0043	0.0202	0.009	0.0022	0.0023	0.0026	0.0039	0.2217	0.0058	0.0038	0.0032	0.0787	0.0075	0.011	0.0414	0.011	0.0036	0.0267	0.0037	0.0131
RERI15	S-RERI	29	0.0288	0.0036	0.0743	0.005	0.002	0.0057	0.0017	0.0129	0.0157	0.0046	0.0143	0.0102	0.089	0.0014	0.0033	0.0017	0.0043	0.0065	0.0023	0.1596	0.0354	0.0039	0.0037	0.0013	0.024	0.1171	0.2688	0.0761	0.0059	0.0171
RERI16	S-RERI	29	0.0328	0.0026	0.0062	0.0066	0.0028	0.0364	0.0021	0.0052	0.0027	0.0623	0.1411	0.0174	0.0061	0.1457	0.0125	0.002	0.0094	0.0023	0.0013	0.0089	0.0045	0.0389	0.0024	0.0014	0.0308	0.0044	0.0025	0.0424	0.316	0.0504
RERI17	S-RERI	29	0.0065	0.0024	0.0028	0.0419	0.0057	0.4302	0.0019	0.002	0.0026	0.217	0.0077	0.01	0.0036	0.0921	0.0019	0.0056	0.0031	0.0292	0.0016	0.0203	0.0034	0.0341	0.0044	0.0042	0.0036	0.0084	0.0039	0.0063	0.0338	0.0097
RERI18	S-RERI	29	0.0032	0.002	0.0021	0.002	0.0049	0.0122	0.0022	0.0107	0.002	0.0117	0.4615	0.0362	0.0028	0.0024	0.2979	0.0026	0.002	0.0019	0.0019	0.0024	0.0304	0.0025	0.0019	0.0074	0.0079	0.002	0.0133	0.0341	0.0123	0.0235
RERI21	S-RERI	29	0.0039	0.0038	0.0025	0.0231	0.006	0.0031	0.0016	0.0023	0.0021	0.0029	0.3781	0.1756	0.002	0.0048	0.0197	0.0034	0.0053	0.0024	0.0033	0.0062	0.0038	0.002	0.1743	0.003	0.0068	0.0498	0.0034	0.0605	0.0405	0.0037
RERI22	S-RERI	29	0.0027	0.0018	0.0583	0.0037	0.0028	0.0106	0.0042	0.069	0.0152	0.0065	0.0024	0.0022	0.0051	0.1122	0.0031	0.008	0.0228	0.0024	0.0082	0.0041	0.0119	0.4656	0.0409	0.0075	0.026	0.0187	0.0095	0.0579	0.0068	0.0095
RERI24	S-RERI	29	0.0059	0.004	0.0431	0.0241	0.005	0.1874	0.3756	0.008	0.0059	0.0143	0.0071	0.0071	0.0046	0.0129	0.0039	0.0019	0.0115	0.0142	0.0141	0.0064	0.0057	0.0188	0.0199	0.005	0.0158	0.0148	0.0553	0.0155	0.08	0.0127
RERI25	S-RERI	29	0.0019	0.0013	0.0023	0.1929	0.0023	0.0399	0.0017	0.0024	0.0013	0.0022	0.199	0.0168	0.0013	0.2595	0.0032	0.0019	0.0011	0.0013	0.0089	0.002	0.0015	0.0293	0.0033	0.0018	0.0238	0.0015	0.0015	0.0372	0.1039	0.0534
RERI28	S-RERI	29	0.0127	0.003	0.0102	0.01	0.0026	0.0323	0.0023	0.0125	0.0063	0.0138	0.2676	0.0264	0.0215	0.0025	0.0965	0.0011	0.0448	0.002	0.0023	0.0029	0.0672	0.0037	0.0232	0.0061	0.0257	0.0044	0.1611	0.0675	0.0381	0.0291
MTMA1A1	S-MTMA	30	0.0065	0.0024	0.0054	0.003	0.0022	0.0022	0.0018	0.0099	0.0046	0.0111	0.0081	0.0093	0.0665	0.0013	0.0016	0.0022	0.0017	0.0025	0.0011	0.0027	0.0094	0.0017	0.0905	0.0015	0.0042	0.6706	0.0016	0.0672	0.0021	0.0054
MTMA1A11	S-MTMA	30	0.0151	0.0024	0.0116	0.0023	0.0041	0.0158	0.002	0.6031	0.0038	0.0021	0.1712	0.0083	0.0043	0.0032	0.0146	0.002	0.0024	0.0032	0.0055	0.0059	0.0054	0.0028	0.0029	0.0217	0.0083	0.0132	0.0021	0.0244	0.0308	0.0059
MTMA1A12A	S-MTMA	30	0.0016	0.0031	0.033	0.004	0.0288	0.0023	0.0015	0.6216	0.0018	0.0022	0.0033	0.002	0.0033	0.0044	0.0036	0.0013	0.0437	0.0016	0.0013	0.0022	0.0079	0.0056	0.0261	0.0192	0.0034	0.1344	0.001	0.0243	0.0025	0.009
MTMA1A15	S-MTMA	30	0.0139	0.0016	0.0076	0.0018	0.002	0.0144	0.0058	0.4227	0.0022	0.0052	0.1175	0.0092	0.0047	0.0013	0.1864	0.0014	0.0019	0.0039	0.002	0.002	0.0126	0.0055	0.0023	0.134	0.0085	0.0034	0.0022	0.015	0.0039	0.0047
MTMA1A16	S-MTMA	30	0.0014	0.0019	0.0261	0.0049	0.0023	0.0025	0.0016	0.8595	0.0012	0.0025	0.003	0.0042	0.0021	0.0326	0.0037	0.0011	0.0036	0.0021	0.002	0.0017	0.0016	0.0025	0.0018	0.0044	0.0025	0.0172	0.0031	0.0025	0.0024	0.0027
MTMA1A17	S-MTMA	30	0.0046	0.0021	0.0113	0.274	0.0041	0.0231	0.0299	0.0111	0.0066	0.137	0.1531	0.0172	0.0039	0.005	0.0175	0.0023	0.0056	0.0077	0.0041	0.029	0.004	0.0128	0.0111	0.0435	0.0384	0.0062	0.0163	0.0299	0.0154	0.0732
MTMA1A2	S-MTMA	30	0.0033	0.0043	0.0025	0.0046	0.0021	0.0033	0.0027	0.016	0.0022	0.0051	0.0135	0.0057	0.0302	0.0023	0.0023	0.0014	0.0042	0.0041	0.0011	0.0056	0.0022	0.0023	0.1174	0.0023	0.003	0.6696	0.0023	0.0744	0.0026	0.0069
MTMA1A20	S-MTMA	30	0.0071	0.0036	0.0108	0.0028	0.002	0.0032	0.0017	0.6773	0.0018	0.008	0.0087	0.0036	0.1007	0.002	0.0159	0.0028	0.005	0.0023	0.0021	0.0074	0.0054	0.0023	0.008	0.0144	0.0527	0.0029	0.0027	0.0083	0.0196	0.0144
MTMA1A3	S-MTMA	30	0.0198	0.0045	0.0044	0.0429	0.0041	0.0059	0.0024	0.0031	0.0044	0.0104	0.1512	0.109	0.0543	0.0023	0.3589	0.0022	0.0052	0.0062	0.0032	0.0041	0.0229	0.0042	0.0102	0.0058	0.0191	0.0192	0.0031	0.0992	0.0102	0.0073
MTMA1A5	S-MTMA	30	0.0042	0.0028	0.0025	0.0423	0.003	0.0708	0.0023	0.0323	0.0015	0.0037	0.2946	0.0036	0.0075	0.0045	0.0023	0.005	0.0022	0.023	0.0013	0.1614	0.0015	0.0016	0.0641	0.0038	0.0178	0.0537	0.0557	0.0909	0.0194	0.0206
MTMA1A8	S-MTMA	30	0.0032	0.0067	0.0024	0.0036	0.002	0.0218	0.0021	0.0195	0.0027	0.0046	0.1026	0.0122	0.0207	0.001	0.0097	0.0033	0.0186	0.0033	0.0013	0.0386	0.0057	0.003	0.1149	0.007	0.004	0.1205	0.3705	0.0623	0.0085	0.0232
MTMA1A9	S-MTMA	30	0.0022	0.0013	0.0264	0.1937	0.0022	0.0135	0.005	0.0069	0.0234	0.0028	0.0068	0.0019	0.0015	0.3588	0.0052	0.001	0.1396	0.0023	0.0043	0.0256	0.0048	0.0171	0.006	0.0031	0.0225	0.0024	0.1032	0.0068	0.0049	0.0046
MTMA1B1	S-MTMA	30	0.0021	0.0023	0.002	0.473	0.0024	0.1326	0.0028	0.0022	0.0021	0.0029	0.0312	0.1653	0.0016	0.0058	0.0249	0.0011	0.0012	0.0024	0.0052	0.0025	0.0206	0.0018	0.0017	0.0057	0.0148	0.0037	0.0068	0.0158	0.054	0.0095
MTMA1B2	S-MTMA	30	0.006	0.0041	0.0046	0.0097	0.0037	0.0035	0.288	0.0033	0.0187	0.0034	0.178	0.0219	0.0049	0.0038	0.0044	0.0016	0.0398	0.0022	0.008	0.0025	0.0028	0.0192	0.0034	0.003	0.0046	0.0024	0.3281	0.0166	0.0039	0.0045
MTMA1B4	S-MTMA	30	0.0075	0.003	0.0043	0.1025	0.0133	0.0048	0.0114	0.0056	0.0109	0.1219	0.0523	0.2188	0.0125	0.0126	0.0347	0.002	0.0025	0.0312	0.002	0.0192	0.0226	0.0022	0.0174	0.0308	0.0145	0.01	0.0028	0.099	0.0974	0.03
MTMA1B5	S-MTMA	30	0.0187	0.001	0.0023	0.3865	0.0026	0.0077	0.0024	0.0038	0.0162	0.0336	0.1088	0.002	0.001	0.1356	0.002	0.0026	0.0024	0.0016	0.0024	0.0037	0.0013	0.0783	0.0626	0.0063	0.0047	0.0199	0.0021	0.0658	0.0024	0.02
MTMA1B6	S-MTMA	30	0.0021	0.0021	0.002	0.2399	0.0027	0.1442	0.0027	0.0019	0.0026	0.0045	0.0443	0.2018	0.0018	0.0043	0.0186	0.0012	0.0015	0.179	0.0035	0.0031	0.0173	0.0014	0.0135	0.0048	0.0103	0.0033	0.0156	0.0127	0.0483	0.0092
MTMA1C1	S-MTMA	30	0.0437	0.0026	0.0016	0.0044	0.0024	0.023	0.5241	0.0029	0.002	0.0543	0.0057	0.0047	0.0024	0.0012	0.0019	0.0031	0.0027	0.0101	0.0017	0.2208	0.0015	0.0017	0.0047	0.0025	0.0035	0.0029	0.0549	0.0058	0.0036	0.0032
MTMA1C2	S-MTMA	30	0.0059	0.0027	0.0022	0.21	0.0092	0.0146	0.0291	0.0019	0.0059	0.1228	0.1577	0.0147	0.0024	0.1403	0.0029	0.002	0.0028	0.0044	0.0021	0.1271	0.0022	0.0146	0.015	0.0161	0.013	0.0037	0.0133	0.0271	0.0073	0.0269
MTMA1C8	S-MTMA	30	0.0047	0.0033	0.0053	0.0108	0.0356	0.0021	0.0044	0.0132	0.0235	0.029	0.0026	0.0058	0.0014	0.6722	0.0132	0.0026	0.0023	0.0055	0.0019	0.0181	0.0028	0.0125	0.0041	0.0558	0.0139	0.0182	0.0022	0.0056	0.0024	0.0243
MTMA201	S-MTMA	30	0.0046	0.0056	0.0031	0.1514	0.0061	0.0023	0.0033	0.0038	0.0038	0.0106	0.0301	0.023	0.0066	0.452	0.0032	0.0015	0.0027	0.0128	0.0011	0.1387	0.0023	0.003	0.0305	0.003	0.0047	0.0175	0.0332	0.0246	0.007	0.0074
MTMA202	S-MTMA	30	0.0036	0.0019	0.006	0.2602	0.0339	0.0026	0.0161	0.0174	0.0109	0.0073	0.0121	0.015	0.001	0.0124	0.0207	0.0032	0.0027	0.0038	0.0189	0.0081	0.0078	0.012	0.0036	0.473	0.0064	0.0079	0.0127	0.0072	0.0035	0.0079
MTMA203	S-MTMA	30	0.0032	0.0035	0.0025	0.0612	0.004	0.0169	0.0022	0.0056	0.0048	0.0682	0.042	0.0063	0.0024	0.0059	0.0088	0.0043	0.0019	0.0019	0.002	0.0022	0.0143	0.0079	0.0059	0.0035	0.1346	0.0028	0.0014	0.007	0.2113	0.3617
MTMA204	S-MTMA	30	0.0035	0.0014	0.0589	0.0334	0.0057	0.1715	0.014	0.012	0.0145	0.0048	0.0086	0.03	0.0378	0.2094	0.0093	0.0026	0.0031	0.0049	0.0213	0.0026	0.0262	0.031	0.0034	0.006	0.0267	0.0042	0.183	0.0132	0.0053	0.0517
MTMA205	S-MTMA	30	0.0022	0.0012	0.002	0.0017	0.0012	0.0017	0.0017	0.0022	0.0019	0.0033	0.0023	0.0019	0.9268	0.0037	0.0024	0.0028	0.0026	0.0021	0.0012	0.0022	0.0012	0.0018	0.0053	0.005	0.0039	0.0034	0.0019	0.003	0.0039	0.0033
MTMA206	S-MTMA	30	0.0019	0.0021	0.002	0.0673	0.0035	0.0148	0.0025	0.0026	0.0022	0.1082	0.0279	0.0025	0.0017	0.0023	0.0023	0.0016	0.0021	0.0025	0.0012	0.0044	0.0016	0.0092	0.0026	0.0019	0.1308	0.0029	0.0034	0.0035	0.2006	0.3877
MTMA207	S-MTMA	30	0.0054	0.004	0.0166	0.0443	0.003	0.0307	0.0033	0.0531	0.006	0.0052	0.0243	0.0071	0.6313	0.0061	0.004	0.0013	0.0053	0.0032	0.0024	0.0206	0.0068	0.0038	0.0049	0.0101	0.0129	0.0204	0.0165	0.0155	0.0054	0.026
MTMA208	S-MTMA	30	0.0028	0.0026	0.0028	0.4643	0.002	0.0022	0.0021	0.0048	0.0077	0.0069	0.0031	0.0118	0.301	0.0049	0.0068	0.0022	0.0032	0.0037	0.0019	0.0025	0.0076	0.0025	0.0025	0.0026	0.0173	0.0111	0.0013	0.0048	0.0687	0.0417
MTMA209	S-MTMA	30	0.0049	0.001	0.0031	0.0054	0.0021	0.0012	0.0296	0.0029	0.0224	0.0041	0.0022	0.0048	0.0064	0.0026	0.0319	0.0012	0.0032	0.0022	0.0015	0.037	0.0041	0.0033	0.0048	0.7462	0.0071	0.0011	0.0471	0.0056	0.0051	0.0058
MTMA210	S-MTMA	30	0.0021	0.0013	0.0016	0.0015	0.0016	0.0015	0.0014	0.0013	0.0054	0.0015	0.0024	0.0014	0.9241	0.0047	0.0014	0.0011	0.0028	0.001	0.0069	0.0027	0.0011	0.0047	0.0072	0.002	0.0027	0.0049	0.0017	0.0032	0.0036	0.0018
MTMA211	S-MTMA	30	0.0423	0.0014	0.0096	0.0732	0.0025	0.0099	0.0035	0.1222	0.0041	0.0108	0.0848	0.006	0.0069	0.17	0.0012	0.0015	0.0032	0.0039	0.0014	0.0122	0.0013	0.0179	0.1242	0.0444	0.0043	0.1434	0.002	0.0787	0.002	0.0117
MTMA213	S-MTMA	30	0.0221	0.0018	0.006	0.0136	0.0158	0.0026	0.0027	0.1951	0.0046	0.0027	0.004	0.0029	0.0011	0.6426	0.0021	0.0019	0.0019	0.0022	0.0033	0.0022	0.0012	0.0045	0.0022	0.0074	0.0377	0.0026	0.0019	0.0045	0.0045	0.0029
MTMA214	S-MTMA	30	0.0107	0.0018	0.0041	0.0081	0.0021	0.0729	0.0026	0.0742	0.0052	0.0025	0.0021	0.0026	0.0019	0.3449	0.0027	0.0038	0.0025	0.0055	0.0029	0.0231	0.0015	0.0045	0.0082	0.2308	0.0612	0.0021	0.0119	0.0082	0.0924	0.0027
MTMA215	S-MTMA	30	0.0413	0.0025	0.0028	0.0357	0.0036	0.0031	0.2665	0.0165	0.0034	0.0377	0.006	0.0111	0.0044	0.0067	0.004	0.0044	0.0029	0.0968	0.3308	0.002	0.0023	0.0048	0.0037	0.0052	0.0168	0.0096	0.0013	0.0178	0.0468	0.0099
MTMA216	S-MTMA	30	0.044	0.0017	0.0058	0.3122	0.0013	0.0023	0.0022	0.5377	0.0025	0.002	0.0039	0.0033	0.0011	0.0018	0.0032	0.0013	0.0023	0.0018	0.0029	0.0016	0.0022	0.0074	0.0023	0.0167	0.0149	0.0033	0.0018	0.0102	0.0043	0.0028
MTMA217	S-MTMA	30	0.0788	0.0016	0.0059	0.0909	0.0035	0.0274	0.2385	0.288	0.003	0.004	0.0037	0.0027	0.002	0.1649	0.0016	0.0017	0.0017	0.0017	0.0038	0.0029	0.0011	0.0197	0.0015	0.0167	0.0117	0.0023	0.0015	0.0091	0.0066	0.002
MTMA220	S-MTMA	30	0.0022	0.0028	0.0027	0.0772	0.2299	0.0027	0.0025	0.0089	0.0023	0.0033	0.0055	0.0038	0.0019	0.3364	0.0227	0.002	0.0028	0.0027	0.0103	0.002	0.0024	0.0072	0.0022	0.2401	0.005	0.0038	0.001	0.0039	0.0031	0.0061
MTMA221	S-MTMA	30	0.0026	0.2226	0.0026	0.0032	0.0024	0.0042	0.002	0.0123	0.0025	0.002	0.0022	0.0063	0.4905	0.1716	0.0018	0.0107	0.0023	0.0026	0.0013	0.0023	0.0074	0.0037	0.0013	0.0019	0.0086	0.0137	0.0017	0.0041	0.0026	0.0065
MTMA222	S-MTMA	30	0.0622	0.0017	0.0226	0.0447	0.0115	0.0047	0.0091	0.2687	0.0085	0.1817	0.0114	0.0136	0.0084	0.132	0.0016	0.0012	0.0037	0.0114	0.0016	0.0084	0.0017	0.0788	0.0023	0.0248	0.0357	0.0034	0.0027	0.033	0.0038	0.0055
GOEB	GER	3	0.0019	0.0021	0.0016	0.0018	0.0035	0.0186	0.004	0.0015	0.0054	0.043	0.6577	0.1092	0.0017	0.0041	0.0062	0.002	0.0021	0.0019	0.0017	0.0013	0.0019	0.0025	0.0017	0.0029	0.0164	0.0023	0.0027	0.0452	0.004	0.0486
GOEP	GER	3	0.0021	0.0011	0.0025	0.9036	0.0026	0.0026	0.0032	0.0028	0.0038	0.0115	0.0029	0.0015	0.0021	0.0029	0.0012	0.0043	0.0036	0.0014	0.0055	0.0135	0.0011	0.0024	0.0019	0.0054	0.0028	0.0014	0.0042	0.002	0.002	0.0023
GOEK	GER	3	0.0033	0.0038	0.0022	0.0033	0.3058	0.0022	0.0021	0.002	0.015	0.0035	0.0031	0.0023	0.0117	0.0029	0.002	0.0463	0.0036	0.0087	0.0046	0.4504	0.0014	0.0015	0.0051	0.0025	0.0095	0.0043	0.0871	0.0028	0.0038	0.0025
B102	GER	3	0.007	0.0016	0.003	0.0105	0.6337	0.0028	0.1767	0.002	0.002	0.0048	0.0024	0.0047	0.0029	0.0048	0.0034	0.002	0.0026	0.0053	0.0776	0.0029	0.002	0.0064	0.0037	0.004	0.0084	0.0029	0.0044	0.0069	0.0038	0.0044
B30	GER	3	0.0073	0.0016	0.0024	0.0033	0.001	0.0036	0.0015	0.0024	0.0045	0.0235	0.0107	0.0135	0.0026	0.0014	0.017	0.0103	0.0176	0.0175	0.0016	0.0091	0.0061	0.007	0.4666	0.0066	0.0044	0.0236	0.2817	0.0271	0.0199	0.005
B4	GER	3	0.0148	0.0092	0.1974	0.0162	0.0121	0.0046	0.0029	0.0109	0.0171	0.0972	0.0269	0.0112	0.0045	0.1905	0.0146	0.0044	0.0141	0.0121	0.0044	0.0067	0.0412	0.0133	0.0175	0.0113	0.1525	0.011	0.0027	0.0112	0.049	0.0191
B42	GER	3	0.0121	0.0419	0.0076	0.0053	0.0029	0.2232	0.0022	0.0202	0.0144	0.0051	0.0021	0.0026	0.0021	0.0023	0.0278	0.1487	0.0485	0.0019	0.173	0.0036	0.0678	0.0369	0.0023	0.0019	0.0254	0.0019	0.0026	0.0199	0.0609	0.0325
BA030549	GER	3	0.2398	0.0012	0.0033	0.0031	0.0229	0.0313	0.26	0.0068	0.1183	0.0777	0.0033	0.0063	0.0035	0.0212	0.0043	0.002	0.0091	0.0035	0.0023	0.0168	0.0012	0.0253	0.012	0.0318	0.0441	0.0069	0.0025	0.0085	0.0035	0.0274
BA10067	GER	3	0.0276	0.001	0.0021	0.0125	0.0027	0.0073	0.0031	0.1038	0.0047	0.0033	0.0033	0.0031	0.0071	0.5636	0.0061	0.0011	0.003	0.0019	0.0018	0.0062	0.0014	0.0036	0.0095	0.0164	0.128	0.0287	0.0023	0.0058	0.0358	0.0036
BG120	GER	3	0.0217	0.1104	0.0027	0.0039	0.1424	0.0053	0.0045	0.0078	0.0284	0.0088	0.003	0.021	0.002	0.0021	0.0043	0.3466	0.0095	0.0787	0.0071	0.0858	0.0024	0.0022	0.0093	0.0035	0.0383	0.006	0.011	0.0173	0.0078	0.006
BG121	GER	3	0.005	0.0237	0.0019	0.0034	0.3228	0.4593	0.0062	0.018	0.0023	0.0041	0.0022	0.0097	0.0021	0.0026	0.0033	0.0122	0.0026	0.0097	0.0025	0.0286	0.0029	0.0017	0.0019	0.0047	0.0096	0.01	0.0035	0.0178	0.0227	0.0025
BG122	GER	3	0.0056	0.0045	0.0132	0.0058	0.6924	0.0173	0.0033	0.0116	0.021	0.0455	0.0042	0.0099	0.0028	0.0141	0.0034	0.0035	0.01	0.0046	0.0038	0.0113	0.0026	0.0178	0.0151	0.0071	0.0133	0.0086	0.0086	0.0071	0.0091	0.0223
BG123	GER	3	0.0023	0.002	0.0024	0.002	0.9281	0.0021	0.002	0.002	0.0021	0.0066	0.0023	0.0037	0.0014	0.002	0.0019	0.0014	0.0024	0.0041	0.0016	0.0059	0.0017	0.0014	0.0028	0.0022	0.0022	0.002	0.0014	0.0025	0.002	0.0029
BG124	GER	3	0.0014	0.0019	0.0022	0.002	0.9435	0.0019	0.0016	0.0031	0.002	0.0031	0.0018	0.0019	0.001	0.002	0.0019	0.0021	0.0017	0.0027	0.0021	0.0017	0.0011	0.0015	0.0012	0.0021	0.0023	0.0022	0.001	0.0017	0.0022	0.0038
BG125	GER	3	0.0029	0.0022	0.0033	0.0043	0.925	0.002	0.002	0.0023	0.0035	0.0055	0.0023	0.0027	0.002	0.002	0.0016	0.0018	0.0024	0.0046	0.002	0.0033	0.0014	0.0018	0.0019	0.0021	0.0024	0.0028	0.0021	0.0021	0.0028	0.0023
BG126	GER	3	0.0027	0.0018	0.0017	0.0026	0.5112	0.0127	0.0014	0.0027	0.0011	0.005	0.002	0.0669	0.0026	0.0056	0.0012	0.0034	0.0015	0.2112	0.0011	0.0765	0.0012	0.0014	0.0024	0.0026	0.004	0.002	0.0328	0.0278	0.0089	0.0024
BG127	GER	3	0.0027	0.0021	0.0025	0.004	0.6996	0.19	0.0026	0.0225	0.002	0.0042	0.0019	0.004	0.0021	0.004	0.0022	0.0018	0.0043	0.0039	0.0015	0.0025	0.0016	0.0023	0.0016	0.0053	0.006	0.0033	0.0018	0.0027	0.0077	0.0075
BG128	GER	3	0.0023	0.0018	0.0034	0.0023	0.9204	0.0022	0.002	0.0036	0.0023	0.0039	0.0026	0.0022	0.002	0.0017	0.0029	0.002	0.004	0.0021	0.0029	0.0058	0.0015	0.0027	0.0038	0.0026	0.0034	0.0018	0.0037	0.0024	0.0029	0.002
CH1	GER	3	0.0187	0.0088	0.0026	0.0017	0.0057	0.6251	0.0016	0.0024	0.0061	0.0276	0.0023	0.006	0.0029	0.003	0.0031	0.0027	0.0474	0.0028	0.0014	0.0289	0.0039	0.0185	0.0067	0.0015	0.0325	0.0069	0.0633	0.0149	0.0074	0.0441
SF3	GER	3	0.0044	0.0268	0.0027	0.0033	0.0051	0.0063	0.0018	0.0217	0.0053	0.0107	0.0073	0.0249	0.0073	0.0017	0.0097	0.5713	0.0037	0.0034	0.002	0.0038	0.015	0.0086	0.0037	0.0019	0.0187	0.003	0.0054	0.031	0.1771	0.0121
SF63	GER	3	0.0026	0.05	0.0017	0.0017	0.0022	0.0021	0.0019	0.0025	0.0012	0.004	0.0024	0.0026	0.0027	0.0013	0.112	0.6038	0.0019	0.0086	0.0013	0.004	0.0062	0.0018	0.0427	0.0281	0.0413	0.0542	0.0026	0.0045	0.0059	0.0027
SF64	GER	3	0.0032	0.0049	0.0018	0.0017	0.0089	0.0032	0.003	0.0028	0.0031	0.0019	0.0038	0.0136	0.0324	0.0045	0.0026	0.6209	0.0018	0.0054	0.0612	0.0041	0.0015	0.0033	0.1231	0.0093	0.0309	0.0017	0.003	0.0184	0.0054	0.0188
SF66	GER	3	0.0814	0.0285	0.0092	0.0016	0.027	0.0035	0.01	0.0024	0.0019	0.0535	0.0018	0.0193	0.0013	0.0013	0.0101	0.3047	0.0091	0.0431	0.0017	0.0022	0.084	0.0481	0.1161	0.0053	0.0327	0.0286	0.0027	0.0558	0.0056	0.0079
SF67	GER	3	0.008	0.0133	0.2029	0.0277	0.029	0.0329	0.006	0.0108	0.0029	0.0023	0.0013	0.0025	0.0025	0.0019	0.0041	0.2822	0.0318	0.004	0.007	0.0073	0.0969	0.0834	0.0322	0.0032	0.0382	0.0038	0.0037	0.0132	0.0042	0.041
SF69	GER	3	0.0033	0.0033	0.0025	0.0051	0.0057	0.0104	0.0029	0.0057	0.0021	0.0059	0.0103	0.0067	0.0032	0.0024	0.0031	0.2855	0.0041	0.005	0.0019	0.0117	0.0051	0.0028	0.2152	0.0059	0.004	0.3031	0.009	0.0656	0.0044	0.0038
SF70	GER	3	0.0017	0.007	0.0064	0.0026	0.0995	0.0033	0.0017	0.002	0.0018	0.0029	0.0028	0.002	0.0015	0.0012	0.002	0.3899	0.019	0.0035	0.002	0.0039	0.0287	0.0105	0.1394	0.0157	0.0022	0.18	0.0037	0.0453	0.0023	0.0152
SF71	GER	3	0.0376	0.0098	0.0024	0.0027	0.007	0.0062	0.0051	0.0057	0.0022	0.0904	0.0042	0.1101	0.0143	0.0023	0.0113	0.1422	0.0056	0.073	0.0014	0.1535	0.0049	0.002	0.089	0.0041	0.0285	0.0275	0.0097	0.0694	0.0737	0.0048
SF72	GER	3	0.0577	0.0031	0.0032	0.0115	0.0066	0.0259	0.0217	0.0798	0.042	0.0024	0.0264	0.0531	0.0057	0.2544	0.026	0.0028	0.0042	0.003	0.0052	0.0179	0.0117	0.0059	0.0054	0.0729	0.1494	0.0081	0.0029	0.0625	0.0184	0.0097
SF73	GER	3	0.0061	0.0335	0.0139	0.0045	0.0134	0.0035	0.0029	0.006	0.0023	0.0152	0.0144	0.4016	0.0045	0.0131	0.0047	0.0071	0.0027	0.11	0.0021	0.0134	0.0772	0.0403	0.0088	0.0133	0.0116	0.0141	0.0509	0.0737	0.004	0.0308
SF74	GER	3	0.0039	0.0024	0.0342	0.0021	0.0455	0.0015	0.003	0.0192	0.0073	0.0019	0.0035	0.0033	0.0036	0.002	0.0199	0.2034	0.0033	0.0014	0.0035	0.0104	0.0976	0.0403	0.0587	0.2423	0.0376	0.0245	0.0041	0.0262	0.0043	0.0894
SF75	GER	3	0.0122	0.0065	0.0069	0.0021	0.0021	0.0044	0.3573	0.0107	0.0013	0.0026	0.003	0.0078	0.0018	0.0023	0.0167	0.0209	0.0071	0.0025	0.0025	0.0061	0.0049	0.0056	0.0276	0.0032	0.0296	0.002	0.3943	0.0136	0.0401	0.0025
SF76	GER	3	0.0077	0.0014	0.0033	0.0016	0.0027	0.016	0.0022	0.002	0.0028	0.0339	0.0016	0.0113	0.0239	0.0018	0.2599	0.0266	0.0165	0.002	0.3973	0.0032	0.0247	0.0032	0.0022	0.0209	0.0288	0.001	0.0093	0.0391	0.0273	0.0256
SF77	GER	3	0.0114	0.0424	0.0067	0.0261	0.0449	0.0029	0.3498	0.0035	0.0072	0.0765	0.0029	0.0158	0.0022	0.004	0.0057	0.2082	0.0018	0.028	0.0042	0.007	0.0053	0.0116	0.0046	0.0402	0.026	0.0113	0.0031	0.0213	0.0154	0.0102
SF79	GER	3	0.0157	0.1253	0.0049	0.0032	0.2537	0.0038	0.0054	0.0077	0.0025	0.0199	0.0136	0.1834	0.011	0.0031	0.0068	0.1593	0.0059	0.0138	0.0019	0.0036	0.0048	0.0023	0.005	0.0069	0.0316	0.0401	0.002	0.0312	0.0195	0.0123
SF80	GER	3	0.0038	0.4937	0.0126	0.004	0.0164	0.0033	0.0027	0.0021	0.0043	0.0083	0.0075	0.0048	0.0011	0.0023	0.1437	0.067	0.0021	0.0064	0.0021	0.0096	0.0652	0.0018	0.0083	0.0694	0.0228	0.0033	0.0056	0.0029	0.0052	0.018
SF81	GER	3	0.0044	0.2151	0.0024	0.0124	0.042	0.0057	0.0042	0.0083	0.0188	0.0479	0.0207	0.0409	0.0057	0.0068	0.0105	0.0827	0.0022	0.0061	0.0012	0.0263	0.0741	0.0048	0.0039	0.0296	0.1215	0.0058	0.0013	0.0649	0.0876	0.0424
SF82	GER	3	0.0036	0.2302	0.018	0.0022	0.3779	0.0025	0.0023	0.0041	0.0131	0.0017	0.0047	0.0034	0.0054	0.008	0.0052	0.0871	0.0038	0.0015	0.0491	0.0035	0.0844	0.0131	0.0073	0.0025	0.0231	0.0024	0.0022	0.0047	0.0108	0.0224
SF84	GER	3	0.0268	0.0307	0.0265	0.1598	0.0861	0.003	0.0547	0.0232	0.0173	0.0059	0.0023	0.0152	0.0018	0.0025	0.0027	0.1162	0.011	0.0061	0.0034	0.0067	0.0587	0.1378	0.0233	0.0511	0.0196	0.0188	0.0038	0.0492	0.0032	0.0325
SF86	GER	3	0.0267	0.4819	0.0038	0.0029	0.0054	0.0047	0.0125	0.0038	0.0019	0.0446	0.0164	0.0239	0.0033	0.0042	0.0241	0.0094	0.0036	0.0147	0.0017	0.0028	0.0145	0.0027	0.0612	0.003	0.0588	0.0374	0.0023	0.0088	0.107	0.0116
SF88	GER	3	0.0029	0.3885	0.0028	0.0242	0.0137	0.0024	0.0067	0.004	0.0013	0.0087	0.0056	0.0029	0.0019	0.0033	0.145	0.0317	0.0064	0.0024	0.0011	0.0108	0.0061	0.0021	0.0711	0.0546	0.0099	0.125	0.0023	0.026	0.0031	0.0339
SF90	GER	3	0.0068	0.1008	0.0024	0.0184	0.3502	0.0019	0.0062	0.0061	0.0035	0.0043	0.0027	0.0101	0.002	0.0028	0.0021	0.3871	0.0017	0.0061	0.0082	0.0046	0.0035	0.0017	0.002	0.0069	0.0327	0.0036	0.0012	0.0141	0.0033	0.0032
SF91	GER	3	0.002	0.0484	0.0019	0.0024	0.0027	0.0024	0.0013	0.0023	0.0011	0.0053	0.0028	0.0047	0.0019	0.0026	0.0846	0.4958	0.003	0.0672	0.0019	0.0098	0.0066	0.0018	0.1009	0.0521	0.0354	0.044	0.0055	0.0041	0.003	0.0027
SF93	GER	3	0.0013	0.0304	0.0068	0.0133	0.0087	0.0148	0.001	0.0025	0.0015	0.0032	0.0022	0.0023	0.006	0.0024	0.0219	0.6667	0.0042	0.0348	0.0033	0.0021	0.0048	0.0038	0.0565	0.0343	0.0301	0.002	0.0014	0.0034	0.0293	0.0052

## Sheet: Dist matrix based on Q-mat K=17
243	396	20	8	8	7	5	5	8	13	6	7	4	12	9	5	170	6	7	4	4	65	43
			A	B	C	D	E	F	G	H	I	J	K	L	M	napa	N	O	P	Q	southern	GER
		17clusters	binary distance
	genetic distance (1-r)	N-A_F26	N-A_F28	N-A_F4	N-A_F53	N-A_F54	N-A_F68	N-A_F69	N-A_F94	N-B_F10	N-B_F11	N-B_F15	N-B_F6	N-B_F7	N-B_F70	N-B_F8	N-B_F9	N-C_F16	N-C_F17	N-C_F18	N-C_F19	N-C_F22	N-C_F23	N-C_F73	N-D_F152	N-D_F164	N-D_F21	N-D_F24	N-D_F25	N-E_F157	N-E_F165	N-E_F168	N-E_F170	N-E_F177	N-F_F153	N-F_F163	N-F_F167	N-F_F171	N-F_F172	N-F_F174	N-F_F178	N-F_F150	N-G_F151	N-G_F155	N-G_F156	N-G_F159	N-G_F160	N-G_F162	N-G_F29
1	N-A_F26	0
2	N-A_F28	0.17491	0
3	N-A_F4	0.44517	0.40718	0
4	N-A_F53	0.50875	0.50689	0.47556	0
5	N-A_F54	0.28508	0.26763	0.21908	0.40152	0
6	N-A_F68	0.16902	0.1941	0.43059	0.55707	0.20039	0
7	N-A_F69	0.3293	0.35876	0.36607	0.48163	0.12703	0.37936	0
8	N-A_F94	0.29378	0.2105	0.28958	0.47437	0.29038	0.26148	0.32298	0
9	N-B_F10	0.25949	0.31968	0.42989	0.49114	0.29402	0.27213	0.29722	0.48656	0
10	N-B_F11	0.21796	0.34825	0.30868	0.41991	0.23598	0.40352	0.20933	0.23412	0.3861	0
11	N-B_F15	0.40718	0.37428	0.22539	0.35519	0.27806	0.48175	0.38232	0.37552	0.38155	0.25919	0
12	N-B_F6	0.33585	0.38231	0.1119	0.44892	0.14005	0.30878	0.28001	0.32384	0.38938	0.24263	0.29575	0
13	N-B_F7	0.14344	0.21948	0.39012	0.51008	0.21298	0.08969	0.29948	0.28736	0.16314	0.28104	0.43672	0.32252	0
14	N-B_F70	0.22671	0.2082	0.41528	0.51627	0.2878	0.12635	0.35065	0.32907	0.15119	0.3824	0.34258	0.31864	0.10459	0
15	N-B_F8	0.10226	0.15877	0.40529	0.49429	0.21849	0.26184	0.18536	0.21277	0.29238	0.12409	0.41484	0.30957	0.20967	0.31633	0
16	N-B_F9	0.33304	0.33113	0.09811	0.44085	0.20589	0.43089	0.17932	0.24436	0.31586	0.20462	0.30887	0.1601	0.30652	0.36997	0.23972	0
17	N-C_F16	0.36789	0.41068	0.22379	0.45291	0.27809	0.49646	0.28976	0.40474	0.30684	0.21089	0.06718	0.23592	0.39849	0.31237	0.33106	0.24845	0
18	N-C_F17	0.54676	0.55463	0.41862	0.174	0.34425	0.44193	0.38809	0.41413	0.3127	0.38438	0.3388	0.45325	0.35898	0.36711	0.48513	0.38932	0.3917	0
19	N-C_F18	0.48617	0.4041	0.24827	0.56503	0.27418	0.32475	0.45968	0.33618	0.35827	0.37002	0.15732	0.28524	0.38404	0.27155	0.49363	0.38424	0.24201	0.34451	0
20	N-C_F19	0.25189	0.10808	0.36604	0.52638	0.31443	0.26685	0.4434	0.22424	0.4423	0.28997	0.36449	0.24971	0.34431	0.26775	0.20876	0.35017	0.38586	0.59964	0.32629	0
21	N-C_F22	0.22086	0.1823	0.45104	0.5099	0.21918	0.34273	0.16657	0.24909	0.35358	0.14749	0.36201	0.37754	0.25016	0.33457	0.06293	0.30023	0.27925	0.48829	0.50217	0.27255	0
22	N-C_F23	0.3335	0.16467	0.24963	0.46497	0.16786	0.27687	0.30872	0.12866	0.47464	0.21822	0.24543	0.23012	0.34015	0.34195	0.23408	0.26982	0.32803	0.46021	0.2027	0.11565	0.23367	0
23	N-C_F73	0.37576	0.42781	0.12727	0.45246	0.20464	0.4255	0.22836	0.35027	0.26174	0.2019	0.13233	0.18705	0.30028	0.29394	0.31506	0.14851	0.0553	0.2914	0.23337	0.44235	0.28683	0.33131	0
24	N-D_F152	0.48645	0.4328	0.15841	0.56272	0.34098	0.4862	0.41188	0.27696	0.51289	0.35085	0.36492	0.25275	0.4405	0.48657	0.40551	0.19093	0.35029	0.47976	0.36794	0.38755	0.45257	0.25638	0.26569	0
25	N-D_F164	0.42082	0.3764	0.17663	0.47672	0.26636	0.45913	0.36653	0.35216	0.4108	0.26541	0.06307	0.21255	0.44439	0.32738	0.44327	0.24875	0.13131	0.44406	0.11388	0.29678	0.43795	0.19208	0.17811	0.3171	0
26	N-D_F21	0.29703	0.12268	0.1908	0.45533	0.10974	0.22731	0.22474	0.15258	0.34085	0.23067	0.28746	0.18781	0.20034	0.24867	0.18706	0.16551	0.29703	0.41242	0.28006	0.16144	0.16031	0.07241	0.23855	0.22114	0.26052	0
27	N-D_F24	0.42578	0.47749	0.27908	0.50636	0.15139	0.49485	0.0904	0.40058	0.36468	0.21419	0.34475	0.25082	0.37489	0.47834	0.23561	0.18523	0.20869	0.40057	0.47683	0.53234	0.18165	0.37543	0.1345	0.36928	0.40049	0.25108	0
28	N-D_F25	0.16267	0.09018	0.46691	0.47392	0.37553	0.31827	0.39889	0.19242	0.40033	0.21077	0.4178	0.42085	0.29956	0.33792	0.09563	0.33395	0.43711	0.54052	0.47482	0.10045	0.1717	0.18524	0.47059	0.43219	0.42165	0.20879	0.50231	0
29	N-E_F157	0.18287	0.29314	0.43562	0.52081	0.41766	0.4034	0.41527	0.28208	0.43002	0.11966	0.21842	0.41411	0.29773	0.30919	0.20687	0.38111	0.20213	0.50399	0.38155	0.28471	0.20034	0.30155	0.27238	0.45712	0.28063	0.32913	0.42668	0.19819	0
30	N-E_F165	0.24522	0.08383	0.24049	0.47261	0.11798	0.22701	0.20634	0.16928	0.29711	0.20753	0.24904	0.22595	0.19773	0.22621	0.13953	0.19595	0.24755	0.43745	0.27736	0.14325	0.10239	0.07646	0.22918	0.27609	0.24821	0.01643	0.23889	0.16588	0.26481	0
31	N-E_F168	0.10113	0.20851	0.50524	0.53571	0.28637	0.06094	0.43176	0.33474	0.25439	0.43949	0.55536	0.39274	0.09512	0.19284	0.24919	0.4477	0.54739	0.52239	0.50563	0.3441	0.36216	0.39787	0.49681	0.52504	0.56814	0.30856	0.5382	0.31219	0.41059	0.2941	0
32	N-E_F170	0.22212	0.06351	0.5009	0.5855	0.33468	0.20926	0.43885	0.18628	0.50122	0.36402	0.44022	0.45262	0.25302	0.27006	0.21245	0.44131	0.49193	0.62664	0.45747	0.14371	0.20153	0.17326	0.51833	0.44504	0.44933	0.15874	0.54654	0.12916	0.25982	0.13247	0.2388	0
33	N-E_F177	0.12368	0.22019	0.37911	0.50049	0.13668	0.17808	0.16182	0.30928	0.26432	0.25836	0.45787	0.26971	0.13142	0.2658	0.10415	0.26149	0.3557	0.48806	0.54838	0.36039	0.13504	0.34379	0.28809	0.43218	0.50334	0.19887	0.18807	0.30176	0.34241	0.17503	0.14427	0.2677	0
34	N-F_F153	0.38734	0.44024	0.19669	0.47363	0.09516	0.41922	0.07667	0.36138	0.32973	0.21176	0.34695	0.14287	0.34172	0.43106	0.23322	0.11239	0.23574	0.38754	0.40934	0.44982	0.24217	0.31045	0.14403	0.30188	0.33103	0.20641	0.03499	0.47194	0.4701	0.21887	0.47337	0.53337	0.18394	0
35	N-F_F163	0.07029	0.15641	0.36248	0.49074	0.17492	0.18399	0.2033	0.26797	0.25444	0.18855	0.28951	0.29101	0.12882	0.19431	0.09514	0.27531	0.22912	0.4793	0.42386	0.28098	0.10171	0.27865	0.22669	0.42971	0.35022	0.19131	0.24087	0.21925	0.15729	0.13735	0.1662	0.18623	0.05526	0.25789	0
36	N-F_F167	0.2765	0.0867	0.42924	0.28311	0.26149	0.28315	0.2958	0.20025	0.35722	0.31163	0.31597	0.42293	0.24917	0.23571	0.22831	0.31755	0.39735	0.35192	0.42593	0.21389	0.19056	0.17997	0.4024	0.4416	0.35711	0.13866	0.44027	0.15518	0.30145	0.12019	0.3097	0.13023	0.27643	0.42265	0.21153	0
37	N-F_F171	0.17504	0.07686	0.3954	0.5136	0.36164	0.27835	0.42743	0.18924	0.36157	0.24837	0.24104	0.39678	0.27821	0.22153	0.1728	0.35785	0.27221	0.52349	0.3106	0.10622	0.1883	0.16721	0.34436	0.39932	0.27442	0.19318	0.49591	0.07685	0.11407	0.133	0.30667	0.09625	0.31941	0.49393	0.16177	0.15273	0
38	N-F_F172	0.21994	0.07577	0.48231	0.39684	0.40029	0.3025	0.43391	0.2374	0.31173	0.37346	0.36608	0.47927	0.32162	0.26294	0.18087	0.39152	0.38972	0.45005	0.44938	0.16225	0.22703	0.25809	0.4402	0.44513	0.4431	0.244	0.52452	0.08862	0.28417	0.18754	0.28634	0.15606	0.31244	0.51713	0.22892	0.12412	0.07852	0
39	N-F_F174	0.20448	0.08101	0.31418	0.51967	0.25931	0.23217	0.32478	0.14741	0.3359	0.20868	0.2674	0.34135	0.17057	0.18985	0.15261	0.26151	0.27494	0.44767	0.3094	0.15622	0.12327	0.14859	0.26283	0.34094	0.29526	0.09094	0.36296	0.11937	0.14273	0.06325	0.28768	0.07979	0.22976	0.37237	0.12416	0.12045	0.05633	0.14984	0
40	N-F_F178	0.32056	0.13329	0.55909	0.63933	0.34963	0.17871	0.41375	0.22138	0.35739	0.40671	0.50607	0.52813	0.18326	0.18667	0.25097	0.47596	0.52354	0.45791	0.38256	0.24006	0.22056	0.25094	0.47994	0.51941	0.52894	0.18799	0.52227	0.20788	0.34273	0.16507	0.2753	0.10593	0.31185	0.52938	0.25737	0.17643	0.17387	0.19705	0.0991	0
41	N-F_F150	0.51487	0.45593	0.32084	0.52737	0.28391	0.51417	0.27114	0.4034	0.42111	0.35345	0.34146	0.30627	0.46646	0.42362	0.49396	0.24063	0.40225	0.50322	0.31456	0.42793	0.51662	0.27466	0.38173	0.43069	0.17635	0.30976	0.44539	0.50397	0.5449	0.32969	0.59619	0.57584	0.53179	0.3186	0.49556	0.3763	0.50387	0.59342	0.46513	0.60558	0
42	N-G_F151	0.53736	0.43394	0.3809	0.09081	0.35229	0.50977	0.48472	0.4166	0.44322	0.46449	0.33025	0.40442	0.55385	0.51895	0.47927	0.4004	0.4593	0.19363	0.40644	0.42347	0.54524	0.34313	0.44344	0.45265	0.39892	0.38852	0.52245	0.42327	0.60349	0.40705	0.54332	0.57456	0.54466	0.44606	0.54386	0.29734	0.46576	0.32318	0.50864	0.59352	0.44614	0
43	N-G_F155	0.21711	0.1007	0.27502	0.47831	0.10965	0.16029	0.18421	0.10891	0.33224	0.22239	0.28402	0.24035	0.19793	0.21947	0.13928	0.23735	0.29912	0.42462	0.2698	0.16491	0.13162	0.06682	0.26821	0.27114	0.27145	0.05234	0.27095	0.18437	0.28188	0.03931	0.24475	0.12921	0.15899	0.23868	0.13107	0.12888	0.15087	0.19285	0.10154	0.16657	0.32948	0.39294	0
44	N-G_F156	0.18276	0.29291	0.43494	0.52005	0.41723	0.40323	0.41524	0.28187	0.43006	0.11926	0.21843	0.41322	0.29762	0.30924	0.20644	0.38059	0.20208	0.50353	0.38153	0.28397	0.20014	0.30115	0.27212	0.45644	0.28063	0.3286	0.42629	0.19769	0	0.26447	0.41049	0.25965	0.3421	0.46957	0.15729	0.30127	0.11399	0.28382	0.14256	0.34265	0.54509	0.60259	0.28169	0
45	N-G_F159	0.1778	0.37243	0.34159	0.42419	0.16555	0.25835	0.19688	0.33531	0.23653	0.23007	0.41567	0.21797	0.21475	0.34411	0.16219	0.2398	0.30582	0.40383	0.4759	0.41675	0.24779	0.37947	0.26144	0.41655	0.4536	0.28862	0.17759	0.37683	0.38279	0.27185	0.20421	0.43691	0.10118	0.14366	0.1663	0.41322	0.40615	0.39209	0.36162	0.46823	0.47786	0.44946	0.26342	0.38243	0
46	N-G_F160	0.16595	0.18264	0.30334	0.47432	0.29889	0.22724	0.40387	0.30015	0.30256	0.30317	0.18765	0.23519	0.24209	0.12696	0.27341	0.33179	0.17295	0.50255	0.27813	0.17729	0.3023	0.26368	0.23961	0.36336	0.20164	0.24195	0.44998	0.26564	0.16947	0.20131	0.24862	0.21688	0.26549	0.41556	0.13417	0.25281	0.11308	0.2055	0.16381	0.32569	0.46834	0.47631	0.20018	0.16932	0.32264	0
47	N-G_F162	0.3498	0.3007	0.25751	0.54547	0.27133	0.35203	0.42334	0.20226	0.54177	0.20498	0.22501	0.24907	0.38671	0.38528	0.32739	0.32124	0.3123	0.51947	0.18517	0.18295	0.35595	0.09383	0.32488	0.29944	0.15087	0.19786	0.46005	0.26958	0.24347	0.20251	0.46545	0.28095	0.44704	0.39677	0.3339	0.32812	0.21862	0.38927	0.22115	0.37765	0.30019	0.4448	0.18764	0.24291	0.4372	0.25777	0
48	N-G_F29	0.10998	0.18602	0.43248	0.51109	0.27522	0.27316	0.23565	0.16354	0.39128	0.08022	0.40303	0.33121	0.20838	0.30815	0.04591	0.27184	0.35644	0.50546	0.4733	0.19408	0.0959	0.2014	0.35366	0.38781	0.39662	0.19952	0.32792	0.08565	0.12391	0.16514	0.27961	0.17046	0.17795	0.31867	0.12043	0.21306	0.14849	0.23008	0.12753	0.23952	0.44834	0.54367	0.14736	0.12363	0.24831	0.25626	0.24607	0
49	N-G_F30	0.21576	0.06558	0.46379	0.49491	0.2822	0.22592	0.32513	0.20099	0.33774	0.29778	0.44541	0.43562	0.17345	0.2421	0.13576	0.35009	0.43921	0.48469	0.49504	0.19818	0.10877	0.20297	0.4152	0.38158	0.49396	0.11207	0.40473	0.11685	0.27969	0.08609	0.23099	0.08064	0.18417	0.41693	0.15612	0.09142	0.1345	0.12102	0.07487	0.09801	0.54598	0.4859	0.10403	0.27939	0.36031	0.26551	0.36042	0.144
50	N-G_F31	0.20539	0.05579	0.44905	0.47885	0.26555	0.21169	0.30884	0.19293	0.31059	0.28558	0.42934	0.41807	0.15873	0.22027	0.12541	0.3331	0.42203	0.46245	0.47254	0.18628	0.10161	0.19741	0.39663	0.3997	0.47566	0.10434	0.39045	0.10931	0.27351	0.07676	0.22256	0.08286	0.17549	0.39953	0.14676	0.08161	0.12668	0.11266	0.06598	0.08782	0.52336	0.46813	0.09873	0.2732	0.34263	0.25604	0.35006	0.13992
51	N-G_F32	0.1288	0.14282	0.50638	0.55088	0.31059	0.18956	0.28461	0.15756	0.35402	0.18878	0.46332	0.415	0.1338	0.2038	0.09906	0.34086	0.43142	0.48058	0.47044	0.21249	0.12527	0.24627	0.40818	0.47269	0.46646	0.20042	0.41261	0.11175	0.16463	0.16948	0.21119	0.10501	0.18362	0.41123	0.12385	0.16675	0.13755	0.20275	0.0871	0.10951	0.5099	0.60026	0.15063	0.16452	0.30179	0.24847	0.30451	0.04748
52	N-G_F33	0.28328	0.29017	0.40654	0.29049	0.18686	0.29397	0.17734	0.26636	0.33774	0.25554	0.37763	0.3263	0.25018	0.31984	0.20091	0.29096	0.35542	0.2802	0.48438	0.37567	0.19562	0.26526	0.30914	0.25988	0.44414	0.19984	0.24652	0.31133	0.36649	0.20119	0.297	0.30168	0.17023	0.23893	0.20146	0.19148	0.33505	0.27447	0.27624	0.33392	0.46222	0.31864	0.15255	0.36606	0.22753	0.31249	0.40531	0.21527
53	N-G_F35	0.28655	0.27253	0.36269	0.17094	0.23807	0.37177	0.21889	0.18897	0.40861	0.13555	0.27744	0.31412	0.30143	0.3356	0.20715	0.23278	0.33213	0.22481	0.40903	0.28051	0.21808	0.19727	0.31437	0.38065	0.30151	0.20978	0.332	0.19988	0.24491	0.21343	0.41334	0.29681	0.30563	0.2984	0.25485	0.11298	0.25641	0.2624	0.22158	0.3447	0.30607	0.23009	0.19681	0.24444	0.32316	0.3174	0.27027	0.15533
54	N-G_F133	0.24076	0.17113	0.29193	0.43978	0.18086	0.22234	0.29507	0.14443	0.37116	0.13834	0.27649	0.22281	0.1902	0.24366	0.17815	0.25625	0.30667	0.40031	0.25047	0.12971	0.17681	0.06187	0.29679	0.25412	0.24258	0.06959	0.351	0.15546	0.20297	0.07466	0.29602	0.14832	0.26643	0.30443	0.20645	0.16913	0.15242	0.25895	0.10014	0.19118	0.31752	0.41507	0.09309	0.20253	0.29469	0.22198	0.12156	0.11752
55	N-H_F134	0.4065	0.26582	0.20631	0.45758	0.12134	0.28274	0.29777	0.30108	0.40898	0.31444	0.28616	0.08304	0.33659	0.28479	0.33439	0.25677	0.28605	0.48142	0.23891	0.16358	0.32217	0.12257	0.28345	0.31715	0.20781	0.10143	0.31334	0.36982	0.45387	0.12613	0.40378	0.31837	0.31457	0.21979	0.31775	0.29199	0.32648	0.3967	0.27153	0.37796	0.26877	0.38025	0.1624	0.45315	0.31085	0.24675	0.21066	0.35238
56	N-H_F135	0.3087	0.29083	0.5264	0.52456	0.28371	0.14143	0.36544	0.37285	0.15379	0.41137	0.52966	0.46888	0.07083	0.1442	0.30122	0.44131	0.5049	0.26791	0.38833	0.4299	0.3139	0.40932	0.38702	0.52922	0.57575	0.26817	0.4397	0.37678	0.44785	0.26448	0.19448	0.33956	0.25016	0.42719	0.27155	0.28991	0.36713	0.33538	0.2495	0.13923	0.5771	0.5164	0.26665	0.44768	0.32472	0.39005	0.51417	0.33697
57	N-H_F136	0.56095	0.5968	0.20089	0.61546	0.30335	0.62437	0.23911	0.40138	0.54232	0.3116	0.50092	0.27125	0.50363	0.63219	0.34956	0.13261	0.36439	0.47893	0.5723	0.59666	0.37078	0.46401	0.2048	0.28134	0.49343	0.3284	0.11968	0.56749	0.55759	0.37207	0.68367	0.65928	0.33856	0.10928	0.42069	0.58319	0.61167	0.63494	0.44992	0.63799	0.53086	0.58603	0.40109	0.55676	0.33184	0.58353	0.51824	0.42414
58	N-H_F137	0.5215	0.48352	0.13607	0.54207	0.28418	0.42782	0.4118	0.37103	0.53782	0.41321	0.41463	0.05999	0.46674	0.4013	0.46573	0.21224	0.34083	0.52973	0.36505	0.311	0.52888	0.33164	0.27156	0.26107	0.31032	0.26649	0.35816	0.54076	0.56573	0.33463	0.53941	0.52936	0.41776	0.24237	0.45715	0.52475	0.49967	0.55727	0.4298	0.59001	0.42349	0.47912	0.35474	0.56458	0.37041	0.31924	0.33863	0.48648
59	N-H_F138	0.3473	0.11858	0.29179	0.5049	0.21299	0.27344	0.37202	0.19387	0.46788	0.31943	0.19139	0.31088	0.34046	0.27295	0.29476	0.34495	0.28928	0.49441	0.19555	0.13535	0.2432	0.06218	0.3208	0.3576	0.18548	0.09999	0.42738	0.22225	0.27452	0.07976	0.39981	0.12153	0.35638	0.40079	0.23827	0.14767	0.11315	0.21633	0.09917	0.19594	0.37343	0.40647	0.08994	0.27429	0.46633	0.18535	0.1351	0.27335
60	N-H_F14	0.50786	0.58698	0.52609	0.59122	0.39493	0.30941	0.43369	0.50563	0.17537	0.50733	0.57617	0.49318	0.2091	0.25534	0.52006	0.45551	0.52654	0.23296	0.36174	0.65579	0.56424	0.58136	0.38549	0.55794	0.57598	0.45358	0.47984	0.64355	0.6164	0.4765	0.36918	0.65127	0.45116	0.43474	0.49359	0.54651	0.61147	0.59438	0.48897	0.38193	0.52001	0.57261	0.4784	0.61643	0.35109	0.551	0.61341	0.55044
61	N-I_F37	0.23829	0.14117	0.41585	0.20327	0.241	0.2242	0.29893	0.18724	0.31968	0.29402	0.29163	0.39726	0.20906	0.21081	0.22237	0.33721	0.36564	0.23651	0.39514	0.26185	0.21169	0.21413	0.35251	0.4028	0.37741	0.17787	0.4121	0.19306	0.28006	0.16393	0.24354	0.16846	0.23642	0.40274	0.18428	0.03861	0.17464	0.12303	0.15232	0.19535	0.45441	0.23133	0.13396	0.27976	0.33162	0.22125	0.33246	0.21442
62	N-I_F49	0.62444	0.45297	0.23226	0.58564	0.23016	0.44643	0.45517	0.37825	0.62743	0.43891	0.28214	0.21169	0.58897	0.50737	0.55113	0.38806	0.38979	0.54845	0.15044	0.30072	0.55606	0.14508	0.3827	0.36896	0.16693	0.25732	0.47159	0.53492	0.58731	0.29136	0.64646	0.49665	0.58913	0.35746	0.54614	0.4742	0.45959	0.58082	0.44299	0.55368	0.26037	0.39287	0.27918	0.58676	0.54009	0.42174	0.16678	0.54272
63	N-I_F51	0.22035	0.22902	0.28063	0.38931	0.31764	0.34669	0.44167	0.22673	0.38987	0.12502	0.17592	0.27661	0.30896	0.31376	0.22297	0.28741	0.24503	0.40154	0.22459	0.14297	0.28594	0.14314	0.28317	0.33736	0.16899	0.22075	0.471	0.13018	0.11382	0.19738	0.39637	0.26256	0.40589	0.42242	0.25715	0.24648	0.10961	0.23464	0.15301	0.34006	0.36921	0.3462	0.22746	0.11333	0.38137	0.19097	0.11305	0.16296
64	N-I_F63	0.34806	0.39278	0.41699	0.49411	0.45741	0.47749	0.44235	0.41363	0.29027	0.4128	0.46813	0.42427	0.4268	0.44417	0.33031	0.33067	0.42069	0.48353	0.5131	0.41293	0.45514	0.41161	0.41298	0.21366	0.47187	0.38881	0.49189	0.34941	0.4872	0.37523	0.396	0.52281	0.41217	0.42825	0.41768	0.43493	0.38404	0.28853	0.45182	0.56222	0.49648	0.36949	0.35373	0.48681	0.34089	0.37564	0.493	0.3856
65	N-I_F80	0.30843	0.43885	0.4682	0.51098	0.27474	0.38631	0.16328	0.23305	0.40374	0.18813	0.47156	0.37584	0.32765	0.4307	0.18731	0.30147	0.37965	0.41363	0.50718	0.45913	0.21568	0.36178	0.33167	0.48578	0.48945	0.3358	0.20885	0.36884	0.35123	0.31528	0.40379	0.443	0.23187	0.22221	0.26185	0.39737	0.42056	0.43705	0.35906	0.41756	0.44672	0.52989	0.25736	0.35094	0.16961	0.45019	0.33702	0.20226
66	N-I_F90	0.45157	0.31387	0.26943	0.52759	0.2667	0.39227	0.45071	0.36112	0.42155	0.42912	0.31715	0.24103	0.53864	0.45577	0.38494	0.35181	0.37917	0.5395	0.21104	0.20352	0.48573	0.16839	0.40381	0.35893	0.24052	0.26898	0.4855	0.35111	0.55873	0.26142	0.49457	0.4613	0.49745	0.36398	0.47243	0.42223	0.33903	0.3373	0.41545	0.51258	0.32542	0.26731	0.25395	0.55808	0.40856	0.35647	0.24473	0.46434
67	N-I_F127	0.39779	0.2671	0.32776	0.57138	0.20015	0.25856	0.29124	0.32708	0.30783	0.38003	0.3573	0.29574	0.2657	0.2245	0.40552	0.28048	0.44049	0.44524	0.20505	0.28704	0.43438	0.1897	0.38316	0.42547	0.20877	0.18737	0.48154	0.38349	0.4919	0.20586	0.38427	0.35545	0.414	0.35507	0.37565	0.26044	0.35722	0.44126	0.28948	0.31421	0.1029	0.45518	0.20393	0.49195	0.45539	0.3537	0.24661	0.37315
68	N-J_F139	0.52631	0.51272	0.48084	0.166	0.34684	0.47338	0.36542	0.48949	0.40892	0.51454	0.42776	0.44958	0.46465	0.42119	0.57012	0.38579	0.5511	0.22016	0.48252	0.57639	0.63009	0.46921	0.4979	0.5878	0.40691	0.46501	0.5573	0.56932	0.66613	0.49864	0.50065	0.63082	0.52214	0.44444	0.53477	0.30214	0.6046	0.5069	0.58404	0.62829	0.26369	0.18054	0.45095	0.66591	0.46952	0.51785	0.54026	0.56813
69	N-J_F62	0.30879	0.31234	0.20143	0.51711	0.11676	0.2517	0.33086	0.41631	0.3151	0.40576	0.34855	0.14815	0.33281	0.37388	0.34084	0.24928	0.37642	0.52373	0.28321	0.30956	0.45538	0.2468	0.32672	0.35049	0.27105	0.22621	0.35396	0.43018	0.5625	0.23937	0.28698	0.44065	0.27266	0.21996	0.31149	0.42467	0.41929	0.44071	0.40127	0.5212	0.30198	0.36387	0.24331	0.56195	0.2213	0.31724	0.30984	0.4324
70	N-J_F78	0.25629	0.19738	0.26918	0.49023	0.0543	0.12582	0.13505	0.20038	0.24788	0.28615	0.31275	0.20156	0.17681	0.18614	0.2209	0.22531	0.3238	0.36979	0.22039	0.26603	0.24271	0.14493	0.25791	0.35941	0.25732	0.11202	0.25277	0.32889	0.4111	0.1116	0.22931	0.26484	0.16885	0.17828	0.18037	0.21651	0.29044	0.32605	0.21632	0.24116	0.23072	0.39639	0.06471	0.41108	0.21036	0.2594	0.25379	0.25418
71	N-J_F38	0.20904	0.22662	0.41979	0.38462	0.34734	0.27907	0.3536	0.30489	0.22967	0.31337	0.22482	0.37944	0.20597	0.1183	0.28456	0.33773	0.20505	0.35568	0.34797	0.30591	0.27512	0.36098	0.25916	0.47001	0.29552	0.28849	0.41921	0.2913	0.18188	0.24081	0.26237	0.24314	0.27787	0.42519	0.15611	0.20158	0.15646	0.19935	0.16762	0.2669	0.48755	0.46621	0.26519	0.18201	0.28641	0.09868	0.37463	0.27056
72	N-K_F128	0.24991	0.07194	0.3463	0.55576	0.24579	0.23537	0.41172	0.19314	0.44599	0.29735	0.3342	0.31609	0.32156	0.31891	0.19853	0.3481	0.41717	0.58373	0.28172	0.05736	0.24455	0.05672	0.44028	0.35708	0.28592	0.11572	0.50122	0.10028	0.30053	0.09459	0.3163	0.10276	0.33158	0.43185	0.25218	0.17861	0.10022	0.16545	0.12285	0.19546	0.40067	0.40898	0.10092	0.30007	0.42204	0.23454	0.15324	0.19418
73	N-K_F129	0.15083	0.20631	0.51428	0.48507	0.40958	0.26258	0.46269	0.18533	0.48783	0.24659	0.48282	0.40742	0.25044	0.32591	0.18785	0.40166	0.49624	0.56428	0.5258	0.19017	0.2712	0.25735	0.525	0.40265	0.4769	0.27209	0.56289	0.12477	0.20063	0.26023	0.21586	0.12692	0.29048	0.52279	0.22748	0.23986	0.1659	0.22095	0.18795	0.2611	0.56394	0.53507	0.23953	0.20017	0.31106	0.24174	0.25557	0.10796
74	N-K_F130	0.25082	0.36887	0.26308	0.50183	0.39534	0.42149	0.49561	0.2719	0.47837	0.1274	0.24022	0.24199	0.37105	0.38833	0.28203	0.28606	0.25847	0.50685	0.28218	0.21149	0.38178	0.23473	0.28582	0.31427	0.19302	0.31479	0.49032	0.22754	0.13052	0.30685	0.45812	0.37679	0.45349	0.42957	0.31456	0.41472	0.20581	0.37715	0.25018	0.48532	0.40689	0.47662	0.32377	0.1299	0.38505	0.21915	0.11348	0.19729
75	N-K_F131	0.54975	0.41815	0.19623	0.54264	0.19858	0.41427	0.40447	0.38271	0.52454	0.4071	0.30398	0.1647	0.48134	0.45874	0.49549	0.31567	0.36182	0.53676	0.22992	0.31113	0.49823	0.15112	0.33815	0.18929	0.20019	0.18967	0.41068	0.51341	0.57361	0.23532	0.53427	0.47079	0.47589	0.29737	0.4764	0.43157	0.45815	0.54152	0.42074	0.55822	0.24806	0.38749	0.23416	0.57303	0.4475	0.37065	0.21889	0.48903
76	N-K_F39	0.35234	0.16957	0.36619	0.56384	0.24274	0.33785	0.26848	0.20732	0.44046	0.30613	0.37543	0.35251	0.31553	0.32327	0.26296	0.27545	0.41257	0.56153	0.38203	0.21491	0.23374	0.15238	0.39606	0.3976	0.30799	0.1251	0.38626	0.24181	0.37295	0.11981	0.40265	0.19903	0.31367	0.3482	0.2779	0.17195	0.24196	0.30012	0.17796	0.25159	0.26872	0.49095	0.1289	0.37254	0.41757	0.32155	0.16165	0.24267
77	N-K_F40	0.19352	0.06849	0.52419	0.57276	0.30298	0.19469	0.28367	0.18022	0.34253	0.32482	0.47927	0.46786	0.17971	0.19377	0.1579	0.36117	0.48633	0.53529	0.47561	0.20084	0.16032	0.22809	0.46996	0.50419	0.46415	0.1703	0.46399	0.13385	0.29146	0.13577	0.22264	0.08123	0.21077	0.44933	0.16389	0.09916	0.1443	0.1558	0.10139	0.08884	0.44495	0.55526	0.11426	0.29143	0.38358	0.263	0.32178	0.141
78	N-K_F41	0.50341	0.4455	0.35765	0.15457	0.32195	0.46378	0.32991	0.3593	0.38232	0.37191	0.27498	0.26693	0.4635	0.31359	0.46438	0.32077	0.29951	0.21273	0.35283	0.37266	0.47027	0.34144	0.32011	0.45683	0.27713	0.34862	0.42428	0.46796	0.4874	0.36472	0.5403	0.54767	0.48406	0.35057	0.45568	0.27451	0.43462	0.38009	0.44828	0.54696	0.29232	0.16891	0.34801	0.48693	0.39321	0.32578	0.41705	0.46293
79	N-K_F46	0.61988	0.45619	0.20546	0.5531	0.20467	0.43896	0.40361	0.31868	0.59646	0.41582	0.2815	0.22087	0.56532	0.52114	0.52359	0.34456	0.38346	0.49166	0.1532	0.34407	0.5256	0.1337	0.35192	0.32653	0.18299	0.23618	0.41487	0.53568	0.59643	0.27406	0.62542	0.50906	0.55446	0.31019	0.53301	0.45564	0.47158	0.56898	0.43873	0.5463	0.23768	0.35639	0.24699	0.59602	0.48682	0.45491	0.18539	0.52621
80	N-K_F81	0.39538	0.49849	0.38601	0.50954	0.21182	0.44385	0.08737	0.265	0.39951	0.19529	0.42717	0.31182	0.39358	0.47785	0.2218	0.23873	0.31787	0.38462	0.45964	0.51234	0.22887	0.34544	0.25814	0.43732	0.43293	0.31969	0.10894	0.45497	0.42934	0.3067	0.49862	0.54057	0.24922	0.11099	0.29981	0.4412	0.49221	0.50797	0.41223	0.49716	0.37064	0.50004	0.25638	0.42927	0.15957	0.4997	0.41019	0.26718
81	N-K_F84	0.51174	0.32205	0.20412	0.43195	0.14159	0.3658	0.34704	0.27345	0.52239	0.32915	0.21988	0.2082	0.4515	0.42885	0.41547	0.3055	0.34023	0.41187	0.15464	0.25265	0.39494	0.06803	0.31639	0.31506	0.15816	0.14229	0.37537	0.3989	0.47947	0.16984	0.53331	0.3702	0.45476	0.28937	0.41555	0.29333	0.35263	0.43897	0.3078	0.41842	0.22751	0.28334	0.16736	0.47894	0.44973	0.37004	0.14054	0.41008
82	N-K_F88	0.4461	0.28706	0.25739	0.28813	0.10876	0.37429	0.24334	0.25634	0.47054	0.24307	0.20512	0.23485	0.4189	0.42495	0.29913	0.28098	0.29899	0.30238	0.23779	0.25951	0.26248	0.08537	0.28296	0.35367	0.21523	0.13521	0.2682	0.32012	0.40951	0.1427	0.51063	0.34003	0.35761	0.22414	0.33082	0.20441	0.31695	0.34687	0.26982	0.37794	0.28273	0.20032	0.14377	0.40889	0.36474	0.36854	0.19631	0.31891
83	N-K_F91	0.63036	0.54428	0.44373	0.03747	0.38116	0.63552	0.46772	0.50425	0.53921	0.4531	0.30014	0.48802	0.57884	0.57869	0.56352	0.44836	0.4258	0.1657	0.51663	0.59318	0.51516	0.44247	0.41231	0.54545	0.43426	0.4352	0.46319	0.55122	0.56853	0.45379	0.65879	0.63044	0.55928	0.45563	0.53811	0.29205	0.55458	0.45686	0.5286	0.65862	0.49635	0.09446	0.46947	0.56788	0.51479	0.53758	0.53514	0.58753
84	N-L_F3	0.42586	0.37556	0.1967	0.41926	0.1406	0.34584	0.2293	0.17798	0.41026	0.24367	0.23933	0.1942	0.37756	0.39819	0.32516	0.22648	0.26524	0.35239	0.20269	0.33969	0.32447	0.13868	0.22716	0.29697	0.20687	0.17634	0.23939	0.41575	0.42726	0.19148	0.44954	0.43281	0.34283	0.18496	0.34108	0.33697	0.37594	0.43286	0.3276	0.44573	0.22227	0.31263	0.15467	0.42699	0.2479	0.36396	0.17209	0.34035
85	N-L_F42	0.44661	0.31023	0.28977	0.52703	0.23639	0.35555	0.37495	0.28431	0.43982	0.34504	0.32964	0.2925	0.35446	0.36961	0.3677	0.3238	0.3717	0.4666	0.28309	0.28545	0.35228	0.1988	0.32816	0.35936	0.29641	0.17805	0.37831	0.37817	0.44179	0.1926	0.44732	0.34897	0.38286	0.34054	0.36644	0.3206	0.34378	0.39979	0.2772	0.35517	0.35575	0.4144	0.20557	0.4409	0.4003	0.35036	0.12643	0.37712
86	N-L_F56	0.52096	0.39906	0.21002	0.53739	0.17735	0.28423	0.39416	0.31545	0.41203	0.41837	0.27064	0.18978	0.39898	0.32431	0.49387	0.34969	0.34703	0.39826	0.08058	0.31278	0.51484	0.1659	0.2976	0.35991	0.17826	0.22217	0.43172	0.51903	0.5543	0.25296	0.47143	0.48074	0.48015	0.32153	0.45645	0.41986	0.42331	0.50683	0.38646	0.43829	0.24116	0.35237	0.22	0.55396	0.42482	0.35223	0.19848	0.50559
87	N-L_F57	0.50489	0.47551	0.36068	0.51937	0.41363	0.47153	0.47624	0.42534	0.42947	0.47245	0.30927	0.31647	0.48217	0.33304	0.54819	0.40937	0.30653	0.51645	0.32333	0.39596	0.5574	0.40458	0.34212	0.47831	0.26444	0.40313	0.5138	0.56054	0.48555	0.39975	0.52719	0.55598	0.52458	0.45973	0.4628	0.46296	0.43718	0.48423	0.46431	0.58793	0.35835	0.45596	0.38537	0.48504	0.45383	0.28	0.26097	0.54412
88	N-L_F58	0.4392	0.38538	0.23919	0.46893	0.1521	0.42885	0.22862	0.33907	0.39609	0.25443	0.28375	0.20049	0.41555	0.45731	0.32352	0.22805	0.29499	0.43752	0.28347	0.33521	0.3323	0.14924	0.27239	0.17006	0.22298	0.17263	0.2541	0.40412	0.46967	0.18784	0.49598	0.45888	0.35887	0.1783	0.37129	0.36441	0.41145	0.45562	0.37434	0.51647	0.20935	0.34411	0.18693	0.46925	0.3045	0.39073	0.24184	0.34
89	N-L_F59	0.28112	0.13139	0.25382	0.49812	0.0943	0.20323	0.23622	0.17215	0.40145	0.22725	0.26999	0.18518	0.26025	0.26938	0.19467	0.26265	0.30598	0.4904	0.235	0.12429	0.17497	0.03688	0.29648	0.33836	0.22169	0.04834	0.29891	0.21522	0.31937	0.04252	0.32248	0.16537	0.22845	0.24399	0.19392	0.17372	0.18741	0.27527	0.13561	0.2243	0.2822	0.4055	0.04173	0.31902	0.31114	0.2324	0.14767	0.19737
90	N-L_F61	0.23854	0.2118	0.20193	0.45835	0.01713	0.18127	0.10838	0.25409	0.25236	0.23285	0.24977	0.15106	0.18047	0.22794	0.18886	0.17341	0.23178	0.38006	0.25952	0.28876	0.18591	0.16557	0.16749	0.31563	0.23505	0.09133	0.14618	0.34023	0.3605	0.0862	0.25626	0.28297	0.10817	0.10132	0.12076	0.2328	0.29267	0.34401	0.19887	0.30151	0.27641	0.40308	0.07677	0.36025	0.16577	0.2299	0.25235	0.24348
91	N-L_F64	0.62548	0.54624	0.46519	0.03319	0.38103	0.63565	0.46159	0.50396	0.54446	0.43961	0.34224	0.49155	0.57602	0.5977	0.54575	0.4483	0.46723	0.16883	0.54466	0.58617	0.51102	0.44034	0.44539	0.56048	0.46433	0.43647	0.47036	0.53129	0.58511	0.45908	0.6561	0.63556	0.55793	0.45373	0.55246	0.292	0.57102	0.46387	0.54094	0.65866	0.48682	0.08952	0.47487	0.58439	0.50956	0.57377	0.54161	0.5687
92	N-L_F87	0.43931	0.51706	0.43435	0.51722	0.34867	0.33041	0.44066	0.37755	0.47224	0.5362	0.52414	0.27351	0.44497	0.39097	0.51376	0.42847	0.49646	0.55598	0.43906	0.4478	0.60755	0.43163	0.50694	0.54042	0.44662	0.43779	0.51816	0.60358	0.6427	0.46239	0.3429	0.53775	0.42173	0.39597	0.46948	0.53612	0.55738	0.55881	0.57182	0.60764	0.41233	0.50016	0.40667	0.64264	0.23901	0.38951	0.47668	0.53179
93	N-M_F43	0.33457	0.19328	0.43367	0.58069	0.29972	0.29826	0.38496	0.27113	0.45097	0.3891	0.42038	0.41275	0.29748	0.31565	0.28945	0.40724	0.43646	0.57991	0.4483	0.26681	0.25498	0.25661	0.41843	0.46044	0.43242	0.19538	0.43411	0.29318	0.37772	0.17815	0.33763	0.20688	0.2801	0.44008	0.25116	0.23197	0.25524	0.28273	0.20239	0.25106	0.50648	0.52734	0.17183	0.37706	0.42044	0.28919	0.2202	0.29904
94	N-M_F44	0.30608	0.2712	0.27603	0.54623	0.29383	0.31924	0.49127	0.24036	0.54669	0.21716	0.21366	0.24317	0.36662	0.348	0.34282	0.36103	0.31761	0.56062	0.17968	0.14611	0.38001	0.09782	0.35825	0.35153	0.13359	0.21383	0.54151	0.24714	0.2033	0.21241	0.42897	0.2462	0.46304	0.46129	0.31572	0.31894	0.17798	0.3819	0.20109	0.37288	0.32186	0.47935	0.21505	0.20299	0.46828	0.20944	0.05438	0.24151
95	N-M_F45	0.34941	0.22026	0.59163	0.23831	0.42558	0.3918	0.4825	0.26424	0.5939	0.36924	0.44725	0.56795	0.39213	0.42057	0.30418	0.49586	0.56678	0.37578	0.59547	0.29983	0.29362	0.29823	0.57817	0.56735	0.54435	0.30918	0.59513	0.18765	0.32652	0.3001	0.406	0.18152	0.39817	0.59891	0.32704	0.09522	0.23505	0.18871	0.22873	0.26751	0.63685	0.31327	0.28423	0.32596	0.52591	0.37733	0.40945	0.25586
96	N-M_F47	0.33648	0.29674	0.17135	0.39507	0.21447	0.38928	0.34408	0.22011	0.42249	0.16198	0.2424	0.17811	0.37573	0.43292	0.24789	0.19022	0.29061	0.39997	0.24426	0.19647	0.31773	0.09042	0.26677	0.14846	0.19118	0.14994	0.34818	0.22605	0.31612	0.16934	0.45146	0.36089	0.38362	0.26234	0.34258	0.30462	0.26073	0.32716	0.2582	0.4428	0.27351	0.27077	0.18101	0.31536	0.32817	0.31332	0.13341	0.23239
97	N-M_F72	0.20543	0.16394	0.30581	0.45236	0.12105	0.23046	0.14734	0.21169	0.32824	0.14459	0.26809	0.17671	0.20629	0.20396	0.11025	0.2367	0.20067	0.44242	0.34427	0.1671	0.0701	0.15122	0.20691	0.37085	0.27739	0.09612	0.18513	0.20974	0.20762	0.06748	0.30964	0.1891	0.12569	0.18263	0.08968	0.1762	0.17601	0.24987	0.11697	0.23129	0.38181	0.47002	0.07683	0.20725	0.22272	0.16506	0.24651	0.12
98	N-HW_101	0.40054	0.47382	0.46379	0.05698	0.38702	0.43535	0.42978	0.46065	0.31494	0.39545	0.33004	0.42813	0.37687	0.34574	0.44522	0.40955	0.38946	0.10546	0.47494	0.51745	0.50009	0.49671	0.36688	0.53244	0.43886	0.46443	0.4966	0.45643	0.4508	0.46769	0.42191	0.57874	0.43562	0.45761	0.40742	0.2871	0.45811	0.34681	0.4737	0.55741	0.50827	0.12909	0.44442	0.45026	0.37205	0.37174	0.54598	0.46396
99	N-HW_102	0.30323	0.2666	0.28717	0.12822	0.12718	0.24431	0.30076	0.29756	0.36627	0.32451	0.26569	0.21313	0.28644	0.30566	0.31603	0.29878	0.35275	0.24397	0.35502	0.30009	0.34518	0.21905	0.32557	0.39354	0.30798	0.19853	0.35716	0.34708	0.4333	0.21868	0.276	0.33133	0.24855	0.28316	0.25901	0.17028	0.34437	0.29832	0.31645	0.41733	0.36322	0.13539	0.19635	0.4326	0.24995	0.26439	0.31653	0.34444
100	N-HW_105	0.43917	0.51713	0.23302	0.5536	0.55007	0.60741	0.51756	0.4261	0.40935	0.39783	0.27413	0.35575	0.47015	0.39362	0.47926	0.24943	0.18263	0.494	0.44279	0.51064	0.51592	0.53132	0.1763	0.23691	0.31031	0.44273	0.43654	0.5166	0.31931	0.4387	0.57458	0.58612	0.49011	0.43155	0.38461	0.52571	0.36714	0.42982	0.37763	0.64477	0.57589	0.56533	0.47137	0.31912	0.44648	0.23585	0.48028	0.47546
101	N-HW_106	0.53051	0.5469	0.41745	0.45248	0.54441	0.63165	0.52796	0.52216	0.41692	0.48826	0.22651	0.47959	0.55028	0.41069	0.58524	0.44222	0.21962	0.43768	0.40663	0.56039	0.55775	0.49711	0.29304	0.28035	0.29633	0.48884	0.52546	0.58836	0.39673	0.46274	0.60448	0.5997	0.58203	0.53037	0.45783	0.46729	0.40815	0.42614	0.47703	0.66795	0.51873	0.44825	0.4562	0.39687	0.52193	0.26853	0.49103	0.5633
102	N-HW_107	0.44559	0.51614	0.375	0.09282	0.43519	0.58865	0.45234	0.44621	0.41878	0.29907	0.19994	0.37578	0.48249	0.42236	0.44425	0.36229	0.22047	0.18887	0.45534	0.48873	0.44275	0.46776	0.25642	0.46975	0.32958	0.4543	0.42004	0.45137	0.31601	0.44333	0.5793	0.59424	0.48864	0.42549	0.39784	0.3343	0.39827	0.37137	0.42887	0.63907	0.52629	0.19892	0.46633	0.31546	0.40038	0.31487	0.47232	0.43952
103	N-HW_108	0.54244	0.60177	0.48778	0.34429	0.40862	0.54686	0.37648	0.48382	0.44676	0.48836	0.52947	0.47308	0.4741	0.54367	0.49534	0.39651	0.51118	0.32265	0.62332	0.66607	0.52768	0.5102	0.44145	0.24165	0.58192	0.44297	0.4155	0.60448	0.64292	0.48002	0.49342	0.63339	0.42874	0.37897	0.50415	0.45637	0.63417	0.51353	0.59304	0.65463	0.53638	0.35099	0.42381	0.6425	0.36625	0.53858	0.61729	0.51359
104	N-HW_109	0.65419	0.61414	0.51461	0.12152	0.53614	0.61932	0.5707	0.49038	0.5231	0.55868	0.49169	0.5891	0.53022	0.5516	0.62971	0.47437	0.58962	0.14787	0.61446	0.67658	0.64913	0.57087	0.50452	0.44589	0.59816	0.51595	0.60666	0.59234	0.65068	0.56987	0.60234	0.66885	0.61355	0.57841	0.63237	0.36375	0.62677	0.47217	0.58502	0.63541	0.6032	0.16914	0.54519	0.64984	0.56844	0.59205	0.60862	0.62291
105	N-HW_110	0.41651	0.46223	0.47046	0.11928	0.42987	0.51301	0.48691	0.50698	0.39986	0.46607	0.23527	0.48181	0.47069	0.39877	0.49549	0.45165	0.30335	0.23792	0.49106	0.54518	0.50036	0.52488	0.35647	0.56113	0.39353	0.4948	0.49587	0.4999	0.40153	0.46834	0.4609	0.52007	0.45248	0.49732	0.36628	0.30961	0.40197	0.33424	0.45033	0.59863	0.60095	0.22166	0.47626	0.4013	0.38448	0.29687	0.56003	0.52446
106	N-HW_111	0.36729	0.44159	0.3698	0.05893	0.31454	0.42913	0.37291	0.32458	0.42136	0.25721	0.32441	0.3589	0.35052	0.42396	0.34523	0.32826	0.37904	0.13589	0.49655	0.4712	0.37811	0.38607	0.3225	0.44828	0.4327	0.35848	0.38693	0.37912	0.37046	0.37909	0.42661	0.50266	0.35674	0.36809	0.34735	0.25202	0.42443	0.36139	0.38894	0.52583	0.49618	0.14995	0.35488	0.36972	0.32381	0.39848	0.42997	0.33974
107	N-HW_112	0.28102	0.32341	0.401	0.40154	0.35427	0.29604	0.35378	0.3137	0.12741	0.24494	0.29631	0.36101	0.19231	0.15101	0.2458	0.33032	0.22436	0.20669	0.28335	0.33164	0.27364	0.36619	0.20719	0.40025	0.36923	0.29915	0.36602	0.29023	0.24179	0.26466	0.33462	0.40572	0.32892	0.37191	0.259	0.30817	0.23299	0.22894	0.22383	0.26181	0.52236	0.3924	0.28696	0.24155	0.2789	0.23657	0.41027	0.27033
108	N-HW_112A	0.51737	0.52712	0.43659	0.5425	0.44278	0.44651	0.38546	0.53762	0.14848	0.45061	0.40959	0.41225	0.26857	0.16771	0.51837	0.34779	0.30917	0.28102	0.36062	0.55764	0.49842	0.57834	0.24485	0.51679	0.40167	0.41704	0.43084	0.59987	0.48621	0.41723	0.50614	0.64502	0.47909	0.40776	0.44366	0.45718	0.50114	0.51591	0.41038	0.43289	0.41769	0.573	0.47664	0.48622	0.43974	0.37959	0.58501	0.53194
109	N-HW_113	0.39716	0.45232	0.37692	0.4223	0.44007	0.52645	0.37145	0.41391	0.26459	0.34668	0.16214	0.3965	0.45284	0.29547	0.4048	0.35365	0.09267	0.36374	0.325	0.47114	0.38704	0.46404	0.1732	0.47997	0.25067	0.44737	0.36182	0.47688	0.28412	0.38051	0.53456	0.57069	0.44603	0.38974	0.3166	0.41361	0.3077	0.33212	0.37571	0.5557	0.4675	0.42505	0.38686	0.28444	0.34778	0.21517	0.46668	0.44367
110	N-HW_114	0.47427	0.54297	0.46299	0.54368	0.61824	0.64071	0.61167	0.61078	0.37845	0.4624	0.18985	0.49131	0.52129	0.33259	0.57523	0.50498	0.13	0.52538	0.40248	0.53249	0.52675	0.60841	0.25177	0.56926	0.28683	0.56914	0.55178	0.58064	0.26892	0.49929	0.62483	0.61775	0.59111	0.59736	0.39594	0.5301	0.34499	0.44503	0.42317	0.6487	0.62478	0.61358	0.56194	0.26919	0.53635	0.19866	0.5268	0.56663
111	N-HW_115	0.35575	0.47924	0.30026	0.31864	0.46864	0.47561	0.49819	0.43434	0.30774	0.42368	0.25228	0.3229	0.414	0.31187	0.45901	0.31007	0.20204	0.34605	0.4175	0.48016	0.53336	0.54183	0.22942	0.41685	0.32935	0.4759	0.45892	0.502	0.36039	0.4607	0.42114	0.57617	0.42795	0.42644	0.34921	0.45193	0.37205	0.35663	0.42672	0.63018	0.56444	0.36613	0.4753	0.36016	0.3008	0.19892	0.52111	0.49607
112	N-HW_116	0.32298	0.51535	0.45967	0.53686	0.50875	0.41318	0.55773	0.46379	0.34984	0.36777	0.38855	0.41469	0.34488	0.31781	0.44042	0.47621	0.34753	0.46894	0.42438	0.47069	0.52374	0.54198	0.34459	0.52952	0.41164	0.52076	0.56382	0.48312	0.32328	0.49606	0.39878	0.58257	0.45053	0.54907	0.37025	0.53675	0.40782	0.46318	0.44625	0.57197	0.57534	0.53959	0.46199	0.32271	0.39859	0.27874	0.32609	0.42023
113	N-HW_117	0.57908	0.58299	0.56473	0.0756	0.51224	0.58731	0.5054	0.50286	0.52881	0.52045	0.45308	0.47043	0.5884	0.47361	0.57136	0.50686	0.49458	0.22173	0.61512	0.54612	0.60248	0.56572	0.51151	0.6261	0.53742	0.56272	0.5874	0.55724	0.59663	0.5812	0.59906	0.65952	0.57562	0.54085	0.57089	0.35803	0.57377	0.42947	0.61152	0.67945	0.57157	0.16643	0.54303	0.59593	0.49631	0.46794	0.64004	0.57787
114	N-HW_118	0.44702	0.49096	0.49569	0.47534	0.36	0.30496	0.31506	0.3765	0.1848	0.42654	0.49324	0.42008	0.25757	0.21805	0.41767	0.39224	0.43497	0.20675	0.34794	0.51913	0.46604	0.45083	0.35037	0.38772	0.48591	0.38609	0.43008	0.51904	0.53846	0.3979	0.36799	0.56171	0.40478	0.37799	0.43337	0.41635	0.49451	0.42958	0.44507	0.36862	0.42975	0.42569	0.33885	0.53844	0.3269	0.42621	0.53301	0.43189
115	N-HW_120	0.46638	0.51538	0.44681	0.24295	0.40513	0.54715	0.33365	0.51944	0.25604	0.38489	0.19981	0.48921	0.41592	0.31078	0.50374	0.35762	0.23811	0.16753	0.36751	0.60762	0.48576	0.52309	0.24572	0.55376	0.27805	0.48521	0.42225	0.54619	0.38777	0.45367	0.56559	0.63665	0.50123	0.41733	0.39335	0.32729	0.44391	0.4301	0.44521	0.57343	0.35553	0.30329	0.45872	0.38801	0.44745	0.35467	0.52749	0.5053
116	N-HW_121	0.43447	0.47367	0.47182	0.48485	0.61131	0.59575	0.60436	0.54328	0.33234	0.51121	0.31459	0.46975	0.5743	0.398	0.48345	0.47653	0.2551	0.51594	0.44929	0.43157	0.55328	0.53805	0.36696	0.40446	0.3845	0.54689	0.59366	0.46079	0.41167	0.48849	0.53894	0.6058	0.5705	0.57604	0.46044	0.51668	0.33972	0.28856	0.49461	0.65695	0.63252	0.41125	0.49847	0.41151	0.45609	0.24434	0.55089	0.53951
117	N-HW_125	0.35974	0.47036	0.44857	0.36725	0.52866	0.53543	0.59979	0.59534	0.29691	0.49477	0.23228	0.50916	0.48074	0.38988	0.49558	0.48429	0.25216	0.41305	0.43707	0.53465	0.56067	0.59238	0.32029	0.54857	0.36261	0.57106	0.56788	0.49993	0.36873	0.5078	0.45466	0.6121	0.4951	0.57321	0.37045	0.47298	0.36431	0.33163	0.47763	0.66813	0.64044	0.35048	0.52052	0.36847	0.4212	0.24483	0.49692	0.56215
118	N-HW_126	0.53743	0.52664	0.56001	0.1256	0.55531	0.55146	0.57084	0.43157	0.4596	0.55688	0.47014	0.54026	0.58926	0.49526	0.53349	0.51572	0.53143	0.23226	0.56662	0.52423	0.62281	0.543	0.54561	0.60715	0.56666	0.57312	0.64673	0.48513	0.61436	0.57504	0.53245	0.64684	0.59634	0.59492	0.58997	0.37494	0.51241	0.32417	0.60002	0.63911	0.60418	0.1124	0.52039	0.61377	0.4629	0.48805	0.61841	0.58272
119	N-HW_127	0.42898	0.46823	0.41671	0.45049	0.46362	0.49455	0.45816	0.50441	0.27345	0.47533	0.37654	0.40601	0.41115	0.34494	0.47002	0.37764	0.32331	0.42281	0.46606	0.49318	0.51359	0.48092	0.33812	0.2334	0.40354	0.41537	0.49315	0.50746	0.48469	0.40742	0.43412	0.57125	0.44902	0.45042	0.42278	0.44014	0.43334	0.37366	0.47557	0.5962	0.48697	0.40967	0.40044	0.48452	0.39213	0.29836	0.53678	0.49352
120	N-HW_201	0.38372	0.43187	0.18827	0.17236	0.23726	0.45129	0.24879	0.24804	0.34334	0.16992	0.19777	0.23089	0.3421	0.38469	0.30093	0.14889	0.20013	0.13439	0.3297	0.42252	0.32201	0.28192	0.13835	0.21602	0.25646	0.24808	0.22299	0.37475	0.31395	0.27229	0.48083	0.49586	0.33901	0.197	0.31543	0.2846	0.36757	0.36359	0.31423	0.50178	0.35055	0.19405	0.27273	0.31336	0.25208	0.33042	0.32075	0.301
121	N-HW_202	0.29739	0.42799	0.143	0.47529	0.3253	0.48245	0.33697	0.36805	0.30111	0.20074	0.16593	0.20363	0.33975	0.33964	0.30418	0.14223	0.07466	0.41394	0.32914	0.40984	0.34219	0.3934	0.06088	0.26315	0.1991	0.31292	0.23743	0.40981	0.21176	0.29579	0.47142	0.51154	0.3199	0.22936	0.23123	0.45215	0.30209	0.40791	0.2806	0.56552	0.44081	0.49324	0.35169	0.21143	0.25118	0.193	0.33357	0.32598
122	N-HW_203	0.38987	0.40472	0.36496	0.13327	0.36263	0.44062	0.40114	0.46052	0.19955	0.4072	0.24174	0.41307	0.32517	0.28233	0.433	0.3225	0.27339	0.13475	0.41147	0.51317	0.45083	0.48051	0.2516	0.44417	0.36046	0.38715	0.42441	0.45411	0.41973	0.37676	0.40456	0.5496	0.39619	0.40658	0.34874	0.26276	0.39263	0.29753	0.39	0.5137	0.46528	0.17517	0.40134	0.41943	0.35101	0.30267	0.5389	0.4841
123	N-HW_204	0.44849	0.52505	0.32321	0.47315	0.32143	0.56727	0.22662	0.42312	0.31383	0.25398	0.20878	0.33538	0.42922	0.39279	0.34023	0.27845	0.0747	0.35941	0.39499	0.55694	0.26448	0.46062	0.08507	0.42999	0.31414	0.37506	0.12889	0.54176	0.31367	0.32686	0.59629	0.61266	0.33026	0.20014	0.27587	0.46568	0.41759	0.46388	0.37494	0.56925	0.48981	0.5097	0.35356	0.31365	0.26473	0.32785	0.45803	0.40331
124	N-HW_205	0.63658	0.58601	0.58665	0.0395	0.54663	0.64562	0.5985	0.52358	0.58201	0.57277	0.4742	0.61725	0.61348	0.60216	0.61422	0.55125	0.5985	0.18456	0.66206	0.64021	0.6323	0.57405	0.57414	0.60957	0.61465	0.56641	0.6433	0.55495	0.64516	0.59326	0.62429	0.65881	0.62646	0.62171	0.62529	0.33391	0.60076	0.4255	0.61268	0.67611	0.64896	0.10534	0.56939	0.64436	0.57661	0.59077	0.65211	0.63029
125	N-HW_206	0.45186	0.51453	0.49732	0.18845	0.41508	0.38308	0.5121	0.54409	0.39098	0.56293	0.48164	0.33328	0.4134	0.31039	0.54	0.50439	0.46366	0.30444	0.56964	0.4903	0.59721	0.57809	0.45743	0.59383	0.54126	0.50082	0.56476	0.59142	0.6107	0.52268	0.38004	0.60903	0.41782	0.49343	0.4525	0.40514	0.56109	0.43761	0.57799	0.62683	0.60868	0.27005	0.48758	0.60994	0.37584	0.33178	0.64565	0.5809
126	N-HW_207	0.43079	0.43922	0.46224	0.02863	0.42605	0.53446	0.46728	0.43855	0.40397	0.3669	0.27488	0.46287	0.46766	0.43018	0.43265	0.41269	0.36001	0.15833	0.49685	0.46884	0.45624	0.44682	0.38421	0.53805	0.40691	0.44638	0.50507	0.38995	0.39751	0.43629	0.51116	0.53432	0.48755	0.48935	0.42197	0.24458	0.39399	0.29632	0.43444	0.57023	0.5211	0.10224	0.44417	0.39692	0.42511	0.37552	0.49924	0.44516
127	N-HW_208	0.42508	0.51754	0.36783	0.49427	0.47997	0.44478	0.52632	0.50908	0.22235	0.41028	0.24422	0.39135	0.30275	0.20297	0.52038	0.41771	0.17119	0.34218	0.31551	0.53752	0.49433	0.56061	0.17695	0.49504	0.32058	0.45649	0.46869	0.583	0.31716	0.42804	0.46055	0.61253	0.47011	0.48783	0.35547	0.49046	0.38979	0.46322	0.37617	0.52003	0.55332	0.55046	0.47163	0.31727	0.41487	0.22842	0.50159	0.52221
128	N-HW_209	0.32064	0.45519	0.31843	0.2246	0.29548	0.45937	0.2292	0.41679	0.20507	0.28093	0.21889	0.34367	0.32479	0.3166	0.34161	0.21652	0.18896	0.18975	0.41724	0.55277	0.37499	0.46858	0.16143	0.3805	0.30128	0.38973	0.26334	0.4667	0.34775	0.36925	0.41847	0.58051	0.3045	0.25097	0.26529	0.32644	0.41272	0.37248	0.40002	0.57796	0.37225	0.27869	0.35961	0.34769	0.23525	0.29477	0.48825	0.38197
129	N-HW_210	0.57996	0.60039	0.56136	0.09319	0.53074	0.6054	0.51274	0.41465	0.55141	0.50998	0.45623	0.59222	0.60774	0.58092	0.56064	0.49972	0.55799	0.17801	0.59497	0.64323	0.61809	0.54422	0.53396	0.59556	0.5635	0.58752	0.60037	0.54056	0.6014	0.60354	0.5992	0.67796	0.60548	0.56685	0.59557	0.36611	0.57862	0.4238	0.61784	0.6794	0.56395	0.12635	0.52357	0.60102	0.4993	0.57626	0.61404	0.56812
130	N-HW_211	0.46847	0.48577	0.11068	0.53562	0.28078	0.44505	0.40395	0.34366	0.48063	0.41595	0.41695	0.1875	0.43207	0.51743	0.4374	0.15698	0.39876	0.48101	0.39827	0.45581	0.54454	0.32994	0.27723	0.06372	0.35289	0.2651	0.34547	0.52343	0.58253	0.3363	0.45606	0.53589	0.38301	0.23528	0.44148	0.52304	0.51403	0.52803	0.44258	0.62379	0.42192	0.42139	0.32986	0.58173	0.31193	0.4063	0.36991	0.47158
131	N-HW_212	0.43542	0.47088	0.4215	0.47732	0.48137	0.42034	0.51187	0.49223	0.18359	0.47546	0.25405	0.47901	0.31683	0.20278	0.51699	0.44552	0.22418	0.28348	0.29122	0.54238	0.5072	0.52353	0.22804	0.39369	0.34458	0.44582	0.50809	0.54948	0.36812	0.41326	0.42863	0.56214	0.48567	0.52051	0.37613	0.4347	0.36114	0.36803	0.37675	0.45526	0.56164	0.4633	0.4214	0.36833	0.44036	0.24192	0.51883	0.5319
132	N-HW_213	0.36334	0.48774	0.25122	0.46078	0.19268	0.36548	0.12954	0.3893	0.19494	0.29049	0.42899	0.23998	0.21798	0.31176	0.30516	0.12257	0.30886	0.27599	0.44879	0.57805	0.34984	0.46979	0.15672	0.34953	0.41739	0.29511	0.14072	0.53928	0.50089	0.32105	0.37936	0.60301	0.20077	0.09725	0.28035	0.43322	0.55	0.53513	0.4023	0.50349	0.34502	0.48128	0.32457	0.50063	0.16304	0.42901	0.52486	0.37266
133	N-HW_214	0.62532	0.58684	0.63292	0.12769	0.57877	0.5756	0.63798	0.57982	0.41982	0.60584	0.49343	0.66438	0.53817	0.49299	0.62077	0.5895	0.60631	0.10743	0.54799	0.63896	0.67719	0.618	0.56212	0.65107	0.62345	0.60405	0.70145	0.54936	0.6512	0.61749	0.58633	0.69308	0.67147	0.66782	0.65193	0.385	0.58022	0.40078	0.6009	0.57843	0.67581	0.13537	0.60744	0.65055	0.5922	0.59344	0.69657	0.6574
134	N-HW_215	0.38192	0.4575	0.36556	0.25008	0.20856	0.44264	0.13504	0.35817	0.25971	0.18896	0.3301	0.31248	0.32105	0.38752	0.26015	0.22424	0.2912	0.16723	0.42336	0.49062	0.27335	0.33938	0.22601	0.32249	0.37117	0.29147	0.1883	0.4056	0.40925	0.29301	0.46663	0.55572	0.28921	0.16755	0.3188	0.30606	0.46227	0.41117	0.3988	0.49635	0.31413	0.26033	0.27305	0.40887	0.2308	0.43978	0.4312	0.28904
135	N-HW_216	0.39567	0.53449	0.28316	0.513	0.26912	0.52053	0.19449	0.48335	0.28068	0.27787	0.23792	0.29648	0.38891	0.39166	0.3266	0.23088	0.09449	0.37463	0.41334	0.59738	0.29723	0.50306	0.06608	0.39234	0.32846	0.38449	0.09444	0.57514	0.3501	0.34545	0.53228	0.62421	0.26129	0.13996	0.2338	0.51357	0.45859	0.50487	0.39618	0.59757	0.51113	0.54619	0.37044	0.35005	0.20998	0.32201	0.51138	0.41286
136	N-HW_217	0.38771	0.4794	0.45739	0.38881	0.34281	0.33521	0.31825	0.4322	0.15644	0.35967	0.46903	0.32372	0.30606	0.24969	0.32311	0.36773	0.3609	0.20649	0.38283	0.43603	0.41569	0.48413	0.30303	0.50783	0.4955	0.4207	0.36306	0.44955	0.50547	0.40964	0.39615	0.62501	0.36189	0.31431	0.39944	0.45527	0.47117	0.37401	0.46393	0.44144	0.5128	0.33621	0.38624	0.50492	0.25162	0.39763	0.55797	0.409
137	N-HW_218	0.5632	0.52272	0.49212	0.0964	0.50854	0.57443	0.54161	0.42291	0.45359	0.53212	0.4458	0.55548	0.54758	0.53816	0.53414	0.45278	0.53421	0.17583	0.57303	0.58358	0.59384	0.50764	0.4967	0.4614	0.56089	0.49993	0.58791	0.49273	0.62142	0.52244	0.53765	0.63607	0.5686	0.54961	0.58028	0.33297	0.53301	0.34233	0.56507	0.62896	0.57653	0.08159	0.48177	0.62078	0.4773	0.53282	0.60111	0.57601
138	N-HW_219	0.24734	0.43831	0.43983	0.41303	0.4781	0.48535	0.3847	0.39765	0.30524	0.22812	0.36152	0.32603	0.41931	0.33836	0.29278	0.31028	0.29448	0.4574	0.45599	0.33496	0.43417	0.4444	0.35332	0.49833	0.31808	0.48747	0.49942	0.30584	0.27704	0.44719	0.45706	0.56956	0.44411	0.42443	0.35771	0.43211	0.33045	0.35074	0.43628	0.61567	0.35903	0.41572	0.42727	0.27683	0.32541	0.27418	0.40314	0.27495
139	N-HW_220	0.53547	0.58204	0.51055	0.1152	0.56002	0.65119	0.58796	0.54181	0.47963	0.48347	0.24633	0.58558	0.58967	0.5011	0.59096	0.51802	0.34398	0.19769	0.49741	0.6328	0.59797	0.58445	0.38771	0.59647	0.41455	0.60538	0.5917	0.55192	0.42367	0.58159	0.62802	0.66223	0.62217	0.6059	0.50325	0.38179	0.46419	0.39532	0.53384	0.6946	0.6305	0.19246	0.57155	0.42344	0.53984	0.40359	0.58316	0.59479
140	N-HW_222	0.40897	0.51084	0.17202	0.52203	0.33621	0.49063	0.28722	0.40326	0.23692	0.2856	0.30482	0.27897	0.27961	0.32441	0.38602	0.11002	0.199	0.32091	0.38012	0.57045	0.4113	0.48936	0.08124	0.26586	0.30813	0.32579	0.22983	0.5323	0.37446	0.34445	0.49599	0.61601	0.34255	0.21089	0.32081	0.47524	0.45948	0.52112	0.34173	0.54188	0.39094	0.54289	0.39694	0.37428	0.29922	0.35231	0.46797	0.41104
141	N-HW_223	0.42621	0.52135	0.41223	0.42887	0.38766	0.44867	0.34507	0.47938	0.3733	0.36223	0.43089	0.19122	0.42107	0.27346	0.41111	0.35648	0.28183	0.44534	0.48802	0.37499	0.44616	0.49492	0.30504	0.49653	0.39781	0.42754	0.38273	0.52602	0.45549	0.42962	0.50397	0.60405	0.38821	0.32405	0.39089	0.4823	0.48667	0.48736	0.48983	0.60254	0.46596	0.49009	0.42517	0.45484	0.32825	0.26986	0.50971	0.42326
142	N-HW_224	0.45163	0.50109	0.40728	0.51434	0.43799	0.41012	0.41369	0.45612	0.20324	0.44427	0.28435	0.37829	0.32761	0.16589	0.49646	0.39577	0.19117	0.31911	0.2915	0.50618	0.47926	0.53383	0.20091	0.5007	0.32782	0.44134	0.41805	0.58666	0.38916	0.41266	0.4586	0.58337	0.44947	0.4211	0.36831	0.46916	0.40243	0.43222	0.39367	0.45925	0.49621	0.53029	0.4235	0.38925	0.36406	0.23672	0.48562	0.51863
143	N-HW_224A	0.26971	0.40986	0.36292	0.49625	0.41054	0.40195	0.42648	0.50609	0.18915	0.37619	0.19047	0.37219	0.28734	0.1945	0.41404	0.35941	0.12664	0.43327	0.34909	0.48696	0.4239	0.52283	0.17417	0.46784	0.26094	0.43499	0.42011	0.49549	0.24831	0.37695	0.35821	0.51038	0.34943	0.42763	0.21907	0.42717	0.30321	0.37639	0.33633	0.52983	0.49998	0.54921	0.40392	0.24864	0.32203	0.12898	0.47296	0.43339
144	N-HW_225	0.59284	0.61578	0.54261	0.13624	0.47824	0.5714	0.50553	0.5623	0.54545	0.54472	0.4947	0.3826	0.5801	0.46816	0.5825	0.49682	0.48476	0.28665	0.63701	0.53154	0.61222	0.59354	0.50171	0.61521	0.56146	0.54763	0.53767	0.61326	0.63857	0.57897	0.58333	0.6598	0.53512	0.47985	0.5654	0.43227	0.62145	0.49713	0.6315	0.69707	0.62312	0.25296	0.57422	0.63762	0.43255	0.45091	0.66551	0.60531
145	N-HW_226	0.4783	0.55834	0.34126	0.26131	0.21964	0.47395	0.18466	0.44975	0.37976	0.32283	0.42907	0.21726	0.41064	0.4326	0.3523	0.23831	0.32682	0.23582	0.52923	0.53016	0.37203	0.46963	0.24936	0.42748	0.47161	0.35574	0.15957	0.55861	0.55765	0.38554	0.51413	0.62581	0.28206	0.12365	0.37385	0.43201	0.59717	0.52425	0.50011	0.59474	0.47538	0.32796	0.39168	0.55679	0.19502	0.45673	0.5622	0.42864
146	N-HW_227	0.24451	0.42289	0.39473	0.43959	0.39504	0.46415	0.34922	0.40816	0.29893	0.13927	0.28416	0.25521	0.36223	0.31526	0.2162	0.31914	0.15278	0.43869	0.41923	0.30282	0.27021	0.40389	0.2189	0.45022	0.31878	0.39493	0.32663	0.29978	0.17082	0.34183	0.46452	0.50496	0.34047	0.32489	0.25241	0.44084	0.27691	0.34351	0.33151	0.52805	0.50514	0.48572	0.37225	0.17036	0.25558	0.21449	0.37545	0.22207
147	N-HW_227A	0.50423	0.4976	0.39852	0.08688	0.41766	0.57242	0.48615	0.49123	0.40541	0.41123	0.16115	0.46	0.4983	0.41702	0.54229	0.42202	0.2651	0.16475	0.39151	0.54565	0.51676	0.45984	0.29776	0.51824	0.29607	0.46107	0.49275	0.51499	0.39807	0.44737	0.57834	0.59536	0.54466	0.49059	0.43666	0.29582	0.4199	0.38152	0.45073	0.62589	0.47373	0.15056	0.46079	0.39781	0.48345	0.34364	0.47859	0.54521
148	N-HW_229	0.38067	0.5054	0.32431	0.37354	0.35885	0.54962	0.28012	0.43843	0.31023	0.22521	0.18335	0.27447	0.43207	0.34233	0.33006	0.27998	0.05777	0.34101	0.3946	0.46499	0.30602	0.46085	0.10718	0.42757	0.27236	0.40766	0.21423	0.47621	0.25246	0.36084	0.5658	0.59586	0.35558	0.24866	0.27238	0.44303	0.36508	0.40891	0.37888	0.60175	0.489	0.44079	0.38802	0.25227	0.26862	0.2362	0.45553	0.36651
149	N-HW_230	0.55516	0.59098	0.2297	0.61928	0.48526	0.48734	0.49597	0.38702	0.35764	0.49755	0.54564	0.38971	0.33611	0.40539	0.52533	0.22457	0.44889	0.35959	0.47907	0.65427	0.59093	0.5957	0.25019	0.31035	0.54099	0.40685	0.41687	0.63002	0.5911	0.47053	0.51144	0.68254	0.46092	0.37792	0.50434	0.5849	0.58741	0.57984	0.43957	0.53701	0.59051	0.58873	0.49283	0.59066	0.424	0.51199	0.60204	0.56435
150	N-HW_231	0.4615	0.45414	0.5934	0.61727	0.48844	0.29725	0.50086	0.44232	0.19606	0.476	0.54925	0.55513	0.2056	0.16823	0.47155	0.50194	0.52751	0.27129	0.33019	0.48826	0.50974	0.50719	0.43765	0.56197	0.53573	0.42397	0.61206	0.47034	0.47876	0.42596	0.38568	0.49886	0.51469	0.57472	0.47502	0.42838	0.43056	0.4355	0.35886	0.23479	0.53918	0.58419	0.43259	0.47876	0.49371	0.45039	0.52843	0.45005
151	N-HW_232	0.36959	0.50579	0.48427	0.49244	0.3478	0.49898	0.15042	0.47473	0.29392	0.30752	0.48442	0.33515	0.41068	0.35403	0.33977	0.25746	0.38199	0.45929	0.54443	0.49679	0.41605	0.49604	0.36429	0.55188	0.38684	0.45555	0.34152	0.48299	0.49479	0.43785	0.51362	0.65112	0.36493	0.25938	0.37875	0.43092	0.53817	0.52622	0.52727	0.63047	0.20982	0.50964	0.39979	0.49484	0.3187	0.43402	0.53111	0.35034
152	N-HW_234	0.36815	0.47259	0.26924	0.45254	0.36608	0.5391	0.34708	0.44835	0.28408	0.2816	0.11176	0.33912	0.40488	0.34798	0.38067	0.2788	0.03608	0.38572	0.33085	0.52093	0.34531	0.45667	0.07762	0.38121	0.21796	0.39378	0.25305	0.50426	0.23398	0.33899	0.52531	0.56589	0.36917	0.29869	0.24717	0.44946	0.32643	0.40814	0.33649	0.59243	0.48887	0.48647	0.37979	0.23416	0.30018	0.21176	0.42886	0.41991
153	N-HW_235	0.38115	0.46989	0.40066	0.53304	0.48185	0.5425	0.34741	0.4691	0.24804	0.35902	0.30836	0.44206	0.35551	0.27332	0.47011	0.2614	0.27173	0.45383	0.42493	0.53813	0.4954	0.51603	0.27693	0.44977	0.25358	0.44827	0.48403	0.49678	0.34774	0.42377	0.51029	0.59371	0.48374	0.43781	0.37351	0.39538	0.40734	0.47905	0.40409	0.58717	0.23083	0.57313	0.44143	0.34827	0.45441	0.30831	0.46733	0.42114
154	N-HW_236	0.36177	0.37071	0.15796	0.30504	0.24192	0.44043	0.28923	0.30486	0.27508	0.20809	0.05997	0.21065	0.36299	0.3006	0.31859	0.19485	0.04038	0.25289	0.20391	0.35891	0.30044	0.26466	0.05619	0.2574	0.1305	0.24401	0.22528	0.38838	0.24123	0.22111	0.48842	0.47117	0.35079	0.22444	0.25366	0.31701	0.26078	0.31508	0.2622	0.48862	0.35931	0.2787	0.24852	0.241	0.27717	0.18622	0.28513	0.34846
155	N-HW_237	0.23045	0.46553	0.19083	0.49433	0.32129	0.42307	0.32341	0.38135	0.29575	0.20399	0.29272	0.23329	0.27428	0.36516	0.26679	0.15941	0.18002	0.41486	0.44048	0.49439	0.35152	0.47271	0.10819	0.29283	0.33303	0.36248	0.23626	0.43121	0.24913	0.35539	0.37862	0.54416	0.23732	0.22439	0.20063	0.49859	0.37754	0.45544	0.32915	0.5867	0.51979	0.53941	0.37271	0.24878	0.19434	0.25588	0.41813	0.29652
156	N-HW_238	0.14709	0.29807	0.29025	0.28948	0.26856	0.31833	0.31091	0.25316	0.25532	0.15899	0.32729	0.25538	0.25277	0.35958	0.13775	0.1995	0.29676	0.31641	0.42311	0.29847	0.27407	0.2932	0.27015	0.27344	0.36974	0.27307	0.31662	0.1967	0.25958	0.26121	0.25183	0.38	0.2218	0.26392	0.21306	0.30968	0.25997	0.23072	0.28391	0.44488	0.45694	0.27177	0.25677	0.25894	0.12455	0.26941	0.33017	0.17492
157	N-HW_239	0.36648	0.46066	0.39774	0.47876	0.48503	0.47959	0.49274	0.49359	0.30907	0.34414	0.22655	0.31486	0.38418	0.21928	0.44218	0.41472	0.12578	0.46606	0.36793	0.38797	0.42556	0.49855	0.2167	0.50607	0.27456	0.44656	0.4644	0.48007	0.23966	0.39938	0.49185	0.53452	0.45267	0.47128	0.31511	0.45659	0.30852	0.399	0.35849	0.54983	0.53583	0.5571	0.44463	0.23961	0.39959	0.13937	0.45105	0.42747
158	N-HW_240	0.3462	0.394	0.27862	0.45505	0.29397	0.42184	0.22501	0.36192	0.17798	0.24869	0.25048	0.29835	0.25882	0.23132	0.36028	0.1635	0.22174	0.32749	0.29498	0.43631	0.38187	0.34568	0.18492	0.30569	0.18908	0.28066	0.33354	0.42082	0.33913	0.27641	0.43699	0.51734	0.37602	0.27195	0.31389	0.32003	0.36802	0.43065	0.322	0.47624	0.14356	0.44361	0.29485	0.33934	0.33255	0.29523	0.34805	0.33335
159	N-HW_242	0.31578	0.38349	0.27401	0.40724	0.19514	0.4355	0.12105	0.34144	0.20927	0.17649	0.25148	0.23939	0.32583	0.34853	0.18142	0.17608	0.12271	0.324	0.3854	0.41929	0.17439	0.33447	0.10463	0.32382	0.31597	0.25262	0.07911	0.37877	0.32517	0.21403	0.44736	0.51147	0.20253	0.09758	0.20507	0.36116	0.35414	0.34412	0.31587	0.48031	0.39111	0.3864	0.23131	0.32494	0.1459	0.31112	0.42042	0.27296
160	N-HW_244	0.36225	0.44302	0.51707	0.17852	0.51286	0.53745	0.53836	0.45516	0.40017	0.39111	0.43531	0.50763	0.50081	0.51207	0.37547	0.43174	0.49662	0.3029	0.57965	0.43684	0.52	0.49515	0.50148	0.53533	0.51365	0.5238	0.60061	0.3196	0.45354	0.50778	0.46679	0.57686	0.50263	0.54941	0.47256	0.36086	0.41394	0.27796	0.50742	0.62175	0.57301	0.14944	0.48648	0.45254	0.4125	0.43828	0.45983	0.41702
161	N-HW_245	0.38119	0.41751	0.41715	0.40131	0.4455	0.34809	0.51003	0.30655	0.37948	0.45892	0.46737	0.29823	0.46103	0.34081	0.40841	0.42302	0.44136	0.43606	0.39246	0.29872	0.55558	0.38028	0.46694	0.45031	0.43128	0.43582	0.59409	0.3986	0.52893	0.43779	0.37332	0.52956	0.47805	0.48388	0.47809	0.44938	0.39446	0.31557	0.4995	0.54516	0.47826	0.29306	0.36431	0.52843	0.32839	0.31329	0.42824	0.44394
162	N-WEO_HRED02	0.29787	0.46447	0.38508	0.33327	0.29991	0.32485	0.24306	0.24175	0.29314	0.25425	0.35562	0.32218	0.29526	0.29837	0.31794	0.29942	0.32177	0.26015	0.38099	0.48686	0.38568	0.38903	0.28201	0.46567	0.36352	0.39367	0.34662	0.4442	0.37097	0.38696	0.34471	0.54486	0.3148	0.30305	0.30435	0.36683	0.42693	0.4205	0.4222	0.5095	0.32915	0.35493	0.29078	0.37112	0.21014	0.34706	0.40322	0.30893
163	N-WEO_HRED03	0.33589	0.48072	0.31617	0.47936	0.25243	0.4742	0.13464	0.38704	0.24159	0.1935	0.36792	0.27307	0.32521	0.39191	0.21556	0.18025	0.20972	0.36268	0.48097	0.50864	0.23991	0.44507	0.14504	0.37516	0.40314	0.33118	0.09937	0.44724	0.37615	0.30843	0.46862	0.5998	0.21574	0.11371	0.25188	0.45555	0.4628	0.455	0.39213	0.54572	0.41548	0.48066	0.31362	0.37566	0.15652	0.39168	0.42817	0.2954
164	N-WEO_HRED04	0.52312	0.58296	0.60038	0.59967	0.52633	0.51739	0.41055	0.62717	0.42138	0.59463	0.65983	0.36337	0.49298	0.31369	0.58414	0.44813	0.53667	0.63723	0.65616	0.50238	0.64771	0.65114	0.55243	0.66303	0.52182	0.56236	0.6031	0.65677	0.68646	0.57572	0.53545	0.68572	0.51324	0.48443	0.54467	0.54226	0.65032	0.62353	0.65015	0.689	0.37724	0.65825	0.55942	0.6863	0.48579	0.41691	0.68158	0.57367
165	N-WEO_HRED05	0.49826	0.51536	0.32435	0.51335	0.50426	0.58197	0.52488	0.51803	0.36336	0.47475	0.13226	0.39874	0.51923	0.31939	0.5801	0.40241	0.10448	0.45978	0.28884	0.51251	0.54774	0.51295	0.18395	0.44797	0.1951	0.48667	0.47779	0.60496	0.33917	0.44097	0.60556	0.6087	0.56077	0.48951	0.39675	0.49913	0.35692	0.43884	0.41744	0.63821	0.50123	0.50513	0.46856	0.33935	0.49239	0.18629	0.43385	0.59173
166	N-WEO_HRED06	0.37879	0.42719	0.1907	0.42394	0.40397	0.53693	0.37861	0.36199	0.27769	0.3109	0.23804	0.28225	0.43165	0.38378	0.3279	0.17799	0.13832	0.36886	0.38464	0.42634	0.38594	0.43164	0.12388	0.25049	0.30175	0.35429	0.28838	0.40709	0.34069	0.33455	0.51557	0.57263	0.38216	0.28065	0.32882	0.44581	0.32824	0.3106	0.34857	0.58109	0.51205	0.36781	0.36964	0.34025	0.29321	0.25924	0.44908	0.40694
167	N-WEO_HRED07	0.33894	0.49417	0.25086	0.4523	0.21251	0.35151	0.16862	0.33197	0.24947	0.1962	0.36742	0.18144	0.24667	0.29523	0.24829	0.18465	0.21444	0.26665	0.38652	0.47817	0.28204	0.41588	0.10668	0.33487	0.38984	0.29888	0.1239	0.48009	0.37181	0.30846	0.41224	0.57527	0.20866	0.11308	0.25008	0.46133	0.46495	0.48427	0.36119	0.47659	0.45266	0.47252	0.29201	0.37129	0.15926	0.34454	0.43575	0.29877
168	N-WEO_HRED08	0.24999	0.38643	0.4582	0.50568	0.44632	0.40082	0.48966	0.52283	0.19907	0.49038	0.44867	0.43369	0.37907	0.37527	0.36488	0.40142	0.4076	0.55041	0.5173	0.45625	0.52107	0.53801	0.42708	0.49473	0.4688	0.49187	0.53934	0.41984	0.50241	0.44438	0.27725	0.57587	0.35828	0.47367	0.35135	0.48896	0.40902	0.32089	0.50794	0.62697	0.51389	0.40593	0.42877	0.50211	0.26502	0.31438	0.50229	0.47078
169	N-WEO_HRED09	0.28572	0.45456	0.31215	0.47786	0.34453	0.35898	0.34226	0.36594	0.15182	0.20077	0.27693	0.32964	0.214	0.24698	0.28065	0.26049	0.19674	0.22764	0.26882	0.45768	0.3476	0.42505	0.13456	0.34175	0.32609	0.35988	0.30819	0.38856	0.24077	0.33826	0.38295	0.53597	0.34158	0.30303	0.27483	0.45413	0.32994	0.38611	0.29617	0.40747	0.48798	0.46594	0.35646	0.24059	0.24414	0.29439	0.39273	0.29776
170	N-CCJDF_F01	0.50855	0.48486	0.35145	0.54112	0.30587	0.25147	0.44236	0.36338	0.30083	0.48728	0.43558	0.27928	0.32019	0.24547	0.51702	0.41579	0.44077	0.30533	0.18867	0.40786	0.58654	0.32532	0.36001	0.29684	0.36231	0.32625	0.51529	0.56342	0.60364	0.36905	0.38321	0.54486	0.48488	0.40429	0.50487	0.48364	0.49363	0.49221	0.46264	0.41524	0.38392	0.39458	0.3039	0.6033	0.39538	0.37527	0.37382	0.5184
171	N-CCJDF_F02	0.38521	0.46523	0.35417	0.53399	0.26641	0.27298	0.4529	0.41188	0.4028	0.45497	0.43428	0.27592	0.3291	0.36207	0.46707	0.43514	0.45072	0.49841	0.35564	0.44367	0.53806	0.38733	0.39205	0.4808	0.39635	0.3653	0.46964	0.5662	0.55549	0.385	0.30987	0.52915	0.35345	0.39284	0.38548	0.50508	0.51776	0.54841	0.48771	0.55165	0.42944	0.45553	0.32681	0.55478	0.3031	0.35807	0.26429	0.49435
172	N-CCJDF_F06	0.55757	0.58331	0.51853	0.62183	0.51779	0.36961	0.59738	0.51844	0.23633	0.54634	0.42911	0.52454	0.31115	0.2143	0.61281	0.5511	0.41689	0.2655	0.23003	0.57445	0.6359	0.56723	0.35433	0.56391	0.44909	0.50931	0.61498	0.63534	0.50648	0.50814	0.47299	0.63317	0.60799	0.59188	0.53647	0.56707	0.49255	0.5293	0.45213	0.38393	0.5877	0.56606	0.51282	0.50643	0.50945	0.41551	0.49342	0.60962
173	N-CCJDF_F07	0.42393	0.52621	0.41941	0.57196	0.44658	0.36366	0.53848	0.4774	0.25557	0.46644	0.32951	0.45843	0.29552	0.25229	0.5379	0.49079	0.31897	0.36574	0.28885	0.57418	0.55662	0.53735	0.27549	0.53245	0.37566	0.47985	0.52935	0.60828	0.41419	0.45938	0.39813	0.61681	0.47118	0.53002	0.39337	0.52715	0.45074	0.50507	0.43513	0.50113	0.53216	0.53423	0.43108	0.41412	0.42772	0.3163	0.38363	0.54589
174	N-CCJDF_F08	0.41763	0.51183	0.4037	0.15544	0.32324	0.52061	0.28027	0.43241	0.39352	0.29032	0.41332	0.29007	0.47519	0.47826	0.30419	0.29737	0.34899	0.22266	0.57109	0.4574	0.37528	0.45358	0.31988	0.41694	0.4892	0.41388	0.28287	0.42102	0.48386	0.42109	0.52209	0.61548	0.34559	0.24779	0.39546	0.38365	0.50481	0.3799	0.50567	0.62693	0.53273	0.1896	0.40303	0.48283	0.25698	0.42989	0.54446	0.37309
175	N-CCJDF_F09	0.497	0.53626	0.38011	0.4975	0.44119	0.34097	0.49314	0.40888	0.23469	0.47981	0.49458	0.34755	0.25498	0.2091	0.52079	0.3886	0.40352	0.28369	0.37413	0.52832	0.55178	0.54227	0.3033	0.48642	0.49491	0.40917	0.49244	0.60068	0.54607	0.44132	0.40005	0.63838	0.45501	0.44541	0.47365	0.49976	0.52759	0.51069	0.4455	0.45004	0.52053	0.50392	0.44583	0.54584	0.37713	0.39739	0.57307	0.54016
176	N-CCJDF_F10	0.32847	0.3464	0.27757	0.17085	0.25549	0.4008	0.23413	0.27194	0.24346	0.2074	0.16478	0.30373	0.29783	0.26388	0.31713	0.19469	0.20862	0.14778	0.28966	0.39121	0.33291	0.28836	0.1897	0.3791	0.19574	0.27434	0.3253	0.33864	0.29059	0.26735	0.43071	0.46104	0.36277	0.28479	0.28827	0.19005	0.30626	0.3058	0.29107	0.44671	0.22223	0.19339	0.26143	0.29052	0.30988	0.27864	0.32712	0.30334
177	N-CCJDF_F11	0.49619	0.53166	0.54178	0.58484	0.52571	0.55595	0.39446	0.55473	0.3082	0.51918	0.49216	0.52947	0.40885	0.31907	0.57576	0.38246	0.46707	0.51451	0.53511	0.60537	0.60008	0.6102	0.44445	0.61696	0.4065	0.52027	0.57934	0.60579	0.55843	0.51174	0.53631	0.66486	0.53912	0.51845	0.4972	0.44453	0.56275	0.57114	0.53493	0.61455	0.25715	0.60224	0.50879	0.5586	0.52951	0.44535	0.50695	0.54768
178	N-CCJDF_F13	0.24851	0.34137	0.42079	0.29329	0.29477	0.33313	0.33556	0.47894	0.14778	0.42613	0.48481	0.36253	0.28403	0.34933	0.29104	0.29274	0.46354	0.34585	0.54991	0.44864	0.43803	0.47725	0.41183	0.47568	0.50984	0.38032	0.41993	0.37347	0.56689	0.36927	0.23254	0.53911	0.25659	0.3289	0.32528	0.34444	0.4577	0.30385	0.47308	0.54377	0.4296	0.24551	0.36979	0.56639	0.18709	0.39384	0.57766	0.4109
179	N-CCJDF_F15	0.50962	0.54911	0.40614	0.5331	0.45501	0.33881	0.50555	0.42003	0.24048	0.49655	0.52442	0.3647	0.25747	0.21222	0.53232	0.41232	0.42899	0.30192	0.38022	0.53792	0.56405	0.5546	0.32634	0.50532	0.51759	0.42251	0.51	0.61408	0.56409	0.45469	0.40317	0.64639	0.46742	0.46214	0.49011	0.52063	0.54312	0.52875	0.45851	0.44488	0.53252	0.53452	0.45669	0.56389	0.38908	0.417	0.58514	0.55014
180	N-JDF_01	0.49102	0.53211	0.34519	0.53748	0.43325	0.53664	0.34474	0.362	0.39205	0.39736	0.42861	0.39291	0.42459	0.42829	0.4682	0.25856	0.38077	0.43322	0.4676	0.55573	0.5051	0.41988	0.32172	0.1382	0.38046	0.36864	0.41716	0.53686	0.50106	0.3989	0.5174	0.58333	0.46193	0.36169	0.46214	0.45419	0.50304	0.49959	0.46904	0.6001	0.33932	0.49328	0.35337	0.50103	0.40959	0.41495	0.44508	0.43231
181	N-JDF_02	0.46643	0.49558	0.34832	0.50698	0.37682	0.3455	0.36322	0.36606	0.18747	0.41327	0.31092	0.3375	0.29047	0.15789	0.48243	0.33574	0.24954	0.23474	0.20748	0.48687	0.49977	0.44503	0.20159	0.40195	0.30223	0.3836	0.41438	0.56435	0.43764	0.38416	0.44149	0.58342	0.46066	0.37434	0.40828	0.44776	0.42247	0.44585	0.38893	0.41161	0.38701	0.46301	0.36026	0.43777	0.36375	0.29418	0.44496	0.48767
182	N-JDF_03	0.39834	0.50547	0.48029	0.49906	0.41031	0.31866	0.34791	0.38139	0.18937	0.40642	0.45851	0.41789	0.25687	0.18363	0.46372	0.37269	0.42837	0.27093	0.32621	0.52396	0.5443	0.49682	0.35911	0.55248	0.39371	0.46022	0.52199	0.5299	0.48503	0.46318	0.37957	0.61468	0.46162	0.44142	0.43625	0.43287	0.49048	0.49247	0.46339	0.44488	0.29784	0.4791	0.40147	0.4853	0.37359	0.39817	0.47907	0.43911
183	N-JDF_05	0.39225	0.49091	0.33332	0.15652	0.33855	0.48947	0.29542	0.34113	0.37521	0.28829	0.34573	0.35223	0.3691	0.41218	0.3863	0.24123	0.35712	0.20316	0.52377	0.54591	0.42906	0.45384	0.28304	0.43047	0.39385	0.392	0.35284	0.46232	0.42755	0.41481	0.46689	0.59771	0.36329	0.3191	0.36836	0.3036	0.49439	0.4343	0.44788	0.61432	0.36071	0.22982	0.37749	0.427	0.32268	0.41114	0.43433	0.38415
184	N-JDF_06	0.45713	0.55291	0.26309	0.54193	0.30088	0.46426	0.20453	0.3933	0.25637	0.2919	0.48472	0.30621	0.27348	0.37372	0.34441	0.12779	0.35338	0.27816	0.46432	0.60765	0.38912	0.50805	0.17188	0.33425	0.4631	0.33226	0.18853	0.54228	0.50379	0.3701	0.50719	0.65514	0.31316	0.15696	0.37737	0.4956	0.57212	0.57537	0.40327	0.49756	0.4066	0.54661	0.39514	0.50339	0.27631	0.51596	0.54217	0.39102
185	N-JDF_07	0.46873	0.54823	0.37115	0.49088	0.46883	0.56796	0.46123	0.52605	0.29083	0.35871	0.13903	0.41018	0.42457	0.29837	0.5097	0.40576	0.07097	0.3725	0.29849	0.55578	0.44051	0.52541	0.1351	0.48953	0.23822	0.46974	0.38259	0.58863	0.26415	0.41529	0.58965	0.62608	0.50362	0.43282	0.34932	0.49746	0.36926	0.47378	0.38322	0.58431	0.51807	0.54872	0.46975	0.26446	0.41847	0.23543	0.46991	0.51318
186	N-JDF_09	0.50059	0.56991	0.40661	0.51872	0.388	0.3561	0.34055	0.32452	0.24756	0.44724	0.54023	0.43797	0.30657	0.33059	0.44125	0.33588	0.47209	0.20107	0.37841	0.62902	0.51783	0.51034	0.3158	0.40659	0.54544	0.42993	0.39106	0.58409	0.60162	0.45907	0.42579	0.66577	0.42253	0.3474	0.48052	0.51071	0.57364	0.50163	0.48828	0.44165	0.48927	0.44073	0.38518	0.60159	0.32202	0.5358	0.57798	0.48781
187	N-JDF_11	0.21883	0.402	0.33904	0.50016	0.19081	0.23196	0.35926	0.46983	0.31471	0.4121	0.46919	0.21545	0.26116	0.37776	0.32769	0.32187	0.43316	0.54257	0.47487	0.43966	0.45973	0.42253	0.38725	0.4424	0.44694	0.34444	0.3635	0.48886	0.52852	0.35246	0.1664	0.46224	0.18462	0.26034	0.25382	0.497	0.4907	0.49817	0.46288	0.57042	0.47642	0.4909	0.34534	0.5281	0.09494	0.32609	0.45494	0.4049
188	N-JDF_12	0.53641	0.53945	0.4946	0.4791	0.38076	0.37172	0.33651	0.46542	0.16981	0.47432	0.48497	0.47538	0.26814	0.22342	0.52042	0.38038	0.46898	0.17099	0.32844	0.60192	0.54688	0.51574	0.35303	0.51944	0.45396	0.42185	0.47057	0.59668	0.59894	0.44224	0.45978	0.64775	0.49502	0.40909	0.50648	0.42226	0.56881	0.52855	0.47324	0.3974	0.34123	0.44477	0.42681	0.59903	0.42957	0.51158	0.56139	0.52886
189	N-JDF_13	0.26724	0.44588	0.26591	0.34178	0.21439	0.34592	0.19697	0.27391	0.2524	0.11707	0.26988	0.22853	0.24737	0.31899	0.20846	0.21395	0.18912	0.21879	0.33932	0.44528	0.24974	0.34562	0.12048	0.36486	0.32472	0.30383	0.1728	0.38483	0.26315	0.29207	0.38531	0.53451	0.22991	0.17119	0.21795	0.38526	0.37684	0.40919	0.32506	0.47601	0.40754	0.3625	0.25922	0.26283	0.16053	0.32086	0.3524	0.23387
190	N-AET_01	0.33885	0.46776	0.40884	0.50319	0.43458	0.43522	0.35033	0.4502	0.19764	0.3342	0.3605	0.41827	0.2433	0.21824	0.44786	0.28251	0.32464	0.38531	0.41486	0.54572	0.48403	0.51999	0.284	0.50282	0.30878	0.42916	0.48591	0.49711	0.35618	0.41833	0.41499	0.59228	0.42837	0.43327	0.3502	0.38851	0.43604	0.50577	0.39386	0.53072	0.24625	0.56628	0.42763	0.35663	0.40717	0.33324	0.47492	0.39635
191	N-AET_02	0.41144	0.462	0.36547	0.46679	0.42885	0.45357	0.34581	0.39827	0.24656	0.40183	0.30422	0.34054	0.35736	0.20964	0.48555	0.29125	0.24425	0.40629	0.36397	0.47781	0.49992	0.47788	0.26153	0.48328	0.25885	0.41805	0.45922	0.53647	0.41127	0.40312	0.46583	0.59114	0.45762	0.40344	0.383	0.39246	0.41679	0.45227	0.42392	0.56208	0.25473	0.493	0.3946	0.41168	0.38505	0.26187	0.46953	0.46634
192	N-AET_04	0.32478	0.47604	0.49626	0.5357	0.39648	0.42631	0.26482	0.47484	0.257	0.3903	0.48753	0.42213	0.31367	0.2952	0.42985	0.30017	0.45406	0.49218	0.52204	0.55577	0.51583	0.52297	0.42099	0.54672	0.37655	0.46829	0.49575	0.51481	0.49067	0.45936	0.3889	0.60556	0.39228	0.39622	0.37539	0.40838	0.52371	0.54428	0.50703	0.60497	0.17683	0.56758	0.41503	0.49117	0.366	0.4063	0.52027	0.39571
193	N-AET_ANGST01	0.40661	0.50294	0.53017	0.51831	0.41501	0.38752	0.31784	0.43855	0.2832	0.52987	0.5799	0.47563	0.33996	0.31842	0.50628	0.36084	0.56883	0.45359	0.53954	0.61198	0.60238	0.55585	0.50272	0.57918	0.48243	0.49282	0.55071	0.59143	0.6478	0.5041	0.35468	0.62808	0.42095	0.44209	0.45841	0.42738	0.60128	0.54694	0.57535	0.58854	0.24022	0.50889	0.42462	0.64819	0.36318	0.4808	0.56468	0.50385
194	N-AET_ANGST03	0.40751	0.55173	0.50358	0.58827	0.56531	0.54208	0.57261	0.49366	0.456	0.42685	0.44018	0.49886	0.46734	0.48345	0.48002	0.48922	0.40914	0.56359	0.52708	0.53919	0.54376	0.4902	0.43642	0.22473	0.46207	0.50202	0.59316	0.50028	0.39694	0.49053	0.46635	0.56182	0.51145	0.56882	0.44717	0.55116	0.43958	0.46558	0.50404	0.65292	0.59549	0.56594	0.44461	0.39688	0.45797	0.35444	0.4749	0.43069
195	N-AET_ANGST04	0.43399	0.44649	0.24358	0.47664	0.45154	0.51217	0.45469	0.39736	0.33785	0.45481	0.4507	0.26259	0.46934	0.4162	0.40329	0.21488	0.35457	0.47642	0.49074	0.3889	0.53448	0.45787	0.30892	0.20417	0.42011	0.37383	0.43554	0.44249	0.55307	0.39819	0.47446	0.59641	0.43061	0.34853	0.46339	0.49536	0.44414	0.35497	0.47087	0.63142	0.49177	0.36209	0.40446	0.55211	0.33978	0.33048	0.46478	0.48043
196	N-AET_ANGST05	0.46035	0.44747	0.33573	0.34105	0.42172	0.50149	0.38999	0.35168	0.30119	0.42217	0.22717	0.37077	0.466	0.32152	0.48225	0.31846	0.22575	0.32614	0.32277	0.4568	0.50122	0.39015	0.26752	0.32258	0.24884	0.395	0.45461	0.49461	0.4344	0.37921	0.501	0.56829	0.50024	0.41237	0.42646	0.36025	0.37624	0.34093	0.43968	0.58484	0.32768	0.28751	0.34586	0.43452	0.38503	0.26956	0.41738	0.4929
197	N-AET_ANGST06	0.38808	0.45812	0.43397	0.14158	0.38982	0.43141	0.41454	0.44291	0.25451	0.44971	0.46783	0.41117	0.39069	0.40983	0.39362	0.33114	0.48185	0.17902	0.53896	0.51026	0.53009	0.51588	0.42229	0.4804	0.5336	0.45623	0.47774	0.42963	0.58986	0.46971	0.37087	0.61934	0.40349	0.39679	0.4554	0.35572	0.50853	0.32386	0.52917	0.5846	0.50143	0.12522	0.45373	0.58918	0.27489	0.45901	0.61176	0.48221
198	N-DL_D01	0.52274	0.5762	0.22814	0.52364	0.43254	0.52402	0.45372	0.39964	0.45222	0.51419	0.57433	0.34242	0.4123	0.5298	0.49871	0.18859	0.49905	0.43866	0.60321	0.63574	0.59553	0.54686	0.33474	0.15917	0.5614	0.37877	0.39045	0.60924	0.65682	0.45781	0.46481	0.62844	0.4005	0.31666	0.49597	0.55717	0.62077	0.56173	0.50608	0.64781	0.56721	0.50349	0.46535	0.65616	0.333	0.5107	0.60329	0.54283
199	N-DL_D02	0.63455	0.64229	0.26434	0.66553	0.59228	0.69648	0.5118	0.41306	0.60687	0.55179	0.65678	0.43288	0.56459	0.63682	0.56491	0.19437	0.5685	0.57375	0.69683	0.66834	0.66213	0.60687	0.39932	0.18844	0.59233	0.46149	0.48105	0.62703	0.68196	0.5444	0.66774	0.69962	0.54652	0.40968	0.61031	0.62081	0.6564	0.62395	0.54791	0.72373	0.57449	0.62491	0.54472	0.68132	0.53413	0.59661	0.63295	0.57238
200	N-DL_D03	0.61884	0.64279	0.20915	0.65251	0.5257	0.66572	0.46107	0.41189	0.56161	0.51385	0.6035	0.38129	0.5293	0.60714	0.5319	0.16006	0.49319	0.52327	0.64672	0.67742	0.61346	0.61195	0.30899	0.24516	0.56512	0.4422	0.38226	0.64537	0.65556	0.51739	0.66222	0.71681	0.49005	0.33	0.55647	0.63186	0.65341	0.63628	0.51884	0.70412	0.58924	0.62228	0.53371	0.6549	0.47158	0.58001	0.62959	0.5717
201	N-DL_D04	0.58499	0.60701	0.32448	0.65896	0.54704	0.70017	0.37269	0.46814	0.49863	0.50356	0.6055	0.4421	0.52417	0.5398	0.55606	0.15235	0.53114	0.58636	0.67001	0.6666	0.6365	0.6191	0.39818	0.38956	0.47561	0.47984	0.47056	0.62051	0.65129	0.53402	0.67926	0.72524	0.54198	0.37694	0.56916	0.54342	0.6552	0.66232	0.54919	0.73114	0.31437	0.65901	0.55062	0.65119	0.53925	0.58559	0.62024	0.54379
202	N-DL_D05	0.59489	0.62809	0.2289	0.65209	0.53993	0.58342	0.50052	0.33384	0.53076	0.54511	0.60136	0.40825	0.48704	0.54925	0.55897	0.20567	0.51666	0.50053	0.58283	0.6784	0.6514	0.60007	0.33852	0.30738	0.55984	0.45837	0.45051	0.6548	0.65648	0.53035	0.58175	0.69978	0.5053	0.39105	0.56135	0.62229	0.63293	0.61752	0.51763	0.66232	0.56328	0.60933	0.51313	0.65611	0.44531	0.56219	0.59805	0.58739
203	N-DL_D06	0.49142	0.56302	0.41787	0.53558	0.53848	0.57036	0.54324	0.57569	0.28979	0.43806	0.19389	0.46915	0.41641	0.28024	0.57022	0.46401	0.12514	0.40758	0.34058	0.5934	0.49982	0.59577	0.18215	0.53385	0.29646	0.51369	0.46847	0.62883	0.30092	0.46124	0.57908	0.64476	0.53919	0.52114	0.38185	0.52279	0.39377	0.49021	0.40491	0.58601	0.5798	0.60298	0.52017	0.30127	0.48067	0.2448	0.52981	0.57014
204	N-DL_D07	0.40861	0.45006	0.37133	0.20943	0.35036	0.46638	0.28207	0.31289	0.29569	0.32003	0.22195	0.37056	0.41352	0.31769	0.38021	0.30775	0.202	0.18987	0.3717	0.48991	0.37692	0.41356	0.22057	0.46356	0.31275	0.39804	0.32551	0.4598	0.367	0.37171	0.48404	0.55514	0.3946	0.32657	0.33761	0.3036	0.37813	0.32589	0.40131	0.52852	0.39974	0.24094	0.33396	0.36705	0.29203	0.30297	0.46535	0.40965
205	N-DL_D11	0.54137	0.56413	0.53507	0.33883	0.44756	0.35602	0.44674	0.36215	0.31128	0.52941	0.5179	0.47095	0.37061	0.2903	0.54096	0.47813	0.51552	0.16069	0.38729	0.5673	0.5986	0.51623	0.44839	0.55607	0.54039	0.48915	0.55302	0.58967	0.62283	0.51513	0.42381	0.62539	0.52343	0.49086	0.54874	0.43376	0.55904	0.4571	0.53681	0.44982	0.49946	0.32498	0.44283	0.62274	0.37759	0.48681	0.58844	0.55301
206	N-DL_D12	0.28058	0.48324	0.51602	0.54654	0.3712	0.27653	0.51641	0.58875	0.34273	0.61	0.63761	0.33948	0.3377	0.38855	0.45715	0.49196	0.5701	0.6449	0.63607	0.52683	0.61105	0.61247	0.55594	0.61028	0.62362	0.51612	0.55434	0.59885	0.6694	0.51676	0.16414	0.56582	0.27592	0.4455	0.36525	0.59166	0.59317	0.53004	0.6148	0.66583	0.6201	0.56145	0.48877	0.6691	0.17317	0.37184	0.6532	0.54944
207	N-DL_D13	0.54652	0.56338	0.37504	0.56737	0.49561	0.46426	0.4168	0.26879	0.39265	0.51239	0.55786	0.44115	0.41953	0.39372	0.52801	0.3085	0.49697	0.40464	0.46875	0.60769	0.59213	0.52184	0.3904	0.45929	0.5062	0.45359	0.4926	0.60651	0.62702	0.48967	0.49363	0.66189	0.50636	0.42939	0.5402	0.5082	0.57296	0.53405	0.51487	0.55457	0.39939	0.51724	0.42496	0.62721	0.39623	0.52014	0.55246	0.53819
208	N-DL_D14	0.43816	0.55412	0.53267	0.53609	0.48843	0.38895	0.58406	0.57646	0.40192	0.62201	0.6421	0.30586	0.44784	0.3677	0.52948	0.51068	0.52533	0.603	0.59566	0.44816	0.65279	0.61586	0.55253	0.58661	0.60863	0.53506	0.59705	0.61142	0.67739	0.54975	0.34126	0.60894	0.4376	0.48874	0.50543	0.6279	0.58868	0.52413	0.6271	0.65107	0.6538	0.55684	0.55783	0.67678	0.26795	0.36834	0.65852	0.59454
209	N-DL_D15	0.38007	0.50978	0.38228	0.55882	0.41902	0.41494	0.48635	0.41318	0.44207	0.43524	0.52111	0.35827	0.39139	0.47289	0.43806	0.37866	0.49345	0.53874	0.52099	0.49963	0.55237	0.42172	0.43541	0.15219	0.48483	0.39931	0.52062	0.50353	0.52561	0.43313	0.35681	0.54151	0.39938	0.43743	0.43359	0.53025	0.50807	0.49383	0.51483	0.63319	0.5071	0.4906	0.3617	0.52516	0.35362	0.39023	0.43147	0.42092
210	N-LPF_01	0.43455	0.50751	0.21439	0.4911	0.27289	0.4272	0.22564	0.405	0.19156	0.29727	0.35731	0.26124	0.23489	0.27808	0.37002	0.14238	0.23198	0.25611	0.38069	0.57258	0.37069	0.48445	0.09141	0.33285	0.36685	0.29838	0.18261	0.55757	0.44274	0.32115	0.46986	0.62869	0.29613	0.16788	0.32082	0.44997	0.50714	0.53069	0.35708	0.48509	0.38761	0.51271	0.36256	0.44248	0.26943	0.3939	0.5106	0.41931
211	N-LPF_02	0.43755	0.49905	0.35912	0.27665	0.4702	0.55308	0.52161	0.50321	0.38241	0.41136	0.11691	0.39262	0.48181	0.32776	0.54728	0.41079	0.14744	0.3288	0.34134	0.49487	0.53297	0.49779	0.22908	0.49348	0.2147	0.48863	0.5013	0.53995	0.29856	0.45463	0.54625	0.57242	0.53036	0.50243	0.37372	0.39706	0.3528	0.3995	0.41809	0.64301	0.49624	0.34553	0.47713	0.29846	0.45043	0.18851	0.41703	0.53419
212	N-LPF_03	0.44664	0.47454	0.45663	0.12687	0.44312	0.48487	0.49239	0.45958	0.3529	0.52519	0.4369	0.48648	0.46872	0.46541	0.48647	0.40981	0.5088	0.21972	0.55982	0.55645	0.5929	0.51679	0.46735	0.45129	0.52258	0.48966	0.56689	0.48051	0.61292	0.50371	0.41838	0.62529	0.47232	0.49962	0.49635	0.34015	0.51944	0.33106	0.56559	0.64578	0.52116	0.09712	0.45323	0.61229	0.39493	0.45461	0.58616	0.54982
213	N-LPF_04	0.60101	0.65885	0.27482	0.69689	0.58469	0.61506	0.59906	0.46664	0.61899	0.60775	0.69193	0.4013	0.53239	0.60873	0.58643	0.28812	0.58986	0.61893	0.70845	0.66632	0.70016	0.67671	0.40793	0.31275	0.65506	0.50829	0.50994	0.68278	0.7051	0.58782	0.59309	0.72076	0.49844	0.45159	0.58123	0.69714	0.68857	0.65575	0.58039	0.73927	0.71547	0.65528	0.57469	0.70398	0.50886	0.55532	0.59087	0.62726
214	N-LPF_05	0.45346	0.46637	0.23973	0.52269	0.42902	0.52228	0.33249	0.31389	0.35241	0.42238	0.44984	0.36125	0.38976	0.39556	0.45686	0.13601	0.39872	0.46274	0.50645	0.55732	0.52221	0.48098	0.29356	0.35802	0.37385	0.36813	0.41378	0.52009	0.53735	0.40088	0.5013	0.61713	0.42911	0.33571	0.43611	0.41419	0.50436	0.49867	0.43282	0.61111	0.2626	0.4993	0.39296	0.53749	0.39955	0.43887	0.51497	0.46572
215	N-LPF_06	0.34751	0.52733	0.22642	0.49973	0.17969	0.39147	0.18365	0.43261	0.33647	0.31439	0.46574	0.2008	0.29952	0.45059	0.29545	0.1653	0.32982	0.41185	0.54816	0.60058	0.35727	0.49266	0.18364	0.3295	0.4847	0.32732	0.11161	0.57856	0.5286	0.3545	0.37742	0.61619	0.14766	0.07903	0.25638	0.53071	0.5948	0.58491	0.46091	0.62139	0.49775	0.52083	0.34228	0.52804	0.12626	0.43574	0.54169	0.39223
216	N-LPF_07	0.38145	0.3036	0.16111	0.28416	0.23571	0.3992	0.24377	0.29223	0.21502	0.31221	0.30752	0.24118	0.26684	0.28927	0.31273	0.07318	0.29179	0.23112	0.37924	0.38127	0.35263	0.31492	0.18549	0.23286	0.30167	0.17774	0.27471	0.35556	0.45755	0.21179	0.40604	0.45483	0.30248	0.20592	0.32348	0.22604	0.36863	0.30922	0.2775	0.42147	0.27798	0.24741	0.25915	0.45697	0.29583	0.33567	0.41342	0.36583
217	N-LPF_09	0.46339	0.55923	0.47777	0.54402	0.50872	0.45931	0.50817	0.41152	0.41348	0.45249	0.52016	0.48489	0.38369	0.41769	0.49522	0.44365	0.4993	0.41669	0.49749	0.56239	0.56447	0.49309	0.42848	0.25076	0.51751	0.45623	0.55974	0.53583	0.50134	0.48288	0.43612	0.57779	0.48614	0.52338	0.48863	0.50894	0.51638	0.49037	0.50274	0.55443	0.54202	0.49608	0.40849	0.50081	0.44955	0.42845	0.40459	0.45486
218	N-LPF_10	0.29853	0.44746	0.30328	0.47003	0.25695	0.24698	0.30937	0.34633	0.15145	0.25726	0.35627	0.27525	0.13349	0.19667	0.33898	0.28024	0.30177	0.24781	0.28065	0.48069	0.39185	0.3945	0.19325	0.37089	0.34779	0.30876	0.33957	0.47073	0.3677	0.31937	0.28871	0.54782	0.29229	0.29419	0.28838	0.41958	0.43012	0.4781	0.34737	0.41594	0.35631	0.4611	0.29597	0.36761	0.24392	0.33098	0.38389	0.33839
219	N-LPF_11	0.31414	0.42485	0.44172	0.48177	0.48498	0.36397	0.45683	0.2845	0.26539	0.33347	0.27423	0.44309	0.32065	0.21693	0.38458	0.41415	0.23827	0.33586	0.28527	0.42709	0.42912	0.43623	0.27494	0.48179	0.32541	0.44988	0.50479	0.40622	0.24135	0.40447	0.37912	0.47148	0.45025	0.50618	0.32268	0.40946	0.26694	0.31432	0.3269	0.41005	0.50478	0.47967	0.36092	0.24166	0.33746	0.21943	0.37586	0.35983
220	N-LPF_35	0.45161	0.47443	0.40617	0.46139	0.40844	0.42355	0.37666	0.5007	0.17595	0.40892	0.3339	0.31285	0.2996	0.15017	0.46819	0.35479	0.21747	0.32889	0.35733	0.45017	0.44467	0.51293	0.22349	0.48096	0.34213	0.38777	0.40557	0.54823	0.42181	0.37356	0.46561	0.58974	0.42689	0.38249	0.37995	0.42065	0.42797	0.43897	0.3975	0.47224	0.42183	0.50531	0.41949	0.42171	0.37189	0.25579	0.53169	0.48582
221	N-PUC_03	0.52731	0.55964	0.46094	0.55359	0.43149	0.43348	0.41693	0.46654	0.27168	0.45464	0.50488	0.46284	0.29695	0.3201	0.52706	0.38036	0.47944	0.30906	0.40198	0.59085	0.55554	0.48039	0.37585	0.27373	0.46505	0.39036	0.50028	0.58294	0.56062	0.42803	0.45541	0.60718	0.49846	0.44329	0.51399	0.47266	0.55975	0.54901	0.476	0.47125	0.39466	0.51458	0.41158	0.56044	0.44835	0.48243	0.48106	0.49222
222	N-PUC_04	0.36924	0.49316	0.17689	0.48062	0.23293	0.4611	0.20094	0.38297	0.23873	0.19829	0.21859	0.23118	0.29628	0.34646	0.29887	0.13242	0.10933	0.29075	0.31685	0.52523	0.30217	0.41052	0.02934	0.27896	0.26266	0.29364	0.10835	0.49696	0.31117	0.28665	0.49011	0.58065	0.27232	0.11854	0.24729	0.46557	0.41751	0.48887	0.32167	0.52258	0.40449	0.48675	0.32545	0.31089	0.20236	0.32076	0.38343	0.3499
223	N-PUC_101	0.63752	0.60995	0.54791	0.22825	0.53159	0.45835	0.59448	0.47924	0.47945	0.62259	0.54298	0.44279	0.50563	0.36126	0.64686	0.56218	0.55634	0.20486	0.50538	0.53637	0.69281	0.57557	0.5167	0.56544	0.58947	0.54453	0.66091	0.63526	0.68309	0.59203	0.53401	0.66211	0.61019	0.59133	0.63382	0.44674	0.60687	0.47166	0.60935	0.56953	0.64456	0.25758	0.53584	0.68234	0.52625	0.46274	0.65135	0.65027
224	N-PUC_102	0.29384	0.39728	0.26645	0.47779	0.16206	0.17613	0.36883	0.37025	0.30462	0.43287	0.40181	0.19241	0.25243	0.31616	0.40103	0.33724	0.4175	0.45012	0.31712	0.42502	0.50667	0.32095	0.34533	0.34697	0.355	0.29138	0.40847	0.52854	0.56336	0.3181	0.18688	0.48481	0.25332	0.29175	0.31016	0.45339	0.48538	0.49387	0.45839	0.53637	0.35917	0.38936	0.25138	0.56311	0.18743	0.3121	0.35964	0.449
225	N-PUC_104	0.30669	0.36501	0.26053	0.47833	0.16547	0.16277	0.41222	0.38734	0.31893	0.44422	0.38043	0.14941	0.27106	0.27764	0.41896	0.36246	0.40626	0.4783	0.27058	0.33828	0.52235	0.28985	0.36074	0.40114	0.31096	0.2789	0.45825	0.50466	0.55793	0.30366	0.20952	0.46364	0.29366	0.3245	0.32922	0.44074	0.45076	0.47794	0.44153	0.51737	0.34358	0.37883	0.256	0.55755	0.23594	0.27134	0.32846	0.46263
226	N-PUC_108	0.52675	0.52567	0.42796	0.52023	0.47177	0.4173	0.48042	0.36032	0.41998	0.51889	0.42343	0.31277	0.5008	0.29359	0.53765	0.46214	0.34836	0.46074	0.35089	0.4085	0.57636	0.4542	0.38353	0.51615	0.3894	0.46838	0.53613	0.58616	0.5462	0.46755	0.50649	0.60198	0.53364	0.47199	0.50609	0.51805	0.46702	0.45622	0.51952	0.5604	0.47513	0.4646	0.40434	0.54608	0.40709	0.30795	0.47167	0.55105
227	N-PUC_110	0.29972	0.46274	0.38187	0.48865	0.42649	0.40631	0.42448	0.50122	0.25396	0.43355	0.26093	0.32265	0.35711	0.21696	0.47206	0.3742	0.19052	0.49786	0.39268	0.48736	0.51672	0.54416	0.2531	0.51759	0.27194	0.48917	0.47553	0.55988	0.35042	0.44623	0.36663	0.57351	0.38391	0.43506	0.28588	0.47194	0.386	0.44041	0.44713	0.63407	0.42643	0.53957	0.43191	0.35079	0.31495	0.14967	0.49964	0.48225
228	N-PUC_111	0.39526	0.48229	0.30434	0.3287	0.3881	0.56028	0.39406	0.4428	0.32425	0.26862	0.06977	0.37576	0.44356	0.37	0.4105	0.33121	0.05724	0.294	0.3013	0.50522	0.37551	0.42462	0.11535	0.39061	0.19642	0.41559	0.32222	0.47571	0.21469	0.36379	0.56243	0.56589	0.44189	0.36452	0.2936	0.4004	0.31121	0.37753	0.34951	0.59679	0.48425	0.36462	0.39021	0.21475	0.36316	0.22363	0.39076	0.42271
229	N-PUC_205	0.45208	0.51162	0.42943	0.49272	0.55137	0.54061	0.55131	0.47536	0.39292	0.48819	0.27066	0.43274	0.51718	0.35558	0.53757	0.46632	0.23317	0.48595	0.39642	0.48638	0.55744	0.48981	0.32064	0.30722	0.32217	0.50055	0.56195	0.54529	0.38096	0.46774	0.51263	0.56758	0.54278	0.54782	0.42711	0.49395	0.36847	0.38082	0.47369	0.64041	0.55798	0.46936	0.43414	0.38109	0.46143	0.21041	0.48405	0.52435
230	N-PUC_206	0.45418	0.51175	0.26509	0.54837	0.3561	0.41347	0.30735	0.41444	0.21735	0.42946	0.51531	0.32756	0.23559	0.29242	0.45288	0.15175	0.42347	0.33222	0.46724	0.60241	0.51882	0.54317	0.24784	0.33978	0.45251	0.34356	0.34935	0.58245	0.58055	0.39644	0.41616	0.63471	0.35802	0.2731	0.41833	0.46645	0.57781	0.56349	0.42624	0.50658	0.34815	0.5478	0.42119	0.58031	0.32903	0.46329	0.56168	0.48247
231	N-PUC_208	0.49541	0.44229	0.3492	0.26844	0.30651	0.34911	0.36738	0.31695	0.28574	0.44181	0.35343	0.33837	0.39254	0.30947	0.47494	0.32923	0.42623	0.15036	0.24129	0.42047	0.5618	0.3163	0.36507	0.35734	0.3241	0.34635	0.49346	0.47115	0.58803	0.3785	0.4376	0.55921	0.50696	0.38076	0.5118	0.33302	0.46141	0.37458	0.46767	0.46397	0.28562	0.14584	0.31652	0.58769	0.38164	0.41374	0.39621	0.49541
232	N-PUC_209	0.42263	0.45051	0.48764	0.5343	0.42469	0.37796	0.36788	0.502	0.08887	0.44112	0.41856	0.47398	0.22819	0.15454	0.46448	0.35705	0.37522	0.27902	0.33624	0.52656	0.49794	0.53591	0.31562	0.55013	0.39108	0.42088	0.49374	0.51059	0.47332	0.40541	0.41024	0.58946	0.46132	0.44573	0.41617	0.39992	0.44949	0.44444	0.39696	0.38711	0.342	0.51667	0.43518	0.4735	0.41477	0.38526	0.52923	0.4782
233	N-PUC_210	0.40159	0.38255	0.35514	0.22388	0.32928	0.41195	0.3307	0.37239	0.23936	0.40234	0.3167	0.3156	0.41191	0.30578	0.40562	0.28355	0.34828	0.24397	0.34909	0.37584	0.49846	0.3479	0.3478	0.3638	0.2976	0.35732	0.46826	0.40204	0.52137	0.35981	0.42383	0.55275	0.44711	0.36261	0.4355	0.28931	0.40512	0.29814	0.46177	0.54613	0.2588	0.13876	0.32326	0.52106	0.34488	0.32813	0.43697	0.44482
234	N-PUC_301	0.2805	0.45281	0.27007	0.4817	0.48018	0.5326	0.45306	0.40063	0.3165	0.18759	0.28142	0.28346	0.3494	0.34789	0.31397	0.21874	0.18223	0.46291	0.43176	0.38229	0.39209	0.45927	0.18971	0.35549	0.28565	0.40166	0.40703	0.34328	0.18651	0.38162	0.49148	0.55051	0.41664	0.38323	0.30992	0.46984	0.30316	0.40204	0.31969	0.59119	0.46432	0.53154	0.44438	0.18613	0.34015	0.23954	0.3806	0.29032
235	N-PUC_302	0.43117	0.44452	0.22418	0.5717	0.50118	0.54707	0.44239	0.28761	0.42043	0.41463	0.5299	0.35262	0.47086	0.49705	0.38865	0.13087	0.47744	0.5188	0.52502	0.44329	0.55651	0.45402	0.36558	0.28566	0.43858	0.38994	0.48515	0.39225	0.54212	0.42874	0.52442	0.59247	0.48232	0.3775	0.49858	0.48564	0.45231	0.41521	0.4331	0.60643	0.39878	0.45576	0.42653	0.54161	0.41308	0.46778	0.47059	0.42412
236	N-PUC_303	0.29734	0.45035	0.27357	0.44874	0.30205	0.45311	0.2571	0.35887	0.22906	0.16605	0.12463	0.2928	0.3341	0.30221	0.29201	0.23917	0.05581	0.32096	0.25146	0.45568	0.2997	0.3693	0.0783	0.36378	0.17866	0.35775	0.22965	0.4213	0.18765	0.30622	0.4734	0.54279	0.34075	0.24498	0.22745	0.4232	0.30016	0.39869	0.3123	0.52611	0.36475	0.4524	0.31204	0.18787	0.23974	0.22727	0.33312	0.30414
237	N-PUC_304	0.51216	0.46428	0.3556	0.53729	0.34767	0.35338	0.42798	0.27199	0.47711	0.50805	0.44402	0.28483	0.49441	0.38253	0.52398	0.4022	0.46614	0.5132	0.29878	0.38484	0.59563	0.30329	0.45929	0.46982	0.33407	0.37553	0.54654	0.55128	0.63567	0.39929	0.45393	0.5531	0.51668	0.42207	0.52549	0.46782	0.49458	0.5013	0.52487	0.56452	0.27465	0.40102	0.30608	0.63572	0.39342	0.40375	0.36195	0.52774
238	N-PUC_306	0.51197	0.53131	0.3932	0.58033	0.4601	0.52088	0.32899	0.2849	0.4114	0.48048	0.54937	0.44213	0.50535	0.48136	0.47271	0.26831	0.51038	0.4932	0.49681	0.57309	0.57204	0.45993	0.44062	0.42081	0.4526	0.45337	0.47295	0.54744	0.64847	0.47237	0.52587	0.66282	0.50296	0.37971	0.53951	0.49044	0.56584	0.51231	0.55918	0.63251	0.26724	0.4723	0.38787	0.64877	0.38315	0.54585	0.51496	0.49304
239	N-EN_01	0.4258	0.4208	0.44504	0.23578	0.46792	0.52056	0.39716	0.39725	0.31091	0.45796	0.29051	0.46706	0.49258	0.34238	0.47708	0.34504	0.34216	0.29125	0.4226	0.4692	0.54337	0.45631	0.38657	0.49554	0.31132	0.47556	0.55171	0.43908	0.46556	0.45204	0.49635	0.56705	0.52826	0.48609	0.44869	0.29205	0.38745	0.29922	0.47492	0.59312	0.32169	0.21327	0.41431	0.46566	0.43138	0.32476	0.49266	0.48997
240	N-EN_02	0.27512	0.4248	0.45462	0.48716	0.36633	0.30536	0.45366	0.4901	0.28301	0.53918	0.57249	0.35971	0.33324	0.39099	0.38431	0.40178	0.51915	0.53226	0.58285	0.48834	0.54403	0.51233	0.48738	0.35659	0.57352	0.43639	0.50788	0.49159	0.6152	0.44019	0.18723	0.52308	0.27937	0.40809	0.35942	0.50124	0.50777	0.39698	0.54653	0.60564	0.56876	0.43043	0.39023	0.61484	0.19264	0.35444	0.59178	0.46992
241	N-EN_03	0.29834	0.41581	0.29751	0.50501	0.39501	0.32311	0.43716	0.40227	0.14788	0.41854	0.45685	0.33681	0.2199	0.25728	0.3762	0.26083	0.38661	0.37136	0.42385	0.48228	0.50839	0.51197	0.27853	0.3529	0.44669	0.38245	0.45808	0.45565	0.48183	0.39326	0.27509	0.58358	0.33142	0.38809	0.35226	0.46369	0.43896	0.38948	0.41066	0.50634	0.46285	0.43571	0.38435	0.48138	0.28159	0.32886	0.47358	0.43779
242	N-EN_04	0.39156	0.48342	0.32986	0.51386	0.3935	0.41194	0.35219	0.3792	0.25779	0.35845	0.46381	0.35064	0.268	0.31299	0.41496	0.22821	0.41333	0.35349	0.43323	0.51338	0.50133	0.43815	0.30565	0.18336	0.39933	0.34404	0.43971	0.47856	0.473	0.38311	0.3925	0.56306	0.4007	0.35712	0.41478	0.43168	0.48286	0.47916	0.41976	0.51347	0.33385	0.48262	0.36021	0.47279	0.36105	0.39173	0.44858	0.38424
243	N-EN_05	0.51129	0.52975	0.49454	0.52165	0.4648	0.39702	0.41657	0.52593	0.21639	0.51641	0.52854	0.35327	0.31716	0.16294	0.53558	0.40368	0.41678	0.35271	0.42897	0.48092	0.57077	0.57775	0.37298	0.54379	0.46609	0.45312	0.5274	0.59954	0.58487	0.46993	0.46192	0.64475	0.4893	0.44946	0.4988	0.47576	0.54491	0.51131	0.49958	0.4794	0.41979	0.5382	0.48016	0.58463	0.43533	0.36878	0.60857	0.54325
244	N-EN_07	0.46961	0.48877	0.54962	0.57738	0.61464	0.54307	0.59703	0.43436	0.37027	0.59135	0.61626	0.56988	0.59519	0.55718	0.4493	0.48867	0.58431	0.567	0.56113	0.49057	0.62337	0.53362	0.59078	0.50213	0.61263	0.57325	0.66478	0.43989	0.67204	0.54477	0.48056	0.67703	0.58004	0.58907	0.60112	0.57368	0.49135	0.3356	0.61978	0.65348	0.58283	0.37362	0.48634	0.67179	0.42008	0.53785	0.59522	0.55546
245	N-EN_08	0.45299	0.45903	0.41814	0.48559	0.30773	0.35362	0.30271	0.40739	0.17506	0.39764	0.39823	0.40237	0.2698	0.25001	0.42424	0.34162	0.37664	0.25512	0.29985	0.50675	0.44793	0.43089	0.29319	0.49111	0.3839	0.35308	0.37985	0.51886	0.52063	0.35208	0.4159	0.58061	0.40516	0.34169	0.41309	0.40217	0.48562	0.46158	0.41688	0.4041	0.3249	0.41044	0.34016	0.52033	0.33715	0.42981	0.37334	0.4643
246	N-EN_09	0.37426	0.42511	0.1603	0.47974	0.35844	0.44041	0.38974	0.36502	0.28546	0.3919	0.45995	0.25353	0.3455	0.41449	0.32451	0.13132	0.35361	0.39733	0.49818	0.46598	0.45068	0.48122	0.2162	0.26362	0.4708	0.32539	0.31009	0.43603	0.52303	0.35636	0.41227	0.58999	0.30682	0.2492	0.36584	0.484	0.45739	0.38837	0.3922	0.56148	0.54704	0.40175	0.38605	0.52219	0.26495	0.39003	0.5334	0.43657
247	N-EN_10	0.36643	0.49149	0.32566	0.50056	0.25581	0.47223	0.15261	0.38123	0.29454	0.29002	0.45692	0.28764	0.38988	0.4784	0.23783	0.19002	0.30764	0.41183	0.53857	0.53589	0.30229	0.43166	0.23417	0.25188	0.47932	0.33597	0.1331	0.47327	0.50522	0.33085	0.4385	0.59685	0.2196	0.11248	0.30648	0.48972	0.51449	0.44721	0.4648	0.59129	0.45588	0.45015	0.30275	0.50485	0.13662	0.44605	0.52754	0.33929
248	N-EN_12	0.50762	0.40207	0.16023	0.2623	0.21384	0.45626	0.36356	0.33591	0.41376	0.35724	0.18138	0.22037	0.45677	0.43534	0.45388	0.23712	0.26635	0.27853	0.23918	0.37449	0.46244	0.19719	0.23665	0.15639	0.1846	0.21214	0.35277	0.45862	0.49471	0.2478	0.51836	0.49305	0.45171	0.2751	0.43114	0.31259	0.40405	0.39734	0.38691	0.55864	0.27781	0.15506	0.24875	0.49409	0.38428	0.33595	0.26942	0.47299
249	N-EN_13	0.48405	0.50644	0.49654	0.47912	0.52071	0.46826	0.55454	0.56619	0.39033	0.57099	0.56554	0.27985	0.50802	0.32615	0.51314	0.47571	0.4458	0.56141	0.55879	0.34942	0.6101	0.55581	0.49241	0.51423	0.517	0.49898	0.60458	0.53621	0.62792	0.50638	0.47488	0.62715	0.50379	0.50217	0.53179	0.54115	0.51888	0.43407	0.58883	0.64765	0.57274	0.45437	0.51	0.62705	0.4147	0.31333	0.60044	0.56398
250	N-EN_15	0.46525	0.49185	0.48756	0.54647	0.55243	0.51435	0.58626	0.52936	0.41161	0.53658	0.56889	0.35581	0.54212	0.44199	0.46714	0.4658	0.4802	0.60073	0.55683	0.35973	0.59602	0.48452	0.51915	0.30296	0.52582	0.47723	0.62637	0.46011	0.60104	0.48162	0.47962	0.60069	0.5306	0.52735	0.55086	0.55956	0.47623	0.38481	0.57702	0.65741	0.58887	0.43724	0.46491	0.60025	0.43689	0.36143	0.554	0.5086
251	N-EN_16	0.50434	0.51367	0.59489	0.64607	0.65391	0.63611	0.65231	0.5926	0.42411	0.62922	0.66483	0.59191	0.66283	0.64565	0.46761	0.5273	0.61968	0.67432	0.65493	0.49215	0.64256	0.56238	0.64365	0.3897	0.65905	0.58697	0.69308	0.44464	0.70532	0.56001	0.54357	0.68341	0.60834	0.61387	0.63556	0.6295	0.52106	0.36259	0.65862	0.71833	0.67261	0.43402	0.53912	0.70479	0.49521	0.55807	0.65996	0.57615
252	N-EN_17	0.39279	0.4548	0.44369	0.49401	0.45719	0.3807	0.49562	0.47769	0.33211	0.53655	0.53318	0.2654	0.43817	0.29833	0.43817	0.43745	0.40301	0.5522	0.52814	0.36436	0.54402	0.5277	0.43141	0.50226	0.51084	0.46603	0.53151	0.51231	0.58604	0.46003	0.3711	0.59217	0.39771	0.44564	0.43347	0.52296	0.47521	0.38899	0.54325	0.61166	0.57502	0.45218	0.43155	0.58546	0.31311	0.27792	0.58908	0.51578
253	N-TC_01	0.26525	0.39211	0.26955	0.44435	0.18006	0.33948	0.16639	0.38543	0.22953	0.25298	0.32105	0.20665	0.23152	0.29415	0.23317	0.20366	0.18466	0.38602	0.45889	0.4662	0.23391	0.39373	0.13347	0.26098	0.37608	0.25001	0.12512	0.45901	0.35972	0.23833	0.31128	0.46905	0.1209	0.12725	0.15571	0.38476	0.40597	0.40822	0.33153	0.49308	0.46055	0.48239	0.23641	0.35944	0.12482	0.25112	0.46141	0.29949
254	N-TC_03	0.44985	0.52217	0.35833	0.40257	0.3043	0.41636	0.18915	0.30794	0.24279	0.28687	0.39924	0.32781	0.31885	0.31228	0.33686	0.23548	0.29971	0.17683	0.37531	0.53294	0.36396	0.41698	0.20691	0.30219	0.41468	0.34321	0.2347	0.49794	0.46	0.35727	0.47613	0.59854	0.3487	0.21164	0.38103	0.41073	0.48943	0.44305	0.41638	0.45316	0.38773	0.38507	0.31278	0.45982	0.25332	0.42832	0.49006	0.36301
255	N-TC_04	0.50326	0.55119	0.15633	0.45325	0.402	0.5022	0.44222	0.38877	0.38649	0.44837	0.43812	0.31762	0.35638	0.43674	0.49334	0.17829	0.37072	0.33977	0.51067	0.63793	0.54124	0.5558	0.19626	0.2983	0.47012	0.37208	0.34611	0.61183	0.5518	0.4311	0.49708	0.66854	0.38657	0.31308	0.42728	0.50437	0.56789	0.54731	0.43522	0.62217	0.54506	0.46157	0.44998	0.55124	0.37917	0.44814	0.56965	0.54474
256	N-TC_05	0.34685	0.49737	0.14392	0.51474	0.30336	0.41972	0.35482	0.42169	0.34302	0.37465	0.41473	0.2017	0.29053	0.39316	0.38755	0.1417	0.29943	0.46648	0.52423	0.56263	0.46124	0.52558	0.1686	0.27738	0.41997	0.33656	0.25966	0.56982	0.47426	0.37573	0.37057	0.59213	0.23836	0.21197	0.28721	0.52563	0.52283	0.54864	0.41078	0.63904	0.51358	0.55212	0.40134	0.47372	0.22188	0.33315	0.51782	0.44727
257	N-TC_06	0.55024	0.54431	0.26581	0.45313	0.45826	0.57396	0.47298	0.41384	0.46132	0.49507	0.50797	0.39267	0.45865	0.53788	0.50244	0.24394	0.47149	0.40042	0.58375	0.59816	0.56599	0.49147	0.34081	0.0995	0.52167	0.36674	0.43304	0.5585	0.61615	0.43197	0.52756	0.61671	0.45507	0.37932	0.51401	0.48271	0.56779	0.48661	0.49296	0.64445	0.55135	0.40305	0.42439	0.61541	0.44036	0.48737	0.55629	0.52848
258	N-TC_07	0.49522	0.59797	0.53017	0.35901	0.46615	0.4426	0.55234	0.53127	0.50379	0.61079	0.58901	0.34024	0.49539	0.44008	0.57397	0.50568	0.5355	0.48424	0.62852	0.52117	0.66039	0.59491	0.55513	0.53651	0.59979	0.5325	0.57023	0.64791	0.68097	0.5673	0.38642	0.60032	0.45359	0.47888	0.52429	0.55282	0.62753	0.53904	0.64798	0.68939	0.63877	0.43402	0.54764	0.68027	0.28183	0.40345	0.62753	0.60612
259	N-TC_08	0.38474	0.46151	0.47527	0.24117	0.41172	0.46786	0.48981	0.54006	0.33696	0.52029	0.49921	0.43515	0.44936	0.4998	0.43116	0.41603	0.51759	0.37093	0.62389	0.523	0.55722	0.51202	0.49965	0.36605	0.56524	0.46346	0.5315	0.46664	0.6266	0.47121	0.34855	0.594	0.39532	0.45207	0.45432	0.41232	0.52844	0.35358	0.58278	0.6776	0.56647	0.20461	0.44811	0.62591	0.30769	0.43693	0.61763	0.51509
260	N-TC_10	0.52823	0.58276	0.46061	0.57021	0.41405	0.61801	0.27868	0.45697	0.44291	0.3735	0.48291	0.43121	0.50432	0.53765	0.40977	0.33506	0.37614	0.49129	0.5821	0.5984	0.40017	0.45269	0.35025	0.19614	0.48609	0.39857	0.30521	0.55757	0.52487	0.40208	0.59473	0.61805	0.4156	0.2998	0.44873	0.50655	0.55773	0.53089	0.52237	0.63942	0.45468	0.54716	0.36766	0.52475	0.37289	0.49355	0.53704	0.41511
261	N-TC_11	0.44111	0.5412	0.5173	0.20529	0.41727	0.37444	0.49773	0.47192	0.39864	0.5519	0.52019	0.37165	0.39698	0.35737	0.5338	0.47115	0.5195	0.29436	0.56562	0.53025	0.61901	0.56702	0.50666	0.57788	0.56314	0.50386	0.5605	0.58723	0.62416	0.5359	0.33015	0.57952	0.42366	0.47518	0.47635	0.42698	0.58032	0.46519	0.58608	0.60568	0.56836	0.29588	0.50268	0.6236	0.27528	0.39623	0.61213	0.55978
262	N-TC_12	0.56091	0.57658	0.20301	0.58793	0.51264	0.62837	0.48742	0.39307	0.49421	0.48167	0.52954	0.35807	0.47975	0.55296	0.49619	0.17721	0.42148	0.50537	0.60964	0.60613	0.56012	0.54946	0.28443	0.13884	0.52429	0.38461	0.38719	0.58133	0.58282	0.44814	0.58246	0.64376	0.45743	0.3472	0.50706	0.57203	0.56559	0.53768	0.46715	0.66707	0.59521	0.5597	0.47741	0.58213	0.42139	0.48189	0.5776	0.53089
263	N-TC_13	0.57285	0.61079	0.38165	0.58503	0.44052	0.63281	0.40118	0.48478	0.48486	0.42151	0.47179	0.41977	0.50547	0.55213	0.46649	0.34427	0.37163	0.49653	0.57022	0.61375	0.45494	0.55593	0.29742	0.42032	0.51285	0.43733	0.30379	0.61502	0.5396	0.44662	0.63343	0.6714	0.43299	0.33344	0.46573	0.57896	0.59056	0.58431	0.50597	0.64476	0.58424	0.56438	0.46347	0.53859	0.39489	0.50643	0.40832	0.52241
264	N-TC_14	0.53254	0.55473	0.55086	0.38499	0.58545	0.62375	0.5987	0.53037	0.50183	0.56862	0.57341	0.56797	0.60156	0.62558	0.52228	0.49575	0.59828	0.46044	0.66551	0.56918	0.63178	0.52444	0.58744	0.27042	0.61644	0.53265	0.65083	0.49514	0.64954	0.54887	0.53264	0.63867	0.57806	0.58736	0.6042	0.49221	0.55532	0.4009	0.62984	0.71585	0.6301	0.30246	0.49939	0.64893	0.50723	0.5334	0.62214	0.54927
265	N-TC_15	0.25246	0.37226	0.30478	0.44791	0.28323	0.2999	0.42067	0.49209	0.22507	0.4644	0.41384	0.21638	0.30583	0.31245	0.38134	0.28872	0.37603	0.52265	0.4397	0.3843	0.52987	0.44992	0.36457	0.42607	0.37469	0.36706	0.44928	0.46571	0.54262	0.36748	0.21805	0.51755	0.28248	0.32768	0.3192	0.46536	0.44639	0.40861	0.47479	0.60943	0.40365	0.39453	0.38377	0.54209	0.16955	0.26094	0.44725	0.47188
266	N-TC_16	0.52973	0.57721	0.50063	0.59183	0.60241	0.63074	0.59319	0.59576	0.44952	0.54652	0.31318	0.51997	0.56873	0.40753	0.59364	0.53775	0.25676	0.56296	0.47097	0.57002	0.57027	0.63644	0.33005	0.58767	0.39478	0.58944	0.54154	0.63672	0.4148	0.53737	0.62178	0.64324	0.5701	0.58415	0.4499	0.57736	0.44643	0.48326	0.50489	0.66486	0.66525	0.59644	0.54894	0.41446	0.52747	0.28647	0.44957	0.61953
267	N-TC_17	0.27201	0.40708	0.39512	0.30527	0.40816	0.42303	0.37606	0.44258	0.22143	0.37459	0.28439	0.32472	0.36914	0.25533	0.39467	0.30032	0.25835	0.37711	0.42106	0.41255	0.4968	0.48021	0.31668	0.48531	0.28355	0.45653	0.48579	0.42214	0.3715	0.42526	0.35693	0.54341	0.39644	0.40653	0.32607	0.36396	0.36038	0.33388	0.4449	0.60918	0.33906	0.33614	0.4184	0.37153	0.27233	0.20773	0.47473	0.41213
268	S-N_F111	0.1375	0.23297	0.43524	0.54238	0.22971	0.11018	0.40558	0.30569	0.36889	0.38564	0.48967	0.31483	0.16676	0.2729	0.26157	0.41098	0.50785	0.58361	0.46005	0.30251	0.35861	0.31489	0.47671	0.48571	0.46984	0.2681	0.48466	0.32515	0.39501	0.26406	0.07026	0.2257	0.16367	0.41225	0.18016	0.33013	0.31714	0.35305	0.29395	0.33509	0.51003	0.53785	0.21957	0.39461	0.19326	0.24664	0.2957	0.2706
269	S-N_F120	0.3283	0.12053	0.52542	0.31188	0.36299	0.3187	0.43785	0.19452	0.52432	0.37203	0.39633	0.52008	0.3375	0.33592	0.27116	0.45014	0.50877	0.41158	0.49622	0.21821	0.23667	0.206	0.52623	0.50601	0.46922	0.20618	0.55582	0.15014	0.31437	0.19051	0.35391	0.09839	0.35459	0.55727	0.27812	0.0429	0.15722	0.12677	0.14471	0.17039	0.55845	0.33103	0.18198	0.31397	0.50198	0.30778	0.33425	0.2371
270	S-N_F50	0.43859	0.42676	0.29689	0.47763	0.155	0.28028	0.19125	0.2932	0.22582	0.25975	0.34811	0.27284	0.23693	0.27554	0.30432	0.25856	0.31382	0.17491	0.1999	0.43453	0.31143	0.27024	0.18893	0.33945	0.34264	0.21893	0.21113	0.45134	0.4572	0.23524	0.42675	0.49998	0.31611	0.17684	0.34285	0.37837	0.4363	0.45396	0.31813	0.30768	0.34579	0.38359	0.21571	0.45689	0.26899	0.43588	0.34847	0.3451
271	S-N_F52	0.28455	0.412	0.32057	0.38141	0.43547	0.38822	0.51226	0.29582	0.50404	0.35533	0.53599	0.3026	0.34213	0.44385	0.32747	0.26517	0.50867	0.46074	0.60965	0.37754	0.4845	0.46046	0.42487	0.36777	0.53639	0.37943	0.49818	0.34139	0.41292	0.42562	0.32111	0.4178	0.33197	0.42176	0.35964	0.42195	0.40811	0.38406	0.37724	0.52562	0.62832	0.42702	0.42134	0.4117	0.28093	0.34861	0.38695	0.32509
272	S-N_F75	0.20928	0.17065	0.5862	0.62508	0.34682	0.19716	0.41558	0.32963	0.43419	0.46973	0.56911	0.49925	0.2296	0.27693	0.25333	0.50803	0.55952	0.65455	0.60766	0.31851	0.26922	0.38439	0.53894	0.5875	0.60497	0.29232	0.51787	0.29084	0.39436	0.25888	0.17678	0.16286	0.1823	0.523	0.17614	0.25068	0.27079	0.25865	0.23654	0.2304	0.67026	0.63019	0.21298	0.39394	0.37493	0.27323	0.3889	0.27508
273	S-N_F76	0.5404	0.52674	0.37598	0.04869	0.34543	0.60205	0.39442	0.42058	0.52056	0.32996	0.32738	0.41489	0.51009	0.57553	0.44324	0.34001	0.40656	0.14945	0.54069	0.55245	0.4365	0.4183	0.35094	0.46393	0.44611	0.39132	0.3714	0.46816	0.49077	0.42019	0.6147	0.60205	0.46809	0.36242	0.47095	0.29588	0.52514	0.43926	0.47345	0.62888	0.49702	0.11551	0.43077	0.48984	0.42307	0.52558	0.47608	0.4627
274	S-O_F114	0.20212	0.32029	0.4086	0.54833	0.39055	0.28206	0.39839	0.14943	0.46701	0.2596	0.51164	0.37074	0.24463	0.35278	0.23267	0.30534	0.48352	0.53032	0.51453	0.32999	0.33507	0.33972	0.43032	0.40503	0.48267	0.31036	0.46621	0.26244	0.28219	0.32041	0.24773	0.27618	0.27286	0.4255	0.2566	0.35009	0.29362	0.3505	0.25972	0.34892	0.51061	0.57789	0.27031	0.28173	0.25468	0.31572	0.25281	0.17837
275	S-O_F115	0.24497	0.11169	0.46728	0.55091	0.28462	0.19167	0.35316	0.13266	0.43629	0.39172	0.45785	0.40128	0.27956	0.28544	0.2131	0.38786	0.48117	0.57441	0.42628	0.18505	0.23582	0.16871	0.50236	0.39747	0.45037	0.16658	0.47184	0.19094	0.37042	0.14734	0.20557	0.07898	0.24474	0.43226	0.2235	0.17559	0.16909	0.16674	0.17029	0.16572	0.49181	0.48989	0.1077	0.37037	0.29786	0.25514	0.30366	0.21519
276	S-O_F116	0.61904	0.56096	0.46699	0.02812	0.38872	0.61518	0.48824	0.5069	0.56026	0.4604	0.36902	0.49089	0.56735	0.60041	0.56251	0.46321	0.50036	0.16808	0.56074	0.60124	0.54402	0.45995	0.46465	0.56106	0.48975	0.45394	0.4981	0.54895	0.6036	0.48506	0.63093	0.64328	0.5554	0.47338	0.5597	0.30837	0.59253	0.47976	0.5605	0.67225	0.51328	0.08869	0.48751	0.60281	0.51056	0.57713	0.54874	0.58149
277	S-O_F118	0.60607	0.48821	0.33656	0.62564	0.36424	0.46943	0.53958	0.3604	0.60533	0.53025	0.38746	0.36902	0.5741	0.53488	0.58223	0.4523	0.47825	0.5865	0.27959	0.41137	0.61046	0.28213	0.46174	0.40901	0.31544	0.35369	0.54943	0.5688	0.62104	0.37931	0.56824	0.51962	0.58912	0.47165	0.56856	0.51823	0.49471	0.55273	0.4942	0.5707	0.37759	0.44083	0.33976	0.62039	0.50502	0.45698	0.17116	0.58627
278	S-O_F125	0.341	0.29044	0.38058	0.59622	0.20375	0.27275	0.26664	0.34627	0.40549	0.42361	0.43146	0.30882	0.3247	0.31399	0.37712	0.31994	0.48359	0.58443	0.37262	0.3372	0.42782	0.26606	0.44034	0.46966	0.3063	0.25447	0.44668	0.42518	0.52891	0.26197	0.33384	0.35785	0.31445	0.34024	0.31928	0.31267	0.41252	0.4596	0.36911	0.42243	0.20348	0.49982	0.20797	0.52866	0.37965	0.34162	0.23427	0.37391
279	S-O_F92	0.54804	0.39266	0.4312	0.62834	0.32028	0.24732	0.45792	0.32311	0.32598	0.48455	0.42744	0.42882	0.29538	0.23446	0.48247	0.47243	0.47727	0.29145	0.14151	0.37925	0.48372	0.2862	0.38596	0.45296	0.39344	0.27855	0.52153	0.47862	0.53858	0.29755	0.43795	0.41529	0.5146	0.46974	0.48489	0.39794	0.39584	0.43139	0.31639	0.19821	0.45838	0.47167	0.27713	0.5383	0.499	0.43281	0.31846	0.48501
280	S-O_F98	0.32757	0.15703	0.33869	0.56816	0.33615	0.32881	0.46384	0.2455	0.46797	0.34582	0.15088	0.37671	0.36709	0.24903	0.3432	0.40382	0.22471	0.55968	0.21249	0.17628	0.28436	0.15223	0.3081	0.38459	0.17167	0.1934	0.5023	0.25252	0.18558	0.14783	0.41864	0.14319	0.4109	0.5031	0.22732	0.20568	0.07149	0.21317	0.10315	0.24224	0.45768	0.51141	0.16496	0.1857	0.50948	0.11023	0.18302	0.29762
281	S-P_F104	0.57257	0.45715	0.44981	0.22766	0.34868	0.49897	0.48572	0.43359	0.55525	0.48703	0.38731	0.46401	0.50766	0.51851	0.53004	0.47948	0.51848	0.31061	0.47455	0.48443	0.51477	0.37529	0.47736	0.53064	0.44912	0.37379	0.51798	0.50599	0.59169	0.39952	0.54693	0.5174	0.50696	0.48972	0.50985	0.3052	0.51674	0.44479	0.48193	0.54711	0.47831	0.19532	0.37621	0.59061	0.51993	0.49524	0.328	0.54613
282	S-P_F105	0.26022	0.35761	0.48622	0.56444	0.40006	0.17693	0.47286	0.28431	0.29989	0.39237	0.53917	0.37268	0.21435	0.21795	0.33768	0.44664	0.52117	0.42192	0.37075	0.32635	0.47238	0.34754	0.47189	0.31691	0.48558	0.35433	0.60743	0.3452	0.41599	0.36724	0.19919	0.37162	0.36557	0.51358	0.35939	0.40509	0.34303	0.33778	0.36427	0.33001	0.50727	0.49025	0.27542	0.41575	0.33595	0.29416	0.38137	0.29687
283	S-P_F112	0.57597	0.40634	0.21176	0.52727	0.18877	0.40073	0.40519	0.33547	0.56264	0.41092	0.26143	0.19048	0.54075	0.46789	0.49593	0.35366	0.35948	0.49465	0.14312	0.28199	0.50267	0.11975	0.34909	0.33928	0.16601	0.2198	0.42524	0.49498	0.56832	0.24922	0.58684	0.46829	0.52703	0.31528	0.4963	0.42183	0.426	0.51757	0.41148	0.51746	0.24813	0.33527	0.23052	0.56783	0.47719	0.39268	0.18173	0.50502
284	S-P_F113	0.44378	0.51359	0.2428	0.58045	0.44472	0.59407	0.33063	0.38369	0.3726	0.32373	0.55372	0.3389	0.41256	0.51069	0.3343	0.08647	0.43554	0.45667	0.59017	0.52745	0.45903	0.51969	0.28238	0.30075	0.49041	0.37877	0.32315	0.43109	0.51567	0.41795	0.57564	0.64988	0.40495	0.25522	0.45274	0.51862	0.52616	0.50662	0.42621	0.60257	0.43381	0.53753	0.4622	0.51498	0.36291	0.53504	0.53836	0.38227
285	S-Q_F101	0.29332	0.4106	0.49421	0.39537	0.36273	0.28915	0.54187	0.41721	0.52225	0.44955	0.51136	0.34709	0.34003	0.39716	0.42124	0.48987	0.55861	0.52646	0.5432	0.37529	0.52647	0.429	0.55323	0.54104	0.50868	0.41159	0.59187	0.43389	0.46935	0.43307	0.24381	0.37291	0.34451	0.5104	0.35665	0.41452	0.44487	0.45161	0.4492	0.51472	0.5849	0.44694	0.40039	0.46836	0.29666	0.32053	0.32082	0.40064
286	S-Q_F108	0.37054	0.29502	0.08333	0.52273	0.25739	0.3444	0.43575	0.19974	0.46059	0.3005	0.30714	0.14077	0.39225	0.40358	0.33915	0.16268	0.35452	0.50073	0.2205	0.19391	0.4567	0.14096	0.2887	0.19168	0.1962	0.17454	0.44026	0.29849	0.42122	0.21749	0.43312	0.38275	0.42434	0.30936	0.39397	0.3793	0.29377	0.37258	0.27975	0.46	0.28921	0.34938	0.22121	0.42046	0.38101	0.2996	0.15842	0.34085
287	S-Q_F83	0.20048	0.23468	0.37439	0.48096	0.21763	0.1443	0.30296	0.28135	0.3345	0.31524	0.42178	0.16599	0.18679	0.14609	0.24198	0.34094	0.35057	0.50077	0.40696	0.19412	0.28538	0.26206	0.34878	0.34568	0.37916	0.20108	0.39497	0.31519	0.34503	0.20572	0.18334	0.24085	0.1748	0.32283	0.18057	0.27752	0.27611	0.30666	0.25557	0.31009	0.45097	0.50129	0.16511	0.34454	0.23772	0.13404	0.33548	0.22742
288	S-Q_F93	0.52917	0.56266	0.28836	0.63075	0.52842	0.54196	0.45757	0.19608	0.58441	0.45002	0.58656	0.41743	0.5129	0.56048	0.45366	0.24233	0.51755	0.51319	0.55132	0.56828	0.5562	0.4877	0.38699	0.34414	0.54342	0.43961	0.45332	0.52522	0.56416	0.489	0.56396	0.60565	0.49209	0.40239	0.52479	0.56048	0.53218	0.52319	0.47047	0.59168	0.54034	0.56468	0.42407	0.56388	0.41154	0.54097	0.48999	0.46026
289	S-RERE_01	0.5504	0.58441	0.56459	0.58711	0.57241	0.47179	0.51083	0.3063	0.44499	0.58606	0.58927	0.59128	0.52332	0.47207	0.553	0.5156	0.57739	0.45569	0.47882	0.62235	0.63594	0.52775	0.54321	0.54251	0.5776	0.56587	0.62266	0.59924	0.65277	0.56455	0.48348	0.66277	0.58259	0.57541	0.59315	0.54997	0.56236	0.48364	0.60417	0.57862	0.50072	0.47735	0.44001	0.65311	0.43077	0.55403	0.54612	0.56993
290	S-RERE_02	0.50678	0.47847	0.39383	0.52635	0.42156	0.37167	0.49839	0.31394	0.40586	0.51594	0.38214	0.35246	0.46779	0.32157	0.53156	0.45295	0.38559	0.43425	0.2642	0.40094	0.58795	0.38461	0.39513	0.49679	0.34682	0.42456	0.55198	0.54868	0.54696	0.42612	0.45596	0.54939	0.53652	0.48284	0.50333	0.48869	0.43732	0.43595	0.48195	0.50605	0.42369	0.40517	0.35975	0.54669	0.39548	0.33531	0.31803	0.55
291	S-RERE_03	0.50204	0.53818	0.60089	0.64206	0.56418	0.44175	0.60711	0.57828	0.28901	0.62167	0.63798	0.57084	0.41126	0.3842	0.53315	0.55883	0.59816	0.47861	0.51114	0.55302	0.643	0.64169	0.53331	0.6339	0.63705	0.56447	0.65144	0.56587	0.66553	0.55467	0.43639	0.6747	0.53902	0.60694	0.56564	0.59468	0.56945	0.47624	0.57706	0.5251	0.63568	0.51862	0.53956	0.66471	0.47192	0.5144	0.51042	0.61216
292	S-RERE_04	0.47719	0.56433	0.54828	0.55602	0.48202	0.46992	0.42143	0.54889	0.40993	0.58592	0.63014	0.34477	0.46212	0.34538	0.56067	0.41445	0.53204	0.61773	0.62331	0.50319	0.64807	0.61258	0.54654	0.61777	0.51358	0.52941	0.57077	0.64128	0.68335	0.54847	0.43766	0.63919	0.46682	0.44986	0.51864	0.54317	0.63305	0.59714	0.63679	0.6815	0.37857	0.60255	0.53249	0.68309	0.35296	0.40866	0.59419	0.56758
293	S-RERE_06	0.26415	0.40604	0.38744	0.37627	0.37333	0.30413	0.41248	0.41342	0.17	0.3897	0.32031	0.28917	0.26115	0.17599	0.38663	0.34166	0.25496	0.35009	0.36	0.40394	0.47051	0.47927	0.2861	0.4841	0.34164	0.41272	0.45612	0.4533	0.37164	0.38992	0.26024	0.50031	0.34073	0.39391	0.29604	0.40947	0.35669	0.34941	0.39779	0.49618	0.44833	0.41513	0.3966	0.37163	0.19621	0.18854	0.48241	0.41733
294	S-RERE_07	0.39591	0.51797	0.22961	0.49847	0.25518	0.35852	0.2617	0.38587	0.29859	0.3591	0.50706	0.16607	0.27932	0.34234	0.33667	0.16724	0.34428	0.36093	0.48907	0.50814	0.41537	0.49892	0.2049	0.33597	0.49394	0.3203	0.1984	0.55648	0.54774	0.36551	0.378	0.59414	0.22873	0.1389	0.33363	0.52992	0.56145	0.53713	0.43386	0.53064	0.51834	0.51642	0.37937	0.547	0.15068	0.3979	0.54964	0.41936
295	S-RERE_09	0.50745	0.57753	0.50506	0.56677	0.45761	0.32567	0.5339	0.43267	0.32273	0.60273	0.57075	0.46051	0.35159	0.33939	0.56714	0.51473	0.53927	0.36565	0.40505	0.59598	0.64781	0.51677	0.46906	0.33573	0.57083	0.4719	0.58379	0.64735	0.65925	0.50295	0.33253	0.60271	0.48376	0.51228	0.53058	0.56883	0.57774	0.51209	0.56509	0.50368	0.58463	0.49	0.42394	0.65924	0.35403	0.44979	0.57998	0.58327
296	S-RERE_10	0.57347	0.59822	0.54579	0.45919	0.50924	0.36574	0.54981	0.45993	0.38741	0.60224	0.58173	0.38043	0.42811	0.26631	0.59763	0.56072	0.50826	0.33565	0.43825	0.49538	0.65402	0.56388	0.47795	0.54699	0.57103	0.52368	0.62013	0.65017	0.65836	0.55387	0.45554	0.65351	0.54748	0.54544	0.5787	0.54188	0.58479	0.5059	0.59013	0.52179	0.61001	0.44583	0.4857	0.65794	0.44529	0.4048	0.62302	0.60755
297	S-RERI_01	0.4171	0.55135	0.38216	0.56293	0.41777	0.36338	0.51932	0.47803	0.29978	0.5538	0.54689	0.40754	0.28829	0.37876	0.5119	0.38025	0.48868	0.4413	0.50897	0.6324	0.60497	0.61151	0.37593	0.44449	0.56961	0.45654	0.47114	0.64082	0.61074	0.48605	0.29239	0.61681	0.36105	0.42435	0.42567	0.58659	0.59164	0.55387	0.51806	0.57155	0.60554	0.54842	0.48295	0.61017	0.25479	0.43369	0.5098	0.57722
298	S-RERI_04	0.52618	0.54589	0.17997	0.58385	0.43811	0.54103	0.41842	0.40295	0.37438	0.4387	0.4997	0.34346	0.35462	0.43805	0.46756	0.13946	0.39628	0.39431	0.52617	0.61672	0.52024	0.55712	0.20891	0.23482	0.49068	0.35126	0.33672	0.57782	0.55126	0.41274	0.54304	0.64385	0.40846	0.30013	0.45122	0.52932	0.55729	0.55354	0.40285	0.56515	0.53851	0.56962	0.4598	0.55066	0.41281	0.48089	0.57373	0.50947
299	S-RERI_06	0.27891	0.48482	0.42344	0.45234	0.22011	0.29229	0.23238	0.38109	0.29464	0.27398	0.45422	0.23664	0.25148	0.33048	0.26547	0.33017	0.32159	0.3987	0.48024	0.47711	0.30821	0.44228	0.29537	0.49899	0.48461	0.35473	0.21552	0.49469	0.42009	0.34618	0.27436	0.5011	0.17957	0.19042	0.24138	0.48097	0.48864	0.50296	0.42893	0.49462	0.50416	0.5341	0.33434	0.41987	0.04495	0.35677	0.48916	0.31582
300	S-RERI_07	0.47091	0.52116	0.52411	0.53125	0.50762	0.55004	0.32568	0.41952	0.32508	0.46563	0.5025	0.52206	0.45321	0.38208	0.50893	0.33027	0.48422	0.47799	0.52481	0.59513	0.57156	0.52611	0.46987	0.54311	0.40453	0.50842	0.55452	0.54267	0.56647	0.50022	0.52576	0.66349	0.53729	0.4684	0.51063	0.41825	0.54231	0.51874	0.55297	0.6321	0.18475	0.51477	0.44832	0.56715	0.45817	0.49569	0.56462	0.48009
301	S-RERI_08	0.37109	0.47129	0.52898	0.57847	0.46998	0.34388	0.53806	0.46682	0.25657	0.57601	0.57142	0.51063	0.34292	0.36871	0.45954	0.49788	0.53799	0.49237	0.50107	0.55172	0.57962	0.58016	0.49155	0.5897	0.59355	0.5116	0.57692	0.53707	0.61048	0.49327	0.27735	0.59855	0.40416	0.53002	0.44076	0.54255	0.51581	0.42761	0.53959	0.53515	0.58617	0.48339	0.44922	0.61013	0.29748	0.43786	0.49888	0.54884
302	S-RERI_09	0.43648	0.52289	0.47454	0.59387	0.53757	0.44842	0.53658	0.36993	0.40586	0.40779	0.55221	0.47846	0.38075	0.42839	0.42648	0.41669	0.51419	0.42069	0.46954	0.48505	0.53337	0.44078	0.44865	0.17743	0.53608	0.4289	0.57952	0.43127	0.457	0.45538	0.43554	0.52087	0.50998	0.52498	0.50031	0.52004	0.44357	0.42902	0.44542	0.48001	0.59314	0.52183	0.40681	0.45661	0.43876	0.44048	0.46214	0.38225
303	S-RERI_11	0.48444	0.56256	0.5471	0.6207	0.39811	0.30223	0.46362	0.54518	0.20277	0.5517	0.62314	0.5022	0.20961	0.27634	0.51679	0.48655	0.57143	0.31878	0.43806	0.64463	0.56865	0.61254	0.42639	0.57649	0.62736	0.45746	0.49679	0.64557	0.64844	0.47947	0.32993	0.62943	0.40779	0.45924	0.47419	0.55496	0.62692	0.58807	0.50502	0.40196	0.5748	0.59096	0.4776	0.64802	0.35347	0.53545	0.55714	0.56625
304	S-RERI_12A	0.41131	0.51025	0.51075	0.54009	0.42591	0.45612	0.3255	0.47737	0.34851	0.49601	0.56744	0.37623	0.39668	0.34338	0.49542	0.32327	0.505	0.5729	0.58188	0.52663	0.57887	0.54532	0.50399	0.571	0.4427	0.47293	0.51621	0.57509	0.61058	0.48434	0.40235	0.59372	0.42582	0.39596	0.45628	0.46251	0.58155	0.57343	0.56695	0.6381	0.24129	0.58947	0.4697	0.61082	0.31372	0.42713	0.56348	0.4827
305	S-RERI_13	0.54393	0.58372	0.489	0.60135	0.62023	0.63987	0.61156	0.60288	0.45243	0.5835	0.32412	0.50789	0.6019	0.4343	0.6226	0.53044	0.27516	0.582	0.46472	0.56913	0.6215	0.57169	0.36886	0.31266	0.37799	0.56336	0.59927	0.6371	0.45666	0.52822	0.6026	0.62854	0.60894	0.59761	0.49426	0.58232	0.4427	0.45911	0.54235	0.70951	0.63455	0.57075	0.51409	0.4568	0.54961	0.2706	0.56486	0.6179
306	S-RERI_15	0.27964	0.40533	0.30858	0.49177	0.23492	0.43222	0.1855	0.46203	0.18784	0.30556	0.43691	0.26109	0.35915	0.43319	0.21062	0.17172	0.31523	0.45994	0.51128	0.45869	0.33203	0.43712	0.2587	0.36807	0.42782	0.34303	0.19812	0.40428	0.5146	0.3186	0.37756	0.60339	0.21258	0.13547	0.28409	0.46865	0.47214	0.39722	0.46076	0.60835	0.38217	0.40036	0.32818	0.51417	0.13366	0.41003	0.52471	0.35175
307	S-RERI_16	0.43845	0.5128	0.44014	0.54841	0.48961	0.54938	0.3991	0.49452	0.29105	0.40256	0.41769	0.46662	0.35989	0.33733	0.49932	0.31697	0.38151	0.47664	0.49392	0.56786	0.52517	0.55612	0.34682	0.52302	0.36502	0.46029	0.49973	0.53898	0.44957	0.45302	0.51277	0.63955	0.48863	0.46159	0.43798	0.44343	0.50199	0.54001	0.46278	0.60261	0.28584	0.57046	0.47367	0.44949	0.458	0.40879	0.41285	0.47267
308	S-RERI_17	0.5508	0.58929	0.23033	0.61989	0.56027	0.66565	0.52899	0.45644	0.49016	0.48519	0.40506	0.39632	0.52494	0.50306	0.53661	0.24197	0.30958	0.53054	0.53391	0.60421	0.57844	0.61353	0.2266	0.3317	0.42739	0.47368	0.41381	0.61039	0.48138	0.49542	0.64791	0.67231	0.50938	0.41205	0.47311	0.60212	0.51003	0.53819	0.4532	0.68737	0.62059	0.60176	0.53358	0.48067	0.4807	0.39203	0.48242	0.57437
309	S-RERI_18	0.61484	0.61882	0.65039	0.67421	0.56704	0.5221	0.4363	0.6122	0.26074	0.61218	0.65897	0.63437	0.37297	0.31238	0.65441	0.45926	0.63901	0.41521	0.51294	0.70761	0.69245	0.66959	0.54222	0.6675	0.54557	0.56545	0.66176	0.68385	0.71167	0.58206	0.56237	0.74521	0.63568	0.57429	0.63565	0.51556	0.68252	0.66491	0.59768	0.52927	0.29748	0.66164	0.58099	0.71217	0.60564	0.63185	0.69239	0.62485
310	S-RERI_21	0.352	0.4142	0.51097	0.54982	0.48755	0.4269	0.37201	0.41746	0.18264	0.36786	0.52642	0.46361	0.29049	0.25518	0.38019	0.30343	0.48436	0.41445	0.45239	0.42916	0.49572	0.48602	0.4424	0.53472	0.42122	0.43306	0.57035	0.36932	0.45845	0.42382	0.41631	0.56268	0.48415	0.47302	0.45231	0.38876	0.42347	0.41159	0.41932	0.44913	0.25671	0.51361	0.43382	0.45852	0.41376	0.43348	0.48084	0.3614
311	S-RERI_22	0.55133	0.59809	0.47904	0.62047	0.50996	0.55347	0.57714	0.47918	0.59016	0.51014	0.54522	0.46547	0.53037	0.57568	0.56499	0.50006	0.55293	0.6046	0.54355	0.54336	0.61905	0.45757	0.5189	0.25854	0.50983	0.46144	0.59264	0.58897	0.58862	0.4952	0.53078	0.59269	0.54998	0.54248	0.56552	0.58375	0.57887	0.58392	0.57948	0.6735	0.53952	0.5378	0.43593	0.58778	0.50729	0.48312	0.33201	0.52643
312	S-RERI_24	0.51452	0.52691	0.2718	0.1716	0.4104	0.55887	0.40943	0.35078	0.45583	0.4417	0.40435	0.38132	0.48484	0.51363	0.46649	0.22881	0.41756	0.20267	0.55888	0.58684	0.53679	0.5059	0.31028	0.34746	0.48194	0.41701	0.38953	0.518	0.56733	0.46542	0.53567	0.62961	0.43882	0.34648	0.4754	0.37367	0.53865	0.41223	0.48956	0.64453	0.53061	0.18776	0.44623	0.56651	0.36956	0.47181	0.5532	0.51898
313	S-RERI_25	0.58446	0.62996	0.53325	0.66258	0.59187	0.60034	0.46575	0.44022	0.49935	0.59967	0.65644	0.57729	0.53017	0.51651	0.61656	0.41217	0.62642	0.60356	0.64345	0.69775	0.68351	0.63964	0.54964	0.60456	0.56678	0.58087	0.60746	0.67764	0.70526	0.60228	0.57358	0.73547	0.57709	0.54377	0.60767	0.56849	0.68133	0.6474	0.64546	0.70729	0.36932	0.62442	0.53135	0.70528	0.51922	0.60569	0.52863	0.60756
314	S-RERI_28	0.41646	0.47887	0.40884	0.5269	0.32022	0.43979	0.17984	0.42727	0.17998	0.36125	0.48235	0.3799	0.29387	0.30441	0.38935	0.20473	0.41338	0.36462	0.45035	0.55906	0.44553	0.47251	0.32325	0.45746	0.3884	0.36974	0.3424	0.516	0.55578	0.37682	0.44636	0.63396	0.37318	0.25954	0.40835	0.40345	0.5492	0.52992	0.46802	0.52259	0.16434	0.50221	0.37113	0.55601	0.31133	0.48865	0.52282	0.41026
315	S-MTMA_1A1	0.36615	0.45787	0.60347	0.608	0.64996	0.59405	0.6601	0.62103	0.34133	0.54442	0.62692	0.57404	0.59428	0.58829	0.38849	0.50999	0.58421	0.68084	0.64991	0.43602	0.60667	0.59737	0.62845	0.58807	0.62205	0.62479	0.71262	0.35178	0.59385	0.5685	0.48095	0.67925	0.56722	0.62772	0.55484	0.60904	0.45291	0.32766	0.6147	0.71291	0.64819	0.43631	0.58126	0.59334	0.44511	0.50972	0.64065	0.50781
316	S-MTMA_1A11	0.61153	0.62475	0.63159	0.67979	0.6235	0.65474	0.49586	0.58078	0.49972	0.63414	0.65204	0.62044	0.57479	0.53763	0.64135	0.48573	0.63344	0.63686	0.66694	0.67109	0.69056	0.58505	0.6192	0.32055	0.56126	0.55729	0.67723	0.65229	0.70473	0.5774	0.59525	0.67244	0.63033	0.59569	0.64035	0.55008	0.65094	0.60291	0.66396	0.71319	0.4051	0.63075	0.51862	0.70498	0.60528	0.56645	0.63905	0.59029
317	S-MTMA_1A12A	0.58733	0.60371	0.61518	0.66312	0.66564	0.62541	0.66595	0.57684	0.56323	0.63208	0.66712	0.54374	0.64419	0.59172	0.58273	0.58575	0.61863	0.67808	0.65026	0.51806	0.68246	0.54238	0.64516	0.26371	0.63051	0.56456	0.72572	0.56148	0.67733	0.57756	0.57651	0.64341	0.64392	0.65036	0.66078	0.63396	0.57448	0.49176	0.6644	0.7143	0.66253	0.54768	0.52331	0.67682	0.57685	0.50273	0.60632	0.57855
318	S-MTMA_1A15	0.66769	0.66636	0.6669	0.68972	0.63275	0.54972	0.54411	0.56083	0.40591	0.67391	0.68727	0.67382	0.48218	0.43554	0.68426	0.5501	0.68146	0.44009	0.53541	0.71385	0.7398	0.61652	0.6011	0.37371	0.6195	0.57679	0.71758	0.69339	0.73835	0.6104	0.56749	0.70063	0.68094	0.64197	0.69514	0.57859	0.67306	0.61056	0.64456	0.56324	0.48999	0.6117	0.54105	0.7386	0.63144	0.6199	0.67433	0.6378
319	S-MTMA_1A16	0.73048	0.72946	0.70505	0.75814	0.73742	0.73188	0.70603	0.63445	0.68807	0.74184	0.73976	0.71237	0.72158	0.71997	0.71678	0.67515	0.71947	0.71974	0.73875	0.72589	0.75755	0.6346	0.71406	0.28257	0.72864	0.64127	0.75637	0.72235	0.77581	0.6649	0.67433	0.71256	0.72009	0.72072	0.74687	0.70547	0.70744	0.63396	0.74813	0.77348	0.7282	0.66396	0.58905	0.77559	0.68196	0.64844	0.67723	0.68986
320	S-MTMA_1A17	0.48857	0.5252	0.45214	0.49502	0.4856	0.50307	0.36196	0.32588	0.3321	0.46986	0.42416	0.48797	0.45712	0.36807	0.50785	0.34761	0.40201	0.40043	0.42546	0.58248	0.55506	0.4946	0.3869	0.51111	0.38884	0.48808	0.50092	0.5623	0.5376	0.47805	0.50398	0.64604	0.52157	0.44968	0.49112	0.43995	0.50054	0.46776	0.51965	0.58962	0.29139	0.44805	0.40741	0.53809	0.39438	0.44272	0.48859	0.50854
321	S-MTMA_1A2	0.36587	0.44113	0.58127	0.58442	0.64668	0.59968	0.61736	0.54849	0.34465	0.49125	0.59196	0.56239	0.58882	0.566	0.36683	0.4628	0.55702	0.63791	0.60927	0.40224	0.57992	0.54575	0.60306	0.53554	0.57006	0.59248	0.69718	0.30954	0.54558	0.54076	0.5031	0.64591	0.58219	0.60949	0.55283	0.56247	0.41285	0.30075	0.57366	0.6742	0.5802	0.41353	0.54566	0.54512	0.45145	0.49323	0.58208	0.45723
322	S-MTMA_1A20	0.52759	0.59542	0.57718	0.64542	0.56431	0.51184	0.54874	0.51685	0.44837	0.57981	0.60387	0.5662	0.46433	0.47985	0.57432	0.52873	0.57888	0.54181	0.57406	0.6332	0.63293	0.53832	0.54116	0.24707	0.5834	0.51163	0.63883	0.61448	0.61839	0.53105	0.4643	0.61503	0.54221	0.58564	0.55541	0.56458	0.5831	0.54017	0.59424	0.62299	0.56143	0.58369	0.45296	0.61842	0.51156	0.49068	0.58536	0.53995
323	S-MTMA_1A3	0.47398	0.48663	0.51247	0.5751	0.46476	0.3852	0.41215	0.48836	0.11094	0.50077	0.50804	0.51485	0.26523	0.20718	0.50101	0.38204	0.47362	0.29017	0.35141	0.55892	0.56689	0.55055	0.38928	0.55659	0.45771	0.45346	0.554	0.53535	0.57102	0.45082	0.42328	0.63854	0.51773	0.48285	0.5019	0.44895	0.50635	0.47096	0.45709	0.40509	0.34992	0.51056	0.46228	0.57127	0.43854	0.47671	0.58016	0.5244
324	S-MTMA_1A5	0.44004	0.51331	0.4154	0.5635	0.4475	0.59789	0.21318	0.37374	0.33729	0.35565	0.50689	0.43296	0.46579	0.45461	0.37905	0.18475	0.41825	0.49462	0.57026	0.56787	0.45846	0.49918	0.36715	0.43117	0.41271	0.446	0.37182	0.48099	0.52812	0.44197	0.5705	0.6623	0.44038	0.30175	0.45099	0.4461	0.53087	0.50483	0.50778	0.64306	0.21447	0.53157	0.41129	0.52841	0.36612	0.51279	0.54266	0.38984
325	S-MTMA_1A8	0.31366	0.44793	0.37327	0.51369	0.31264	0.51194	0.1474	0.37318	0.26544	0.16556	0.44573	0.3215	0.37642	0.44956	0.17167	0.15866	0.32007	0.40431	0.50446	0.43731	0.27076	0.39433	0.26326	0.33004	0.4114	0.34835	0.20599	0.32363	0.38328	0.32797	0.50355	0.57599	0.29779	0.16548	0.32183	0.4385	0.42845	0.41029	0.40162	0.53699	0.34088	0.4617	0.32802	0.3829	0.22374	0.45852	0.4465	0.22245
326	S-MTMA_1A9	0.56002	0.56226	0.36618	0.57381	0.34738	0.48563	0.36707	0.33242	0.49875	0.4411	0.46033	0.37243	0.5063	0.51943	0.49289	0.37347	0.45154	0.48943	0.40276	0.54046	0.52202	0.38901	0.38715	0.44833	0.4135	0.39758	0.39271	0.60489	0.62011	0.41738	0.54855	0.63932	0.47217	0.34695	0.51226	0.53213	0.58502	0.58795	0.5449	0.61797	0.35278	0.45511	0.34458	0.61965	0.3747	0.52435	0.29756	0.5213
327	S-MTMA_1B1	0.60127	0.62883	0.43854	0.6428	0.55024	0.48141	0.47044	0.30287	0.4264	0.57409	0.64045	0.53204	0.4453	0.44494	0.57329	0.37398	0.58708	0.40237	0.49322	0.68766	0.65276	0.58967	0.44418	0.50676	0.597	0.52117	0.53888	0.66016	0.68915	0.56169	0.52423	0.71203	0.5552	0.48556	0.6023	0.58336	0.63738	0.58624	0.56427	0.55163	0.48959	0.5661	0.48006	0.68925	0.44596	0.61024	0.58272	0.59076
328	S-MTMA_1B2	0.48353	0.49752	0.36549	0.21378	0.23069	0.50558	0.14562	0.41007	0.34404	0.33267	0.36979	0.33855	0.41707	0.4291	0.40271	0.21099	0.3856	0.20594	0.47929	0.56336	0.42011	0.40701	0.30911	0.45505	0.36024	0.3508	0.26854	0.52029	0.56871	0.37404	0.53793	0.62333	0.37082	0.20253	0.41414	0.29698	0.57343	0.50094	0.49664	0.59867	0.20797	0.23716	0.34991	0.56844	0.32081	0.50587	0.49542	0.43193
329	S-MTMA_1B4	0.40655	0.45178	0.39886	0.45039	0.41781	0.42139	0.35935	0.39433	0.1756	0.40777	0.26789	0.42205	0.32054	0.20219	0.46754	0.34537	0.22513	0.31745	0.3128	0.5278	0.46231	0.48494	0.23384	0.51694	0.29151	0.42431	0.43587	0.5337	0.39231	0.38927	0.43271	0.58972	0.44313	0.4212	0.35934	0.38396	0.3918	0.40466	0.39823	0.4961	0.33264	0.4525	0.37831	0.39284	0.3601	0.28485	0.48218	0.48039
330	S-MTMA_1B5	0.62293	0.64009	0.64071	0.6856	0.65935	0.62594	0.53941	0.41749	0.56392	0.63797	0.66891	0.65124	0.66042	0.5858	0.62869	0.53478	0.67383	0.63807	0.59276	0.6433	0.72509	0.59589	0.6637	0.67454	0.58002	0.65242	0.71023	0.63679	0.72878	0.64899	0.62588	0.73669	0.6913	0.63796	0.69392	0.60772	0.64647	0.59225	0.70095	0.71008	0.40902	0.57048	0.54398	0.72893	0.55646	0.64285	0.50906	0.62625
331	S-MTMA_1B6	0.48111	0.55014	0.31027	0.58277	0.49987	0.48952	0.4106	0.32627	0.29727	0.44815	0.37965	0.44509	0.38536	0.32623	0.50244	0.26641	0.31107	0.35358	0.36714	0.62133	0.55286	0.5527	0.22721	0.42051	0.37947	0.47003	0.43274	0.58992	0.45935	0.47278	0.51247	0.65715	0.49167	0.41107	0.44082	0.51659	0.47058	0.48835	0.4309	0.54244	0.43863	0.54513	0.44089	0.45966	0.39712	0.39309	0.50897	0.51738
332	S-MTMA_1C1	0.59189	0.61867	0.49586	0.07188	0.42172	0.67892	0.3835	0.51448	0.52983	0.40724	0.36936	0.52179	0.58565	0.60735	0.4962	0.41772	0.41538	0.15041	0.62759	0.683	0.47367	0.55441	0.38022	0.56362	0.5276	0.5187	0.37567	0.56794	0.53671	0.52586	0.67865	0.6931	0.49922	0.39695	0.49819	0.35939	0.59812	0.47895	0.56477	0.69603	0.5885	0.17309	0.51538	0.5361	0.44894	0.56994	0.63533	0.53385
333	S-MTMA_1C2	0.50988	0.55682	0.50439	0.48268	0.47589	0.58185	0.31243	0.38723	0.39351	0.42296	0.42328	0.48907	0.51251	0.42478	0.47817	0.37023	0.37493	0.43547	0.50074	0.58447	0.48967	0.52102	0.38242	0.58086	0.40893	0.50686	0.42676	0.56643	0.51214	0.48345	0.58646	0.66256	0.50025	0.41071	0.474	0.44943	0.52678	0.49976	0.53729	0.62824	0.32611	0.47272	0.42825	0.51223	0.39847	0.46089	0.44775	0.48559
334	S-MTMA_1C8	0.69331	0.68934	0.64414	0.6717	0.65231	0.64768	0.66973	0.60367	0.64554	0.66864	0.65375	0.56745	0.65568	0.57592	0.67985	0.65485	0.6117	0.6561	0.64061	0.59756	0.70152	0.65053	0.61021	0.60662	0.64427	0.62314	0.67327	0.70806	0.70441	0.63502	0.6673	0.70972	0.66071	0.65767	0.67723	0.6748	0.67311	0.6361	0.6843	0.70516	0.69553	0.61886	0.59686	0.70331	0.6109	0.55002	0.45386	0.68745
335	S-MTMA_201	0.51153	0.57229	0.53557	0.57182	0.4729	0.56692	0.38253	0.42427	0.43834	0.43714	0.52046	0.50703	0.52137	0.51977	0.4347	0.44344	0.45074	0.50498	0.55404	0.57889	0.46633	0.53263	0.42997	0.57437	0.53703	0.50835	0.41092	0.55411	0.55675	0.48515	0.56367	0.66318	0.4634	0.41778	0.4852	0.54182	0.55964	0.51212	0.55877	0.61776	0.50024	0.5087	0.43409	0.55624	0.37063	0.528	0.41137	0.48681
336	S-MTMA_202	0.50369	0.55816	0.47096	0.43971	0.41046	0.37374	0.38325	0.31227	0.37923	0.50636	0.51786	0.39195	0.41752	0.35197	0.5058	0.42839	0.47547	0.33819	0.43203	0.54702	0.56599	0.46147	0.43142	0.419	0.49955	0.45228	0.4855	0.60541	0.62569	0.47707	0.40659	0.61321	0.45356	0.41743	0.50303	0.47638	0.5653	0.48536	0.56546	0.54919	0.43174	0.39306	0.3642	0.62566	0.31676	0.43933	0.5076	0.51515
337	S-MTMA_203	0.49531	0.53103	0.38217	0.55019	0.47399	0.50071	0.38661	0.34967	0.33842	0.47697	0.49117	0.45616	0.38163	0.37787	0.52685	0.29531	0.44293	0.46256	0.50522	0.63243	0.55293	0.53422	0.36648	0.49928	0.441	0.44135	0.48053	0.60546	0.57299	0.45737	0.47992	0.66761	0.47248	0.43008	0.47873	0.45777	0.56084	0.55399	0.50128	0.60955	0.29579	0.54596	0.42504	0.57343	0.40715	0.48572	0.54116	0.52535
338	S-MTMA_204	0.4085	0.53193	0.29532	0.55987	0.35333	0.44808	0.35014	0.41911	0.36067	0.43759	0.56103	0.31587	0.35272	0.46645	0.38551	0.22535	0.44571	0.48068	0.59385	0.5856	0.48503	0.55809	0.3082	0.35286	0.55537	0.39295	0.29884	0.56876	0.59701	0.42796	0.39189	0.62368	0.2813	0.25475	0.38461	0.56079	0.59493	0.5412	0.49845	0.61764	0.54017	0.52971	0.41982	0.5961	0.22071	0.4646	0.47912	0.47243
339	S-MTMA_205	0.27567	0.42404	0.50815	0.54754	0.465	0.39809	0.5004	0.53992	0.23723	0.53118	0.58589	0.45037	0.3965	0.43391	0.38186	0.42785	0.53739	0.60092	0.60017	0.49189	0.56838	0.55015	0.53041	0.47169	0.56484	0.5134	0.59378	0.44397	0.60933	0.48523	0.26884	0.62004	0.37446	0.49208	0.4169	0.52877	0.49396	0.37855	0.58579	0.67111	0.50411	0.4347	0.44441	0.6092	0.28614	0.41419	0.61643	0.48039
340	S-MTMA_206	0.5008	0.53552	0.38078	0.5484	0.48347	0.53789	0.37783	0.36741	0.34984	0.47387	0.47759	0.45221	0.41334	0.39613	0.52534	0.28717	0.41732	0.48923	0.52701	0.63519	0.54314	0.54398	0.35881	0.51061	0.43121	0.45135	0.46609	0.60859	0.56674	0.4603	0.5101	0.68124	0.47631	0.41999	0.47556	0.46194	0.55919	0.55467	0.50912	0.64222	0.29358	0.55507	0.43729	0.56726	0.40956	0.48083	0.57149	0.52928
341	S-MTMA_207	0.29428	0.4055	0.4357	0.53068	0.40792	0.39927	0.40569	0.46784	0.22527	0.49458	0.5805	0.39816	0.39342	0.43828	0.32876	0.32841	0.5075	0.54641	0.58299	0.47274	0.51272	0.50688	0.46828	0.39506	0.55439	0.44837	0.48451	0.421	0.62558	0.43249	0.29094	0.60332	0.33018	0.38385	0.40341	0.50116	0.4905	0.35288	0.55047	0.63042	0.47319	0.39621	0.39378	0.62529	0.23509	0.43004	0.59661	0.44931
342	S-MTMA_208	0.39871	0.4793	0.50533	0.56169	0.49948	0.40807	0.49475	0.37662	0.31215	0.55806	0.5713	0.50502	0.44352	0.4357	0.45655	0.45224	0.54186	0.52733	0.51176	0.54452	0.59273	0.51989	0.52028	0.52837	0.55343	0.52062	0.59422	0.51512	0.63708	0.5028	0.34606	0.63914	0.46081	0.5192	0.49303	0.52614	0.5148	0.41129	0.58465	0.61576	0.46586	0.43199	0.41514	0.63724	0.32262	0.47456	0.54972	0.52893
343	S-MTMA_209	0.46148	0.50372	0.37794	0.22616	0.22279	0.32391	0.26275	0.32427	0.30068	0.37739	0.35387	0.3441	0.33801	0.34067	0.42542	0.3561	0.38726	0.10398	0.3217	0.55272	0.45486	0.37207	0.29949	0.44338	0.40067	0.36213	0.33646	0.55011	0.55461	0.3835	0.40318	0.59636	0.36882	0.28643	0.4069	0.34849	0.53287	0.45473	0.48333	0.4914	0.36575	0.19494	0.29564	0.55445	0.27724	0.45223	0.46417	0.46204
344	S-MTMA_210	0.27777	0.42635	0.51589	0.54731	0.46458	0.4039	0.5127	0.54392	0.25454	0.53055	0.61156	0.44395	0.41385	0.46476	0.37086	0.43072	0.56383	0.61579	0.61355	0.47452	0.57299	0.54535	0.55847	0.48645	0.58527	0.51607	0.59792	0.42854	0.62804	0.49008	0.27128	0.61967	0.37985	0.48798	0.43431	0.54429	0.50242	0.38014	0.59816	0.67724	0.51784	0.42573	0.45743	0.62778	0.2701	0.43861	0.6118	0.4784
345	S-MTMA_211	0.49067	0.54421	0.59117	0.61339	0.62976	0.63001	0.54213	0.49512	0.46323	0.52842	0.60464	0.57668	0.59674	0.56974	0.49555	0.46632	0.59001	0.62609	0.6181	0.51326	0.63223	0.52721	0.60443	0.37265	0.54088	0.56268	0.67303	0.46908	0.60459	0.55425	0.55199	0.64412	0.60757	0.59503	0.60387	0.55189	0.5269	0.4446	0.62234	0.69815	0.46288	0.48028	0.49459	0.60411	0.51025	0.51461	0.45344	0.49712
346	S-MTMA_213	0.70831	0.73048	0.69331	0.7409	0.70333	0.68852	0.70626	0.63922	0.6924	0.72771	0.72885	0.66609	0.68315	0.6684	0.71831	0.69071	0.70653	0.72105	0.72762	0.69827	0.75518	0.68421	0.68429	0.49272	0.7184	0.66087	0.7299	0.74803	0.76041	0.681	0.65705	0.72908	0.67853	0.71254	0.71211	0.71593	0.72917	0.67436	0.74297	0.76429	0.73104	0.66774	0.61046	0.75951	0.65543	0.6173	0.51107	0.70962
347	S-MTMA_214	0.58363	0.63004	0.40253	0.63497	0.52584	0.55304	0.52766	0.40727	0.55779	0.55787	0.59409	0.47329	0.51939	0.56691	0.55936	0.41015	0.54774	0.52888	0.57944	0.63857	0.62765	0.54576	0.43746	0.25463	0.5862	0.48079	0.50793	0.64753	0.65002	0.52791	0.53953	0.65539	0.50489	0.47641	0.56109	0.615	0.62593	0.5773	0.58114	0.66166	0.61609	0.54322	0.44741	0.64921	0.4682	0.52185	0.43826	0.57051
348	S-MTMA_215	0.45885	0.55233	0.50072	0.15281	0.46419	0.47097	0.54478	0.4913	0.44168	0.56536	0.39237	0.46581	0.4757	0.42902	0.58007	0.48505	0.45065	0.27706	0.54809	0.60343	0.63973	0.58478	0.47021	0.58004	0.49658	0.55198	0.57927	0.60169	0.55935	0.56212	0.39825	0.59124	0.4822	0.52949	0.46807	0.40782	0.53774	0.43809	0.5767	0.66762	0.59518	0.25042	0.53314	0.55906	0.33494	0.37941	0.60555	0.60283
349	S-MTMA_216	0.66312	0.68508	0.64563	0.68875	0.67245	0.60937	0.61953	0.43329	0.62355	0.68589	0.69461	0.66692	0.6524	0.63764	0.66194	0.61106	0.68834	0.6133	0.62674	0.69871	0.72838	0.56321	0.66886	0.33831	0.67096	0.60981	0.71591	0.6856	0.74448	0.63264	0.57602	0.68459	0.67082	0.66573	0.70144	0.64453	0.66021	0.57992	0.70952	0.70355	0.60812	0.57758	0.50037	0.74466	0.56032	0.62233	0.60786	0.63524
350	S-MTMA_217	0.72058	0.69418	0.62323	0.34873	0.64768	0.70678	0.64382	0.52837	0.68603	0.67282	0.61206	0.66913	0.69361	0.69089	0.69828	0.59596	0.68378	0.40666	0.71294	0.71536	0.73393	0.60846	0.64325	0.39125	0.67755	0.61119	0.69515	0.67273	0.7433	0.65597	0.6646	0.70177	0.68509	0.66808	0.71793	0.51498	0.69377	0.54251	0.71156	0.75236	0.67724	0.32436	0.57	0.74245	0.63337	0.63378	0.57966	0.68135
351	S-MTMA_220	0.6671	0.68291	0.65581	0.65683	0.646	0.50357	0.65916	0.54234	0.52183	0.69714	0.70679	0.51718	0.5495	0.41204	0.67897	0.65706	0.62618	0.54142	0.56108	0.56798	0.73379	0.67105	0.60187	0.65542	0.67525	0.62731	0.70479	0.7195	0.73501	0.65014	0.56321	0.71297	0.64497	0.65672	0.68233	0.67486	0.67058	0.60788	0.67632	0.6015	0.69398	0.61113	0.59185	0.73419	0.54431	0.51642	0.54918	0.69049
352	S-MTMA_221	0.20254	0.2041	0.5041	0.5545	0.42159	0.30122	0.45966	0.34415	0.28421	0.45058	0.55649	0.4606	0.30687	0.34471	0.23851	0.39754	0.53205	0.61366	0.57245	0.28703	0.37218	0.38425	0.53046	0.42889	0.55154	0.33604	0.56407	0.22702	0.45991	0.3024	0.2041	0.32462	0.28514	0.50478	0.29868	0.32182	0.28152	0.18316	0.34364	0.38899	0.54114	0.43928	0.2742	0.45936	0.30927	0.31142	0.4044	0.30833
353	S-MTMA_222	0.61268	0.62354	0.53152	0.57369	0.61443	0.66708	0.58705	0.55098	0.53766	0.57781	0.42745	0.5381	0.62609	0.51793	0.62829	0.54087	0.39746	0.55983	0.53424	0.58964	0.62463	0.54853	0.4478	0.28886	0.46181	0.54487	0.59368	0.64309	0.54034	0.53846	0.6358	0.63868	0.62296	0.59118	0.56807	0.57092	0.52627	0.50355	0.58837	0.70704	0.60831	0.52681	0.49582	0.53996	0.56442	0.38801	0.47275	0.60753
354	GER_GOEB	0.56232	0.5909	0.63727	0.61961	0.55442	0.59267	0.36775	0.5888	0.36166	0.57991	0.63881	0.59268	0.46547	0.39158	0.61642	0.40853	0.62143	0.54407	0.62658	0.67392	0.66507	0.65261	0.57402	0.69343	0.50184	0.57795	0.63325	0.65156	0.69497	0.58421	0.58447	0.73037	0.59166	0.53554	0.59298	0.47456	0.67691	0.6539	0.63448	0.65743	0.20734	0.63385	0.5593	0.69539	0.57601	0.59364	0.63515	0.58194
355	GER_GOEP	0.67069	0.71264	0.65328	0.68885	0.65565	0.60849	0.55687	0.35514	0.64803	0.64052	0.68601	0.6694	0.68279	0.64083	0.63801	0.60414	0.6679	0.59759	0.59654	0.72172	0.69611	0.60592	0.64496	0.69015	0.66227	0.67427	0.65431	0.70708	0.73117	0.67341	0.63716	0.75497	0.67308	0.62595	0.69186	0.66637	0.68324	0.63465	0.71649	0.70188	0.55884	0.60236	0.53517	0.73154	0.51508	0.6895	0.58201	0.64194
356	GER_GOEK	0.40612	0.47235	0.41671	0.45353	0.28602	0.45911	0.23323	0.41783	0.41306	0.2221	0.42252	0.18041	0.4042	0.35537	0.27132	0.32731	0.25608	0.46496	0.50315	0.33123	0.25287	0.38131	0.27826	0.475	0.41649	0.32014	0.22161	0.43154	0.38601	0.3094	0.52876	0.51989	0.29689	0.20813	0.31956	0.43704	0.44496	0.47413	0.40455	0.5205	0.4684	0.5181	0.3307	0.38526	0.2566	0.33388	0.43746	0.29455
357	GER_B102	0.63704	0.6653	0.62769	0.33597	0.60145	0.57577	0.65407	0.64489	0.60421	0.68209	0.62175	0.3992	0.62983	0.45584	0.6826	0.61517	0.56398	0.49382	0.68859	0.51566	0.73072	0.68208	0.61674	0.68419	0.63669	0.63069	0.68557	0.69401	0.71743	0.66216	0.58142	0.68611	0.61234	0.60664	0.64514	0.57109	0.66688	0.56833	0.70689	0.73916	0.71666	0.44067	0.66241	0.71648	0.49449	0.43561	0.71552	0.6965
358	GER_B30	0.23745	0.45158	0.37466	0.49362	0.3925	0.51029	0.29523	0.39453	0.26022	0.10713	0.3143	0.33697	0.36453	0.40752	0.19153	0.23362	0.22075	0.40874	0.41168	0.39478	0.30099	0.40963	0.22734	0.41297	0.31683	0.41715	0.30999	0.28105	0.20306	0.36778	0.48961	0.5656	0.36622	0.28893	0.28793	0.46962	0.31954	0.3827	0.35589	0.55461	0.40396	0.47824	0.38928	0.2028	0.25218	0.34494	0.36322	0.20406
359	GER_B4	0.27878	0.39538	0.37856	0.48684	0.33187	0.30722	0.39183	0.4246	0.25201	0.42718	0.36191	0.33659	0.26682	0.25101	0.41187	0.361	0.33882	0.47201	0.41167	0.46023	0.47675	0.4618	0.32098	0.45795	0.3564	0.38685	0.45478	0.50071	0.43241	0.3723	0.26109	0.49516	0.30262	0.40451	0.28365	0.4123	0.4163	0.42335	0.41981	0.53265	0.39868	0.47093	0.3349	0.43214	0.27411	0.23935	0.34587	0.43651
360	GER_B42	0.23179	0.30679	0.20108	0.49768	0.28281	0.25002	0.36934	0.18298	0.39226	0.27802	0.45074	0.21242	0.17963	0.30664	0.25439	0.15358	0.40123	0.4488	0.45082	0.32946	0.35157	0.31525	0.28801	0.22008	0.41831	0.19739	0.35821	0.31524	0.33982	0.2467	0.22665	0.28974	0.21342	0.2864	0.23533	0.34688	0.32036	0.37381	0.21944	0.35507	0.49153	0.52794	0.25537	0.33921	0.20515	0.27356	0.33469	0.23642
361	GER_BA030549	0.60201	0.56569	0.37075	0.05558	0.43034	0.60263	0.50447	0.4418	0.54121	0.47545	0.37996	0.427	0.55358	0.55467	0.5617	0.37832	0.46625	0.16657	0.5551	0.57979	0.58639	0.49023	0.40251	0.44901	0.48131	0.45265	0.4941	0.55163	0.598	0.50178	0.60817	0.65319	0.54388	0.45499	0.55853	0.34399	0.57631	0.44874	0.54779	0.68212	0.54144	0.09733	0.48985	0.59698	0.48441	0.50949	0.52876	0.58447
362	GER_BA10067	0.565	0.62014	0.56847	0.63726	0.58077	0.57231	0.60794	0.55719	0.52958	0.61992	0.63243	0.57236	0.55082	0.57306	0.59197	0.56303	0.61677	0.60807	0.63722	0.63265	0.6655	0.61472	0.56425	0.47267	0.63257	0.57442	0.63174	0.64287	0.68089	0.58605	0.53062	0.69038	0.55227	0.60272	0.5893	0.62373	0.64228	0.5733	0.65177	0.70268	0.63351	0.54245	0.51894	0.67999	0.5279	0.54286	0.45031	0.61991
363	GER_BG120	0.2504	0.23898	0.38454	0.45602	0.35599	0.34506	0.34463	0.23575	0.40454	0.18153	0.31337	0.2565	0.2731	0.20812	0.20105	0.30894	0.22492	0.48011	0.42237	0.16421	0.17703	0.26276	0.27737	0.38717	0.32927	0.21468	0.36925	0.20382	0.14074	0.19026	0.38685	0.21965	0.28495	0.3739	0.19137	0.2344	0.15133	0.24008	0.13946	0.27717	0.5099	0.54128	0.22497	0.14028	0.33699	0.13611	0.29573	0.14846
364	GER_BG121	0.57659	0.53524	0.26224	0.52955	0.52174	0.58872	0.4997	0.40616	0.53968	0.49237	0.54752	0.27116	0.49263	0.43994	0.49756	0.24108	0.40282	0.51852	0.62403	0.46144	0.53023	0.54281	0.31827	0.27137	0.52804	0.37497	0.42485	0.55263	0.56407	0.43741	0.60565	0.58292	0.46322	0.37819	0.503	0.517	0.52536	0.49755	0.44086	0.60419	0.63821	0.56215	0.48129	0.56306	0.46477	0.38722	0.58985	0.51712
365	GER_BG122	0.61252	0.58976	0.48264	0.55317	0.58095	0.57736	0.59019	0.55789	0.54673	0.57533	0.54185	0.28937	0.59689	0.38015	0.60067	0.49576	0.41107	0.61293	0.55853	0.38288	0.62748	0.55884	0.46695	0.47555	0.48865	0.50539	0.5972	0.61573	0.60266	0.52715	0.63008	0.6371	0.59272	0.52639	0.58929	0.58761	0.54525	0.52868	0.5826	0.67222	0.60739	0.56593	0.54101	0.60175	0.52449	0.32654	0.55694	0.59969
366	GER_BG123	0.75308	0.73309	0.69384	0.65999	0.74712	0.69681	0.74468	0.75159	0.6944	0.74749	0.71238	0.43515	0.74543	0.48283	0.75783	0.70643	0.56754	0.75369	0.72278	0.50153	0.76777	0.74785	0.65355	0.73634	0.66253	0.69725	0.76062	0.76426	0.74119	0.71094	0.76135	0.76312	0.73673	0.69894	0.73456	0.73055	0.69454	0.67309	0.74441	0.7845	0.77712	0.72148	0.73294	0.74038	0.68319	0.45853	0.76115	0.75562
367	GER_BG124	0.77468	0.74961	0.71646	0.67868	0.76386	0.70772	0.76027	0.76112	0.71923	0.76904	0.74789	0.45028	0.76333	0.50403	0.77392	0.72702	0.60194	0.77398	0.74599	0.51237	0.78545	0.75867	0.68538	0.74236	0.69178	0.71022	0.78021	0.77869	0.77067	0.72789	0.77302	0.77343	0.75284	0.71552	0.76028	0.74777	0.71812	0.69094	0.7666	0.79449	0.79153	0.73673	0.7457	0.76984	0.6994	0.48502	0.7767	0.76981
368	GER_BG125	0.74625	0.72343	0.68492	0.65056	0.73279	0.6858	0.73054	0.73499	0.68779	0.73891	0.70415	0.42613	0.73891	0.47737	0.74738	0.69735	0.56092	0.74407	0.71222	0.49345	0.7572	0.73237	0.64638	0.72537	0.65417	0.68477	0.74895	0.75627	0.73801	0.69863	0.75188	0.75426	0.72624	0.68642	0.72641	0.71936	0.68723	0.66326	0.73739	0.7761	0.76435	0.70758	0.71657	0.73721	0.67027	0.45316	0.74982	0.74646
369	GER_BG126	0.59002	0.61429	0.416	0.53179	0.54789	0.64449	0.51138	0.58018	0.48886	0.47236	0.44811	0.28094	0.55357	0.38904	0.54657	0.41146	0.2674	0.56634	0.578	0.46603	0.51567	0.60841	0.31203	0.50735	0.45788	0.48954	0.43232	0.63341	0.49683	0.49236	0.67504	0.68098	0.51935	0.42329	0.49701	0.58866	0.53614	0.55849	0.52351	0.69347	0.62553	0.61935	0.55883	0.49611	0.4602	0.32362	0.60075	0.56683
370	GER_BG127	0.71143	0.6813	0.46268	0.62669	0.67184	0.65956	0.65846	0.58169	0.65523	0.67451	0.67971	0.33433	0.66237	0.48151	0.67857	0.47428	0.52297	0.66024	0.68625	0.49439	0.72546	0.67149	0.51065	0.45874	0.61782	0.56528	0.63134	0.70684	0.7199	0.62107	0.70746	0.71712	0.64212	0.55429	0.68048	0.68082	0.65892	0.61977	0.64773	0.74122	0.72236	0.6506	0.63656	0.71888	0.59748	0.43882	0.6964	0.68533
371	GER_BG128	0.74122	0.72476	0.68006	0.65417	0.72111	0.67482	0.72026	0.73221	0.68482	0.73208	0.71766	0.41309	0.72772	0.47599	0.74066	0.68718	0.57226	0.74222	0.71321	0.48972	0.75759	0.72662	0.64916	0.71207	0.65784	0.6768	0.74339	0.75426	0.74566	0.69562	0.7422	0.7533	0.71731	0.67365	0.72674	0.72209	0.69595	0.67208	0.73961	0.77339	0.75328	0.70942	0.71191	0.74482	0.66038	0.45965	0.7454	0.73784
372	GER_CH1	0.60179	0.5911	0.18395	0.65786	0.46586	0.64533	0.44495	0.40047	0.59636	0.46158	0.59561	0.33922	0.51221	0.62557	0.47022	0.15091	0.48472	0.54894	0.64555	0.61057	0.53082	0.55316	0.29581	0.26526	0.56694	0.3755	0.32657	0.58781	0.62239	0.44952	0.66484	0.65363	0.44108	0.28762	0.51384	0.60271	0.61756	0.62215	0.45696	0.65052	0.62038	0.63015	0.49379	0.62145	0.46061	0.58045	0.57929	0.52159
373	GER_SF3	0.16258	0.21693	0.37901	0.52386	0.38596	0.29702	0.36996	0.16257	0.38276	0.14593	0.38879	0.36405	0.16783	0.24284	0.1757	0.25745	0.36597	0.48112	0.44443	0.23744	0.21846	0.25948	0.33733	0.33425	0.36414	0.21745	0.45885	0.14178	0.11422	0.21042	0.29111	0.19369	0.28187	0.43775	0.18594	0.2177	0.15043	0.26428	0.10684	0.24191	0.43653	0.58815	0.21658	0.11406	0.3607	0.22468	0.25441	0.07605
374	GER_SF63	0.19984	0.26874	0.59738	0.60627	0.52439	0.29632	0.552	0.26628	0.41205	0.24198	0.53143	0.52652	0.24221	0.30079	0.21053	0.48335	0.53292	0.50435	0.46388	0.23506	0.31305	0.3429	0.52719	0.52945	0.52754	0.37054	0.65328	0.11995	0.17713	0.33973	0.31504	0.2393	0.41595	0.63075	0.30795	0.32933	0.17246	0.24923	0.19316	0.20695	0.64174	0.60938	0.3351	0.1768	0.45337	0.33325	0.32945	0.13182
375	GER_SF64	0.10949	0.31851	0.46434	0.50526	0.45033	0.30392	0.50331	0.26174	0.4442	0.192	0.42906	0.3611	0.2526	0.3327	0.21577	0.38246	0.40866	0.56525	0.49628	0.26221	0.34122	0.35394	0.44266	0.44964	0.42086	0.37705	0.55915	0.19259	0.13641	0.35532	0.23825	0.27225	0.31859	0.51362	0.22419	0.37467	0.20801	0.31837	0.25315	0.40411	0.56328	0.58633	0.34332	0.1361	0.27055	0.21878	0.28264	0.1317
376	GER_SF66	0.21544	0.30932	0.44743	0.24159	0.44559	0.38833	0.49261	0.28092	0.42733	0.17731	0.31318	0.3883	0.29634	0.31904	0.25729	0.38142	0.34743	0.33457	0.46913	0.26509	0.31518	0.32662	0.38176	0.43187	0.37635	0.34619	0.54488	0.17687	0.13284	0.33074	0.3629	0.30844	0.38949	0.52751	0.27209	0.22783	0.19426	0.2363	0.23305	0.39209	0.54377	0.34476	0.33702	0.13227	0.38903	0.2281	0.31176	0.17404
377	GER_SF67	0.12803	0.30491	0.34188	0.47708	0.3219	0.1715	0.42738	0.24016	0.41359	0.29797	0.50319	0.22516	0.17318	0.2608	0.24634	0.30813	0.45211	0.52463	0.51974	0.29503	0.37873	0.36447	0.39528	0.35408	0.4741	0.29796	0.47883	0.30552	0.3087	0.32348	0.12953	0.28491	0.18689	0.39668	0.19541	0.36431	0.31346	0.35901	0.2871	0.40331	0.56086	0.54385	0.27264	0.30816	0.20587	0.20075	0.36558	0.20826
378	GER_SF69	0.19995	0.34135	0.47651	0.51451	0.52985	0.46497	0.48811	0.33569	0.3684	0.19985	0.46257	0.39895	0.39477	0.41279	0.19187	0.33888	0.40703	0.54691	0.51153	0.23611	0.36145	0.3797	0.4477	0.43662	0.43231	0.42691	0.55956	0.13923	0.22673	0.38734	0.41556	0.42567	0.43517	0.49888	0.35208	0.41649	0.23147	0.25372	0.33111	0.48141	0.51564	0.47341	0.39811	0.22615	0.35431	0.32055	0.35421	0.17405
379	GER_SF70	0.20035	0.31727	0.53844	0.54046	0.54455	0.39504	0.56221	0.3517	0.46103	0.25304	0.52054	0.36158	0.38264	0.35481	0.22361	0.44101	0.45533	0.62764	0.54776	0.15776	0.37055	0.3814	0.52289	0.51219	0.48193	0.42279	0.6362	0.14968	0.22727	0.39151	0.37567	0.34012	0.42531	0.57155	0.34164	0.41056	0.21778	0.26449	0.31452	0.4287	0.6173	0.55153	0.40093	0.2265	0.39503	0.25558	0.3588	0.17818
380	GER_SF71	0.18323	0.35064	0.34956	0.38872	0.31603	0.37673	0.28456	0.34208	0.19718	0.09698	0.20389	0.30338	0.22165	0.24043	0.17963	0.26531	0.12342	0.30882	0.34506	0.3513	0.2046	0.35975	0.14114	0.40275	0.27564	0.31738	0.27417	0.26857	0.10274	0.26404	0.36815	0.4275	0.26429	0.2963	0.15978	0.32969	0.22074	0.2975	0.22492	0.4085	0.45168	0.44752	0.29184	0.10258	0.22583	0.19605	0.33384	0.17568
381	GER_SF72	0.49538	0.51117	0.42078	0.43385	0.40765	0.42361	0.43873	0.41741	0.36222	0.51297	0.48562	0.4326	0.38904	0.38778	0.51888	0.39299	0.50364	0.34726	0.45668	0.54733	0.58613	0.4686	0.41565	0.33103	0.4723	0.41343	0.51823	0.56505	0.61552	0.44796	0.42336	0.59543	0.45962	0.45388	0.49746	0.43616	0.55372	0.47199	0.52554	0.5577	0.43014	0.35196	0.37843	0.61482	0.42364	0.4399	0.39332	0.53079
382	GER_SF73	0.25595	0.29609	0.34653	0.44147	0.2606	0.26782	0.24937	0.33845	0.1776	0.2808	0.30896	0.24794	0.16701	0.12208	0.2541	0.27725	0.18993	0.35316	0.38436	0.33651	0.23327	0.36051	0.17856	0.31082	0.35013	0.22587	0.27148	0.3728	0.28584	0.20627	0.27521	0.35389	0.19004	0.27227	0.1664	0.28207	0.28091	0.29153	0.23315	0.32456	0.46329	0.48893	0.2153	0.2856	0.22736	0.14798	0.4144	0.27293
383	GER_SF74	0.161	0.3531	0.42582	0.44909	0.34708	0.2005	0.41427	0.31172	0.28539	0.2695	0.48804	0.2352	0.18779	0.21513	0.25443	0.36401	0.41507	0.44946	0.4487	0.27677	0.392	0.36989	0.40045	0.38751	0.44562	0.34302	0.5007	0.30667	0.32482	0.34791	0.17409	0.38957	0.26398	0.4098	0.26618	0.39526	0.33383	0.35098	0.35616	0.42489	0.47806	0.47604	0.30231	0.32433	0.20447	0.22404	0.37392	0.2247
384	GER_SF75	0.43396	0.5058	0.36437	0.13797	0.24599	0.47194	0.21887	0.38298	0.37318	0.26948	0.37923	0.35111	0.35921	0.45632	0.32435	0.25259	0.3686	0.10841	0.53082	0.57128	0.33838	0.43776	0.26232	0.41201	0.48067	0.34714	0.21844	0.46565	0.46778	0.37289	0.487	0.57335	0.29735	0.21184	0.34882	0.31036	0.52936	0.43989	0.42955	0.53095	0.48354	0.21544	0.36018	0.46703	0.263	0.49036	0.52084	0.36788
385	GER_SF76	0.39277	0.56303	0.46969	0.55103	0.40325	0.26222	0.51032	0.47159	0.2691	0.52839	0.60416	0.37623	0.24086	0.29697	0.48462	0.43228	0.5346	0.36021	0.4462	0.57079	0.61099	0.59035	0.43488	0.50962	0.59981	0.47504	0.51396	0.60614	0.59999	0.50856	0.2459	0.57996	0.37887	0.42976	0.44285	0.59718	0.57913	0.55479	0.51426	0.47183	0.62907	0.56645	0.50213	0.59968	0.21357	0.43993	0.60177	0.52548
386	GER_SF77	0.34486	0.34621	0.4621	0.17968	0.47073	0.40281	0.50783	0.2652	0.47018	0.342	0.27175	0.42657	0.40042	0.2918	0.3901	0.44703	0.32755	0.27177	0.42658	0.32774	0.40497	0.36877	0.38442	0.50128	0.36994	0.39894	0.57346	0.31143	0.24857	0.38329	0.42095	0.34857	0.45787	0.56678	0.33641	0.21631	0.23686	0.22254	0.29785	0.41109	0.57708	0.26663	0.34705	0.24822	0.44196	0.20901	0.38374	0.33407
387	GER_SF79	0.26476	0.20032	0.50057	0.4872	0.46312	0.33589	0.45159	0.32043	0.35753	0.35394	0.4182	0.34386	0.31241	0.16422	0.27417	0.40348	0.34299	0.55707	0.48467	0.14144	0.2951	0.34641	0.42565	0.50052	0.4069	0.29632	0.55446	0.20898	0.26418	0.26118	0.34919	0.23766	0.35951	0.52157	0.27086	0.23495	0.16427	0.17848	0.21213	0.28649	0.53549	0.52821	0.29155	0.26376	0.41865	0.13664	0.40175	0.24895
388	GER_SF80	0.24876	0.2051	0.57266	0.60018	0.41878	0.1602	0.46828	0.21122	0.34577	0.34022	0.51321	0.49976	0.14485	0.14822	0.25284	0.48409	0.51385	0.41626	0.38316	0.24629	0.28101	0.30991	0.47516	0.52669	0.52291	0.27234	0.58892	0.20158	0.25446	0.25531	0.23503	0.15581	0.33742	0.57828	0.25968	0.23656	0.17592	0.22827	0.13149	0.05429	0.62273	0.60843	0.23461	0.25435	0.43392	0.28139	0.36072	0.19255
389	GER_SF81	0.20315	0.15089	0.39356	0.47035	0.29597	0.15727	0.34203	0.16413	0.26594	0.30007	0.3528	0.33148	0.13707	0.09526	0.23991	0.34114	0.34231	0.41735	0.33644	0.20871	0.24515	0.23958	0.33163	0.42553	0.34705	0.18398	0.46177	0.22987	0.25384	0.16619	0.19597	0.18794	0.24213	0.43584	0.17951	0.15868	0.16321	0.19702	0.13918	0.17522	0.40293	0.46807	0.13367	0.25373	0.32958	0.15147	0.26016	0.20715
390	GER_SF82	0.23652	0.25691	0.54674	0.53893	0.43142	0.24901	0.49718	0.31136	0.49639	0.37763	0.55464	0.31672	0.28367	0.22985	0.29049	0.47079	0.49303	0.63819	0.56197	0.1683	0.34777	0.35856	0.54139	0.5253	0.51652	0.31744	0.59429	0.2596	0.31965	0.31431	0.25369	0.19696	0.30909	0.53546	0.27498	0.31319	0.25371	0.2979	0.26685	0.30309	0.62119	0.62178	0.30978	0.31899	0.35898	0.19072	0.37627	0.23405
391	GER_SF84	0.31483	0.34822	0.41598	0.35094	0.37508	0.2922	0.41868	0.18492	0.47057	0.33468	0.41003	0.30195	0.34632	0.29994	0.34391	0.39212	0.41551	0.40356	0.42058	0.28117	0.4078	0.26568	0.4317	0.28046	0.39604	0.30667	0.5273	0.33032	0.36096	0.32581	0.3088	0.32547	0.37093	0.45817	0.34563	0.29099	0.30758	0.29694	0.34821	0.41609	0.45641	0.35363	0.2313	0.36059	0.33096	0.23749	0.31474	0.27723
392	GER_SF86	0.16824	0.10776	0.4686	0.48821	0.40702	0.31272	0.36815	0.24636	0.28287	0.26932	0.30641	0.46315	0.21309	0.16348	0.20293	0.33126	0.30688	0.50181	0.43229	0.21278	0.19845	0.28841	0.35951	0.47683	0.32949	0.23875	0.5026	0.13037	0.13891	0.18014	0.29033	0.15294	0.29626	0.50678	0.15463	0.11578	0.07064	0.12517	0.08921	0.2005	0.43326	0.52714	0.20729	0.1391	0.41429	0.14578	0.3302	0.16038
393	GER_SF88	0.21884	0.19393	0.55665	0.54159	0.45538	0.23262	0.45579	0.19582	0.28176	0.29997	0.51251	0.49769	0.21532	0.2151	0.1873	0.42404	0.50027	0.40866	0.40278	0.20679	0.28226	0.30213	0.48558	0.50479	0.51461	0.30345	0.5861	0.11553	0.26967	0.27033	0.2637	0.22797	0.36816	0.55412	0.30089	0.24804	0.15661	0.14468	0.17993	0.13471	0.56529	0.48239	0.25246	0.26944	0.3827	0.31495	0.36611	0.17054
394	GER_SF90	0.33498	0.30583	0.59029	0.55523	0.54455	0.36799	0.55219	0.31153	0.57072	0.38116	0.53427	0.38478	0.39249	0.26735	0.34102	0.52217	0.46686	0.63875	0.56256	0.17499	0.36227	0.3746	0.54683	0.54068	0.50919	0.37065	0.64716	0.26557	0.28861	0.35745	0.41082	0.24425	0.43541	0.61584	0.35301	0.32774	0.23699	0.29117	0.27712	0.32483	0.65845	0.63526	0.35132	0.28805	0.49522	0.21296	0.40164	0.25794
395	GER_SF91	0.17075	0.26352	0.53737	0.57132	0.49935	0.29986	0.52075	0.26441	0.3513	0.20361	0.44423	0.47822	0.22707	0.26399	0.19306	0.4376	0.42827	0.47169	0.41566	0.22855	0.28907	0.33833	0.43856	0.49726	0.45646	0.35866	0.59626	0.12166	0.12569	0.3174	0.30882	0.25748	0.39014	0.58313	0.26511	0.32563	0.14151	0.22659	0.17512	0.23044	0.61108	0.57869	0.3221	0.1254	0.40556	0.26889	0.30683	0.12642
396	GER_SF93	0.1907	0.30447	0.44174	0.57768	0.50201	0.31527	0.53038	0.19987	0.45957	0.19635	0.45422	0.41611	0.23234	0.29769	0.23081	0.36891	0.43268	0.50478	0.45089	0.25783	0.32449	0.34008	0.40906	0.41681	0.44455	0.33888	0.57883	0.17064	0.12232	0.33154	0.32172	0.2515	0.38002	0.55613	0.26668	0.34777	0.17682	0.30004	0.17013	0.27929	0.60834	0.63043	0.32652	0.12197	0.4058	0.26006	0.28284	0.12737
[truncated: 348 more columns]

## Sheet: Dist matrix based on Q-mat K=30
genetic distance (1-r)	N-A_F26	N-A_F28	N-A_F4	N-A_F53	N-A_F54	N-A_F68	N-A_F69	N-A_F94	N-B_F10	N-B_F11	N-B_F15	N-B_F6	N-B_F7	N-B_F70	N-B_F8	N-B_F9	N-C_F16	N-C_F17	N-C_F18	N-C_F19	N-C_F22	N-C_F23	N-C_F73	N-D_F152	N-D_F164	N-D_F21	N-D_F24	N-D_F25	N-E_F157	N-E_F165	N-E_F168	N-E_F170	N-E_F177	N-F_F153	N-F_F163	N-F_F167	N-F_F171	N-F_F172	N-F_F174	N-F_F178	N-F_F150	N-G_F151	N-G_F155	N-G_F156	N-G_F159	N-G_F160	N-G_F162	N-G_F29	N-G_F30
N-A_F26	0	0.24974	0.47797	0.60948	0.31211	0.20551	0.37188	0.41516	0.37846	0.40551	0.39402	0.38696	0.20049	0.24748	0.15808	0.45027	0.46748	0.55829	0.35614	0.3366	0.41821	0.42462	0.45876	0.49779	0.40936	0.36787	0.58246	0.23222	0.56936	0.36963	0.16204	0.34613	0.19811	0.47339	0.09153	0.2763	0.21045	0.31282	0.31067	0.37053	0.54011	0.51206	0.34124	0.56898	0.32919	0.27305	0.46443	0.36517	0.27
N-A_F28	0.24974	0	0.45131	0.55567	0.34371	0.31915	0.4174	0.30696	0.30091	0.4334	0.43183	0.46743	0.29328	0.25562	0.2403	0.41866	0.53584	0.52712	0.42158	0.21798	0.35832	0.26592	0.3877	0.51415	0.42659	0.22784	0.63243	0.17427	0.66776	0.2233	0.30874	0.17584	0.33783	0.53747	0.26485	0.09275	0.16897	0.17387	0.12241	0.20292	0.45663	0.40857	0.17875	0.66701	0.50339	0.33891	0.48083	0.39729	0.11659
N-A_F4	0.47797	0.45131	0	0.46807	0.26144	0.53652	0.44391	0.42033	0.45051	0.32956	0.25577	0.31341	0.4445	0.44353	0.37406	0.22087	0.28062	0.39581	0.32331	0.49403	0.53329	0.29291	0.10731	0.3551	0.14102	0.37099	0.47818	0.55364	0.59126	0.40667	0.50041	0.63565	0.48252	0.43401	0.44333	0.37463	0.44652	0.55037	0.36076	0.63646	0.29162	0.34193	0.3639	0.59074	0.41391	0.37904	0.34384	0.50079	0.56056
N-A_F53	0.60948	0.55567	0.46807	0	0.38188	0.68868	0.57131	0.53235	0.59298	0.45876	0.42275	0.56359	0.65364	0.60316	0.53962	0.46592	0.61022	0.3067	0.58218	0.60725	0.68131	0.36974	0.43946	0.61393	0.45604	0.51387	0.67671	0.55327	0.67494	0.54097	0.61684	0.66572	0.65995	0.60731	0.6422	0.3314	0.58324	0.56961	0.55894	0.69768	0.4468	0.23567	0.55243	0.67479	0.54114	0.59718	0.50221	0.63784	0.53864
N-A_F54	0.31211	0.34371	0.26144	0.38188	0	0.3058	0.22398	0.39774	0.31711	0.28933	0.32458	0.19387	0.29154	0.29015	0.24826	0.21748	0.37392	0.37439	0.32318	0.38397	0.45616	0.19094	0.23315	0.37736	0.25199	0.19994	0.35477	0.47658	0.63463	0.22027	0.26318	0.56319	0.22974	0.24413	0.30742	0.24728	0.47154	0.48692	0.36012	0.50215	0.20598	0.31154	0.32864	0.63437	0.24804	0.34249	0.31548	0.38817	0.40082
N-A_F68	0.20551	0.31915	0.53652	0.68868	0.3058	0	0.43025	0.42093	0.41963	0.53929	0.53308	0.41075	0.20149	0.21526	0.28179	0.53775	0.62521	0.42428	0.35662	0.39212	0.55632	0.41852	0.53772	0.55936	0.53448	0.36028	0.67846	0.40996	0.71187	0.393	0.14067	0.44407	0.24834	0.56459	0.26926	0.33208	0.42424	0.41134	0.42655	0.34718	0.52874	0.54766	0.23078	0.71179	0.40545	0.34456	0.48911	0.50437	0.31736
N-A_F69	0.37188	0.4174	0.44391	0.57131	0.22398	0.43025	0	0.44838	0.33853	0.29573	0.50279	0.34603	0.40992	0.38341	0.23899	0.31247	0.36515	0.41935	0.51809	0.4531	0.2299	0.40725	0.28491	0.42978	0.48558	0.446	0.11149	0.45402	0.67597	0.39163	0.44309	0.5424	0.13839	0.13103	0.24546	0.37804	0.49451	0.46569	0.4013	0.48078	0.37062	0.50674	0.34971	0.67679	0.19899	0.4679	0.53663	0.3392	0.47706
N-A_F94	0.41516	0.30696	0.42033	0.53235	0.39774	0.42093	0.44838	0	0.54565	0.31369	0.49031	0.44766	0.40566	0.46202	0.35288	0.35474	0.53525	0.48527	0.42811	0.34652	0.36945	0.20791	0.39415	0.38051	0.41634	0.33055	0.5869	0.33422	0.4506	0.3615	0.38855	0.31019	0.43393	0.53343	0.40939	0.25557	0.27113	0.33969	0.1919	0.31521	0.47508	0.45906	0.22615	0.45035	0.41953	0.41518	0.32096	0.2405	0.31257
N-B_F10	0.37846	0.30091	0.45051	0.59298	0.31711	0.41963	0.33853	0.54565	0	0.45714	0.49421	0.47941	0.28753	0.15773	0.33618	0.43369	0.47472	0.41983	0.49259	0.53423	0.55612	0.44683	0.28338	0.56298	0.50485	0.51213	0.49681	0.51062	0.64218	0.4764	0.31266	0.64261	0.25893	0.47064	0.35812	0.34532	0.50755	0.4109	0.31284	0.55261	0.47455	0.4322	0.46681	0.64126	0.34839	0.40371	0.58431	0.49437	0.46396
N-B_F11	0.40551	0.4334	0.32956	0.45876	0.28933	0.53929	0.29573	0.31369	0.45714	0	0.29302	0.2801	0.42165	0.3683	0.27044	0.21324	0.39302	0.37839	0.42802	0.32031	0.32019	0.22628	0.18616	0.33963	0.31611	0.35255	0.35566	0.36892	0.20995	0.29097	0.47274	0.4728	0.33377	0.25012	0.3767	0.37071	0.36062	0.41275	0.2239	0.46596	0.35273	0.49967	0.34787	0.20987	0.32304	0.30834	0.27828	0.15426	0.46614
N-B_F15	0.39402	0.43183	0.25577	0.42275	0.32458	0.53308	0.50279	0.49031	0.49421	0.29302	0	0.36973	0.56341	0.35356	0.3883	0.32384	0.1684	0.3729	0.20718	0.37564	0.52197	0.32613	0.21488	0.41529	0.11269	0.3379	0.55543	0.44683	0.39298	0.30795	0.55004	0.53314	0.54119	0.45338	0.33925	0.39614	0.30561	0.45141	0.40274	0.55074	0.33468	0.43762	0.41825	0.39288	0.49203	0.18647	0.30774	0.52035	0.52789
N-B_F6	0.38696	0.46743	0.31341	0.56359	0.19387	0.41075	0.34603	0.44766	0.47941	0.2801	0.36973	0	0.41562	0.39677	0.31348	0.12872	0.38062	0.46637	0.39565	0.293	0.52229	0.29011	0.26881	0.27434	0.26637	0.18618	0.43961	0.44289	0.61254	0.20978	0.41856	0.58744	0.35007	0.20861	0.40877	0.474	0.49708	0.52743	0.46099	0.58573	0.29391	0.51241	0.39873	0.61135	0.34674	0.26922	0.29594	0.33985	0.51468
N-B_F7	0.20049	0.29328	0.4445	0.65364	0.29154	0.20149	0.40992	0.40566	0.28753	0.42165	0.56341	0.41562	0	0.18906	0.28226	0.45078	0.60409	0.41942	0.42378	0.46443	0.53172	0.44303	0.44257	0.50974	0.53213	0.35445	0.63486	0.42756	0.58555	0.38382	0.06708	0.46038	0.20327	0.50577	0.24776	0.27192	0.40851	0.39876	0.28253	0.32463	0.56884	0.50673	0.36858	0.58479	0.37493	0.35012	0.50307	0.37619	0.23753
N-B_F70	0.24748	0.25562	0.44353	0.60316	0.29015	0.21526	0.38341	0.46202	0.15773	0.3683	0.35356	0.39677	0.18906	0	0.27876	0.43979	0.48312	0.35459	0.32694	0.38383	0.54532	0.40436	0.32065	0.51985	0.42017	0.37207	0.59744	0.41135	0.49072	0.35701	0.19775	0.48255	0.24635	0.49567	0.26086	0.28795	0.37811	0.36057	0.27746	0.3742	0.4444	0.49865	0.35704	0.48976	0.41104	0.20936	0.43539	0.46027	0.32563
N-B_F8	0.15808	0.2403	0.37406	0.53962	0.24826	0.28179	0.23899	0.35288	0.33618	0.27044	0.3883	0.31348	0.28226	0.27876	0	0.30106	0.42273	0.45905	0.42434	0.18007	0.23372	0.31416	0.2963	0.4027	0.41073	0.26468	0.40739	0.16118	0.64743	0.23049	0.30007	0.33813	0.20679	0.33045	0.20264	0.25488	0.26097	0.22636	0.27211	0.34141	0.39902	0.44616	0.23487	0.64717	0.25285	0.35584	0.45828	0.32198	0.27347
N-B_F9	0.45027	0.41866	0.22087	0.46592	0.21748	0.53775	0.31247	0.35474	0.43369	0.21324	0.32384	0.12872	0.45078	0.43979	0.30106	0	0.37481	0.41601	0.43004	0.32592	0.49171	0.24644	0.18629	0.22078	0.20317	0.21389	0.44673	0.39546	0.54944	0.22803	0.49374	0.56815	0.42464	0.23277	0.43858	0.36946	0.45073	0.44425	0.36577	0.56992	0.17668	0.41824	0.3911	0.54899	0.37388	0.34209	0.31514	0.32973	0.4831
N-C_F16	0.46748	0.53584	0.28062	0.61022	0.37392	0.62521	0.36515	0.53525	0.47472	0.39302	0.1684	0.38062	0.60409	0.48312	0.42273	0.37481	0	0.51721	0.31115	0.49026	0.3454	0.45033	0.21354	0.41423	0.22695	0.47615	0.31326	0.57655	0.50796	0.44927	0.62811	0.61982	0.42596	0.38331	0.27102	0.5195	0.38482	0.54475	0.45375	0.63147	0.48975	0.53424	0.48788	0.50781	0.34555	0.27574	0.43566	0.48076	0.64346
N-C_F17	0.55829	0.52712	0.39581	0.3067	0.37439	0.42428	0.41935	0.48527	0.41983	0.37839	0.3729	0.46637	0.41942	0.35459	0.45905	0.41601	0.51721	0	0.347	0.53813	0.62033	0.42497	0.29648	0.49296	0.43368	0.47784	0.5387	0.52998	0.58243	0.45913	0.48605	0.66296	0.50091	0.45224	0.54463	0.43737	0.54756	0.49335	0.48804	0.47032	0.4175	0.33285	0.36498	0.58314	0.47514	0.48127	0.50566	0.56866	0.56393
N-C_F18	0.35614	0.42158	0.32331	0.58218	0.32318	0.35662	0.51809	0.42811	0.49259	0.42802	0.20718	0.39565	0.42378	0.32694	0.42434	0.43004	0.31115	0.347	0	0.3939	0.52281	0.29731	0.31336	0.43822	0.18071	0.35328	0.59224	0.42246	0.50709	0.38004	0.42516	0.46854	0.53169	0.52474	0.378	0.41421	0.26186	0.44508	0.39474	0.35077	0.3955	0.41173	0.32336	0.50706	0.45903	0.24059	0.25186	0.49749	0.479
N-C_F19	0.3366	0.21798	0.49403	0.60725	0.38397	0.39212	0.4531	0.34652	0.53423	0.32031	0.37564	0.293	0.46443	0.38383	0.18007	0.32592	0.49026	0.53813	0.3939	0	0.30735	0.23997	0.42264	0.41652	0.38373	0.1618	0.62565	0.10944	0.61036	0.11843	0.47198	0.19583	0.4656	0.43459	0.38414	0.28983	0.20076	0.16697	0.27096	0.24428	0.39271	0.53325	0.22587	0.60954	0.48515	0.30474	0.39958	0.34414	0.26702
N-C_F22	0.41821	0.35832	0.53329	0.68131	0.45616	0.55632	0.2299	0.36945	0.55612	0.32019	0.52197	0.52229	0.53172	0.54532	0.23372	0.49171	0.3454	0.62033	0.52281	0.30735	0	0.40183	0.39433	0.47398	0.57964	0.45575	0.2343	0.28912	0.58325	0.39146	0.57719	0.24945	0.28478	0.36272	0.26174	0.37457	0.26188	0.28438	0.27394	0.29325	0.64999	0.59447	0.29468	0.5836	0.29358	0.45495	0.55511	0.28264	0.37517
N-C_F23	0.42462	0.26592	0.29291	0.36974	0.19094	0.41852	0.40725	0.20791	0.44683	0.22628	0.32613	0.29011	0.44303	0.40436	0.31416	0.24644	0.45033	0.42497	0.29731	0.23997	0.40183	0	0.26408	0.31664	0.21237	0.18167	0.5403	0.31392	0.46849	0.20363	0.42273	0.37168	0.45201	0.42086	0.45406	0.19519	0.2952	0.34869	0.1885	0.39255	0.23954	0.2986	0.22114	0.46818	0.42089	0.31641	0.13632	0.24358	0.32561
N-C_F73	0.45876	0.3877	0.10731	0.43946	0.23315	0.53772	0.28491	0.39415	0.28338	0.18616	0.21488	0.26881	0.44257	0.32065	0.2963	0.18629	0.21354	0.29648	0.31336	0.42264	0.39433	0.26408	0	0.32401	0.19798	0.35125	0.29014	0.47916	0.46632	0.32934	0.51934	0.60043	0.36555	0.26981	0.38307	0.35485	0.39991	0.47948	0.27177	0.54539	0.28754	0.36295	0.32184	0.4658	0.31494	0.3315	0.34834	0.39465	0.52161
N-D_F152	0.49779	0.51415	0.3551	0.61393	0.37736	0.55936	0.42978	0.38051	0.56298	0.33963	0.41529	0.27434	0.50974	0.51985	0.4027	0.22078	0.41423	0.49296	0.43822	0.41652	0.47398	0.31664	0.32401	0	0.34725	0.32857	0.48794	0.46401	0.55558	0.32773	0.5072	0.52392	0.46054	0.35924	0.47098	0.48386	0.45018	0.4545	0.41701	0.5431	0.43981	0.52818	0.44066	0.55511	0.44208	0.35069	0.34731	0.38469	0.52764
N-D_F164	0.40936	0.42659	0.14102	0.45604	0.25199	0.53448	0.48558	0.41634	0.50485	0.31611	0.11269	0.26637	0.53213	0.42017	0.41073	0.20317	0.22695	0.43368	0.18071	0.38373	0.57964	0.21237	0.19798	0.34725	0	0.2866	0.57699	0.45369	0.46793	0.32358	0.52706	0.59251	0.5701	0.45075	0.41894	0.39279	0.3362	0.51812	0.37603	0.61711	0.18442	0.33881	0.40231	0.46772	0.47598	0.24548	0.17596	0.42049	0.56166
N-D_F21	0.36787	0.22784	0.37099	0.51387	0.19994	0.36028	0.446	0.33055	0.51213	0.35255	0.3379	0.18618	0.35445	0.37207	0.26468	0.21389	0.47615	0.47784	0.35328	0.1618	0.45575	0.18167	0.35125	0.32857	0.2866	0	0.61759	0.27027	0.68248	0.03133	0.38466	0.32942	0.4503	0.38279	0.39832	0.22981	0.3134	0.33106	0.31232	0.30965	0.27381	0.44601	0.2554	0.68178	0.51452	0.28207	0.29451	0.39298	0.217
N-D_F24	0.58246	0.63243	0.47818	0.67671	0.35477	0.67846	0.11149	0.5869	0.49681	0.35566	0.55543	0.43961	0.63486	0.59744	0.40739	0.44673	0.31326	0.5387	0.59224	0.62565	0.2343	0.5403	0.29014	0.48794	0.57699	0.61759	0	0.64304	0.69046	0.5432	0.68447	0.69353	0.2589	0.1275	0.38646	0.60607	0.60834	0.62646	0.53378	0.64324	0.59439	0.57879	0.50901	0.69116	0.23077	0.60479	0.63411	0.45263	0.70683
N-D_F25	0.23222	0.17427	0.55364	0.55327	0.47658	0.40996	0.45402	0.33422	0.51062	0.36892	0.44683	0.44289	0.42756	0.41135	0.16118	0.39546	0.57655	0.52998	0.42246	0.10944	0.28912	0.31392	0.47916	0.46401	0.45369	0.27027	0.64304	0	0.62126	0.23959	0.44943	0.14826	0.44957	0.50221	0.32197	0.25076	0.1007	0.08486	0.24223	0.21564	0.51374	0.44076	0.24856	0.62116	0.47967	0.36003	0.4417	0.33264	0.19785
N-E_F157	0.56936	0.66776	0.59126	0.67494	0.63463	0.71187	0.67597	0.4506	0.64218	0.20995	0.39298	0.61254	0.58555	0.49072	0.64743	0.54944	0.50796	0.58243	0.50709	0.61036	0.58325	0.46849	0.46632	0.55558	0.46793	0.68248	0.69046	0.62126	0	0.63243	0.58289	0.62244	0.58298	0.65105	0.52904	0.61709	0.44608	0.58469	0.35314	0.6391	0.68108	0.69669	0.62907	0	0.55009	0.34289	0.37666	0.27321	0.68127
N-E_F165	0.36963	0.2233	0.40667	0.54097	0.22027	0.393	0.39163	0.3615	0.4764	0.29097	0.30795	0.20978	0.38382	0.35701	0.23049	0.22803	0.44927	0.45913	0.38004	0.11843	0.39146	0.20363	0.32934	0.32773	0.32358	0.03133	0.5432	0.23959	0.63243	0	0.42602	0.30067	0.41883	0.31178	0.37304	0.24444	0.29374	0.27618	0.29652	0.27858	0.28742	0.50219	0.24011	0.63198	0.49223	0.2873	0.35975	0.37961	0.23909
N-E_F168	0.16204	0.30874	0.50041	0.61684	0.26318	0.14067	0.44309	0.38855	0.31266	0.47274	0.55004	0.41856	0.06708	0.19775	0.30007	0.49374	0.62811	0.48605	0.42516	0.47198	0.57719	0.42273	0.51934	0.5072	0.52706	0.38466	0.68447	0.44943	0.58289	0.42602	0	0.45332	0.18808	0.55757	0.2478	0.28532	0.42526	0.39801	0.33351	0.40543	0.56888	0.46001	0.40149	0.58187	0.30984	0.31189	0.47962	0.40996	0.2802
N-E_F170	0.34613	0.17584	0.63565	0.66572	0.56319	0.44407	0.5424	0.31019	0.64261	0.4728	0.53314	0.58744	0.46038	0.48255	0.33813	0.56815	0.61982	0.66296	0.46854	0.19583	0.24945	0.37168	0.60043	0.52392	0.59251	0.32942	0.69353	0.14826	0.62244	0.30067	0.45332	0	0.47107	0.61803	0.33084	0.239	0.12211	0.14114	0.21673	0.10586	0.69181	0.62242	0.2438	0.6219	0.5434	0.36902	0.53611	0.40862	0.16435
N-E_F177	0.19811	0.33783	0.48252	0.65995	0.22974	0.24834	0.13839	0.43393	0.25893	0.33377	0.54119	0.35007	0.20327	0.24635	0.20679	0.42464	0.42596	0.50091	0.53169	0.4656	0.28478	0.45201	0.36555	0.46054	0.5701	0.4503	0.2589	0.44957	0.58298	0.41883	0.18808	0.47107	0	0.26279	0.1219	0.34376	0.44339	0.41169	0.31421	0.44449	0.58153	0.54754	0.35892	0.58274	0.1659	0.358	0.55773	0.30994	0.38112
N-F_F153	0.47339	0.53747	0.43401	0.60731	0.24413	0.56459	0.13103	0.53343	0.47064	0.25012	0.45338	0.20861	0.50577	0.49567	0.33045	0.23277	0.38331	0.45224	0.52474	0.43459	0.36272	0.42086	0.26981	0.35924	0.45075	0.38279	0.1275	0.50221	0.65105	0.31178	0.55757	0.61803	0.26279	0	0.37982	0.52494	0.55764	0.53134	0.49829	0.56941	0.42329	0.55549	0.45533	0.65122	0.26283	0.46997	0.50818	0.39226	0.57988
N-F_F163	0.09153	0.26485	0.44333	0.6422	0.30742	0.26926	0.24546	0.40939	0.35812	0.3767	0.33925	0.40877	0.24776	0.26086	0.20264	0.43858	0.27102	0.54463	0.378	0.38414	0.26174	0.45406	0.38307	0.47098	0.41894	0.39832	0.38646	0.32197	0.52904	0.37304	0.2478	0.33084	0.1219	0.37982	0	0.27082	0.22133	0.32318	0.28269	0.34562	0.58158	0.57565	0.32844	0.52909	0.28337	0.23226	0.50796	0.35551	0.28878
N-F_F167	0.2763	0.09275	0.37463	0.3314	0.24728	0.33208	0.37804	0.25557	0.34532	0.37071	0.39614	0.474	0.27192	0.28795	0.25488	0.36946	0.5195	0.43737	0.41421	0.28983	0.37457	0.19519	0.35485	0.48386	0.39279	0.22981	0.60607	0.25076	0.61709	0.24444	0.28532	0.239	0.34376	0.52494	0.27082	0	0.22198	0.22851	0.15708	0.23937	0.38233	0.32174	0.20437	0.61668	0.46813	0.35266	0.42503	0.40927	0.08983
N-F_F171	0.21045	0.16897	0.44652	0.58324	0.47154	0.42424	0.49451	0.27113	0.50755	0.36062	0.30561	0.49708	0.40851	0.37811	0.26097	0.45073	0.38482	0.54756	0.26186	0.20076	0.26188	0.2952	0.39991	0.45018	0.3362	0.3134	0.60834	0.1007	0.44608	0.29374	0.42526	0.12211	0.44339	0.55764	0.22133	0.22198	0	0.132	0.16143	0.18284	0.568	0.44692	0.23523	0.44582	0.46327	0.24718	0.37435	0.32378	0.20536
N-F_F172	0.31282	0.17387	0.55037	0.56961	0.48692	0.41134	0.46569	0.33969	0.4109	0.41275	0.45141	0.52743	0.39876	0.36057	0.22636	0.44425	0.54475	0.49335	0.44508	0.16697	0.28438	0.34869	0.47948	0.4545	0.51812	0.33106	0.62646	0.08486	0.58469	0.27618	0.39801	0.14114	0.41169	0.53134	0.32318	0.22851	0.132	0	0.22547	0.19936	0.60139	0.38753	0.27462	0.58438	0.44032	0.32312	0.52275	0.40065	0.1928
N-F_F174	0.31067	0.12241	0.36076	0.55894	0.36012	0.42655	0.4013	0.1919	0.31284	0.2239	0.40274	0.46099	0.28253	0.27746	0.27211	0.36577	0.45375	0.48804	0.39474	0.27096	0.27394	0.1885	0.27177	0.41701	0.37603	0.31232	0.53378	0.24223	0.35314	0.29652	0.33351	0.21673	0.31421	0.49829	0.28269	0.15708	0.16143	0.22547	0	0.23954	0.486	0.43507	0.22728	0.35241	0.41068	0.30389	0.34692	0.19637	0.21834
N-F_F178	0.37053	0.20292	0.63646	0.69768	0.50215	0.34718	0.48078	0.31521	0.55261	0.46596	0.55074	0.58573	0.32463	0.3742	0.34141	0.56992	0.63147	0.47032	0.35077	0.24428	0.29325	0.39255	0.54539	0.5431	0.61711	0.30965	0.64324	0.21564	0.6391	0.27858	0.40543	0.10586	0.44449	0.56941	0.34562	0.23937	0.18284	0.19936	0.23954	0	0.6444	0.62633	0.18819	0.63909	0.56935	0.41813	0.56432	0.43846	0.15536
N-F_F150	0.54011	0.45663	0.29162	0.4468	0.20598	0.52874	0.37062	0.47508	0.47455	0.35273	0.33468	0.29391	0.56884	0.4444	0.39902	0.17668	0.48975	0.4175	0.3955	0.39271	0.64999	0.23954	0.28754	0.43981	0.18442	0.27381	0.59439	0.51374	0.68108	0.28742	0.56888	0.69181	0.58153	0.42329	0.58158	0.38233	0.568	0.60139	0.486	0.6444	0	0.43132	0.39824	0.6815	0.53042	0.46245	0.33242	0.48642	0.58512
N-G_F151	0.51206	0.40857	0.34193	0.23567	0.31154	0.54766	0.50674	0.45906	0.4322	0.49967	0.43762	0.51241	0.50673	0.49865	0.44616	0.41824	0.53424	0.33285	0.41173	0.53325	0.59447	0.2986	0.36295	0.52818	0.33881	0.44601	0.57879	0.44076	0.69669	0.50219	0.46001	0.62242	0.54754	0.55549	0.57565	0.32174	0.44692	0.38753	0.43507	0.62633	0.43132	0	0.4718	0.69656	0.41416	0.51187	0.40231	0.55447	0.47413
N-G_F155	0.34124	0.17875	0.3639	0.55243	0.32864	0.23078	0.34971	0.22615	0.46681	0.34787	0.41825	0.39873	0.36858	0.35704	0.23487	0.3911	0.48788	0.36498	0.32336	0.22587	0.29468	0.22114	0.32184	0.44066	0.40231	0.2554	0.50901	0.24856	0.62907	0.24011	0.40149	0.2438	0.35892	0.45533	0.32844	0.20437	0.23523	0.27462	0.22728	0.18819	0.39824	0.4718	0	0.62926	0.43344	0.3974	0.41584	0.34793	0.25514
N-G_F156	0.56898	0.66701	0.59074	0.67479	0.63437	0.71179	0.67679	0.45035	0.64126	0.20987	0.39288	0.61135	0.58479	0.48976	0.64717	0.54899	0.50781	0.58314	0.50706	0.60954	0.5836	0.46818	0.4658	0.55511	0.46772	0.68178	0.69116	0.62116	0	0.63198	0.58187	0.6219	0.58274	0.65122	0.52909	0.61668	0.44582	0.58438	0.35241	0.63909	0.6815	0.69656	0.62926	0	0.54956	0.34193	0.37642	0.27309	0.6806
N-G_F159	0.32919	0.50339	0.41391	0.54114	0.24804	0.40545	0.19899	0.41953	0.34839	0.32304	0.49203	0.34674	0.37493	0.41104	0.25285	0.37388	0.34555	0.47514	0.45903	0.48515	0.29358	0.42089	0.31494	0.44208	0.47598	0.51452	0.23077	0.47967	0.55009	0.49223	0.30984	0.5434	0.1659	0.26283	0.28337	0.46813	0.46327	0.44032	0.41068	0.56935	0.53042	0.41416	0.43344	0.54956	0	0.40855	0.48156	0.32342	0.553
N-G_F160	0.27305	0.33891	0.37904	0.59718	0.34249	0.34456	0.4679	0.41518	0.40371	0.30834	0.18647	0.26922	0.35012	0.20936	0.35584	0.34209	0.27574	0.48127	0.24059	0.30474	0.45495	0.31641	0.3315	0.35069	0.24548	0.28207	0.60479	0.36003	0.34289	0.2873	0.31189	0.36902	0.358	0.46997	0.23226	0.35266	0.24718	0.32312	0.30389	0.41813	0.46245	0.51187	0.3974	0.34193	0.40855	0	0.22378	0.35018	0.33891
N-G_F162	0.46443	0.48083	0.34384	0.50221	0.31548	0.48911	0.53663	0.32096	0.58431	0.27828	0.30774	0.29594	0.50307	0.43539	0.45828	0.31514	0.43566	0.50566	0.25186	0.39958	0.55511	0.13632	0.34834	0.34731	0.17596	0.29451	0.63411	0.4417	0.37666	0.35975	0.47962	0.53611	0.55773	0.50818	0.50796	0.42503	0.37435	0.52275	0.34692	0.56432	0.33242	0.40231	0.41584	0.37642	0.48156	0.22378	0	0.25719	0.48103
N-G_F29	0.36517	0.39729	0.50079	0.63784	0.38817	0.50437	0.3392	0.2405	0.49437	0.15426	0.52035	0.33985	0.37619	0.46027	0.32198	0.32973	0.48076	0.56866	0.49749	0.34414	0.28264	0.24358	0.39465	0.38469	0.42049	0.39298	0.45263	0.33264	0.27321	0.37961	0.40996	0.40862	0.30994	0.39226	0.35551	0.40927	0.32378	0.40065	0.19637	0.43846	0.48642	0.55447	0.34793	0.27309	0.32342	0.35018	0.25719	0	0.43135
N-G_F30	0.27	0.11659	0.56056	0.53864	0.40082	0.31736	0.47706	0.31257	0.46396	0.46614	0.52789	0.51468	0.23753	0.32563	0.27347	0.4831	0.64346	0.56393	0.479	0.26702	0.37517	0.32561	0.52161	0.52764	0.56166	0.217	0.70683	0.19785	0.68127	0.23909	0.2802	0.16435	0.38112	0.57988	0.28878	0.08983	0.20536	0.1928	0.21834	0.15536	0.58512	0.47413	0.25514	0.6806	0.553	0.33891	0.48103	0.43135	0
N-G_F31	0.27512	0.10902	0.55222	0.53024	0.39237	0.31997	0.46637	0.3004	0.44484	0.45883	0.52304	0.51519	0.22775	0.31692	0.27251	0.47326	0.63516	0.54725	0.48167	0.26435	0.3764	0.31994	0.51042	0.52111	0.55597	0.2152	0.70119	0.20339	0.67442	0.23241	0.27569	0.16919	0.37607	0.57287	0.28801	0.08035	0.20899	0.19049	0.2076	0.15166	0.5699	0.46986	0.24711	0.67375	0.54803	0.34597	0.48726	0.42416	0.00188
N-G_F32	0.31888	0.19263	0.59016	0.68579	0.46311	0.45497	0.355	0.22876	0.40833	0.3105	0.55994	0.52572	0.33957	0.34816	0.32045	0.45746	0.5799	0.59651	0.53249	0.28838	0.25901	0.31518	0.47627	0.49375	0.5549	0.38278	0.54179	0.23531	0.4336	0.33443	0.3837	0.16389	0.2974	0.47877	0.26516	0.2351	0.20314	0.22065	0.09954	0.20633	0.58098	0.63336	0.29004	0.43344	0.45289	0.3654	0.46467	0.20262	0.23704
N-G_F33	0.26068	0.24837	0.38118	0.40381	0.22441	0.19003	0.18965	0.30922	0.22643	0.32643	0.42446	0.35396	0.26035	0.19018	0.18697	0.36542	0.43128	0.25018	0.34776	0.35257	0.32149	0.24814	0.26402	0.37603	0.42136	0.35238	0.3723	0.31092	0.60104	0.35744	0.24579	0.40659	0.17061	0.3576	0.24357	0.21208	0.33977	0.29531	0.25403	0.34945	0.41204	0.30508	0.20161	0.60102	0.23866	0.30481	0.3634	0.33947	0.28458
N-G_F35	0.48993	0.40249	0.35273	0.27086	0.27626	0.56345	0.36093	0.22256	0.4265	0.20215	0.43238	0.4089	0.46534	0.46855	0.42748	0.28687	0.47418	0.3875	0.46543	0.45033	0.43667	0.12349	0.29373	0.41239	0.3154	0.41698	0.49528	0.45033	0.35316	0.43263	0.46185	0.52085	0.42537	0.45588	0.46698	0.24841	0.40985	0.46027	0.21804	0.53937	0.31878	0.30482	0.37571	0.35321	0.38173	0.42612	0.2466	0.19781	0.45471
N-G_F133	0.45426	0.37657	0.39717	0.49436	0.27005	0.49307	0.52593	0.25509	0.5862	0.2059	0.35594	0.26614	0.42408	0.46291	0.38704	0.25552	0.51354	0.49099	0.35241	0.23427	0.48807	0.09473	0.37957	0.31141	0.25257	0.16834	0.66184	0.35482	0.36401	0.17835	0.42873	0.38962	0.52471	0.44611	0.50819	0.33552	0.34011	0.41592	0.24328	0.40683	0.29911	0.47621	0.33625	0.36344	0.47506	0.31693	0.15634	0.19247	0.39941
N-H_F134	0.47776	0.38357	0.36491	0.49624	0.18694	0.44376	0.47263	0.45276	0.5546	0.36811	0.34081	0.12407	0.47289	0.41394	0.35144	0.24309	0.44089	0.49832	0.36434	0.19746	0.54652	0.2118	0.35441	0.3822	0.2543	0.0932	0.59096	0.41882	0.69447	0.11729	0.46863	0.49435	0.51083	0.35883	0.51487	0.37876	0.46237	0.48753	0.44295	0.48884	0.24241	0.46506	0.35662	0.69314	0.47054	0.32536	0.2878	0.43389	0.43261
N-H_F135	0.31157	0.37353	0.56169	0.59284	0.32309	0.24713	0.42466	0.44815	0.31602	0.49264	0.61982	0.51352	0.0692	0.24249	0.37955	0.5204	0.63831	0.3583	0.39216	0.54338	0.56425	0.47252	0.4971	0.57292	0.60922	0.42015	0.63888	0.49739	0.63333	0.45328	0.14723	0.53176	0.29431	0.55312	0.33623	0.28918	0.47101	0.45531	0.37064	0.3005	0.58748	0.4919	0.41245	0.633	0.41879	0.43983	0.55228	0.46134	0.26785
N-H_F136	0.55285	0.61876	0.43098	0.66114	0.37005	0.64237	0.27514	0.49235	0.57775	0.34933	0.53602	0.24619	0.60389	0.60434	0.3915	0.18416	0.43705	0.54056	0.59038	0.53447	0.44177	0.50057	0.29852	0.29501	0.48308	0.43996	0.25781	0.5624	0.71701	0.44261	0.65575	0.70064	0.38209	0.15669	0.4709	0.60385	0.61776	0.62595	0.5508	0.65986	0.49814	0.60933	0.52937	0.71676	0.38819	0.56181	0.56018	0.47009	0.65365
N-H_F137	0.53775	0.54176	0.29628	0.6006	0.31547	0.57792	0.45032	0.45066	0.59585	0.38548	0.4477	0.1063	0.54446	0.49296	0.42927	0.1866	0.40932	0.53214	0.44372	0.36213	0.56928	0.37534	0.28845	0.29368	0.29379	0.29235	0.47191	0.52888	0.68406	0.33895	0.56953	0.63424	0.49785	0.30059	0.54074	0.54778	0.53831	0.60065	0.4986	0.63579	0.37765	0.51124	0.48077	0.6823	0.43234	0.41419	0.3851	0.46094	0.61844
N-H_F138	0.36233	0.16612	0.38182	0.57889	0.40807	0.44382	0.50861	0.3031	0.55923	0.45039	0.33189	0.51604	0.49755	0.40506	0.36897	0.48492	0.45161	0.55775	0.23563	0.26824	0.32965	0.24032	0.39639	0.48095	0.30414	0.29181	0.59326	0.23013	0.60801	0.30849	0.48279	0.16079	0.50858	0.56556	0.35323	0.22344	0.11596	0.23291	0.20876	0.22256	0.50003	0.37345	0.22156	0.60773	0.54556	0.30711	0.3304	0.45472	0.25198
N-H_F14	0.438	0.50314	0.4787	0.56608	0.32546	0.35661	0.3997	0.44309	0.30486	0.47229	0.57286	0.45857	0.18172	0.29036	0.42923	0.43022	0.59404	0.25347	0.3528	0.59474	0.65231	0.48875	0.39981	0.51213	0.53611	0.47172	0.57253	0.58434	0.66828	0.48453	0.27062	0.66107	0.38851	0.45395	0.46248	0.42395	0.57268	0.55302	0.46625	0.40564	0.48325	0.5078	0.4434	0.66798	0.36398	0.50327	0.53146	0.5117	0.46404
N-I_F37	0.27392	0.18434	0.34563	0.32857	0.21341	0.25617	0.30798	0.19324	0.27172	0.23028	0.35231	0.42054	0.2334	0.20025	0.21332	0.34049	0.47359	0.28928	0.35328	0.30081	0.3533	0.14115	0.2692	0.36862	0.36353	0.28823	0.51877	0.29414	0.42644	0.28154	0.22709	0.32355	0.257	0.45794	0.27419	0.08819	0.2689	0.25663	0.12837	0.2826	0.35683	0.316	0.17505	0.42621	0.33848	0.30254	0.31664	0.27669	0.20497
N-I_F49	0.63491	0.53823	0.3227	0.64322	0.35468	0.61356	0.63286	0.53497	0.68184	0.601	0.47018	0.47593	0.6903	0.6173	0.6334	0.49802	0.54421	0.61377	0.30558	0.59152	0.71205	0.33814	0.41393	0.54493	0.25119	0.45914	0.60325	0.64941	0.75565	0.53075	0.63098	0.71202	0.70057	0.58031	0.7041	0.56189	0.53351	0.68305	0.5428	0.70259	0.39707	0.2982	0.49343	0.75531	0.57073	0.58352	0.3558	0.63767	0.71458
N-I_F51	0.274	0.41745	0.46214	0.53228	0.45961	0.53935	0.55488	0.4787	0.59962	0.37991	0.33665	0.37969	0.4881	0.47213	0.25712	0.40725	0.48771	0.50372	0.3199	0.28298	0.49913	0.38097	0.39449	0.46063	0.32654	0.30665	0.68109	0.22338	0.61957	0.30317	0.56567	0.44455	0.59499	0.52334	0.41519	0.43562	0.24841	0.43881	0.42001	0.42262	0.43913	0.57501	0.3944	0.61926	0.57029	0.40859	0.37783	0.42608	0.42005
N-I_F63	0.31543	0.38437	0.46114	0.53294	0.3903	0.41529	0.42661	0.47511	0.31295	0.43005	0.46367	0.36671	0.38301	0.33959	0.27064	0.33031	0.49729	0.49648	0.42306	0.37639	0.49116	0.38716	0.39982	0.36217	0.42804	0.40779	0.57319	0.27033	0.62364	0.41497	0.34329	0.49436	0.38852	0.45884	0.38521	0.37881	0.34498	0.22762	0.42146	0.5305	0.50711	0.29937	0.48049	0.62299	0.31317	0.26896	0.37899	0.4322	0.36169
N-I_F80	0.51124	0.58262	0.55595	0.61619	0.3962	0.5799	0.25805	0.29942	0.53363	0.30643	0.57603	0.40082	0.50059	0.5137	0.43096	0.41302	0.49864	0.53523	0.56075	0.56441	0.39259	0.42562	0.42287	0.47702	0.54407	0.52505	0.28626	0.53502	0.52894	0.51168	0.49961	0.59091	0.33295	0.2628	0.43587	0.53737	0.53563	0.5563	0.45831	0.58011	0.56926	0.55552	0.50232	0.52921	0.26731	0.45502	0.34995	0.27999	0.55091
N-I_F90	0.52616	0.48767	0.36178	0.60993	0.36489	0.58726	0.58919	0.54112	0.52721	0.57434	0.46748	0.52145	0.6327	0.59429	0.45097	0.44846	0.49508	0.63154	0.37513	0.47922	0.5826	0.36579	0.43295	0.53698	0.31959	0.49094	0.58591	0.47186	0.73027	0.51048	0.54837	0.63898	0.60869	0.5713	0.59908	0.49666	0.43401	0.40502	0.50893	0.67733	0.4595	0.19368	0.51334	0.72998	0.40882	0.55163	0.47009	0.60218	0.63622
N-I_F127	0.37585	0.31935	0.36465	0.66619	0.26068	0.37137	0.4118	0.46277	0.40273	0.53441	0.50049	0.44622	0.32305	0.32356	0.46128	0.40114	0.57434	0.51319	0.27898	0.51588	0.62289	0.34241	0.42172	0.53864	0.28341	0.36658	0.62503	0.49143	0.70317	0.43942	0.31743	0.55137	0.44218	0.55034	0.43778	0.34069	0.42835	0.5192	0.37195	0.46994	0.27226	0.349	0.40821	0.70326	0.48634	0.41511	0.35797	0.47937	0.43404
N-J_F139	0.52474	0.49901	0.51828	0.40655	0.43525	0.57822	0.44695	0.59564	0.47962	0.61987	0.52605	0.56576	0.55458	0.49323	0.5791	0.49259	0.62629	0.32731	0.52779	0.65007	0.73875	0.53445	0.51579	0.65045	0.41603	0.57303	0.66069	0.56172	0.76972	0.61115	0.50994	0.72183	0.55733	0.60074	0.57331	0.49464	0.59527	0.57665	0.57377	0.70702	0.3638	0.26976	0.5889	0.77043	0.54437	0.57583	0.57567	0.6124	0.6558
N-J_F62	0.27437	0.36753	0.32517	0.5696	0.14598	0.30611	0.3511	0.49163	0.35031	0.46447	0.44026	0.29924	0.30871	0.35236	0.3349	0.34284	0.49312	0.51922	0.34775	0.48394	0.59566	0.33132	0.35336	0.46787	0.30871	0.35421	0.47316	0.50147	0.7102	0.39696	0.21615	0.60606	0.28211	0.34338	0.36377	0.37098	0.47786	0.49546	0.43107	0.60411	0.36596	0.27509	0.42887	0.7094	0.25695	0.39643	0.41123	0.49111	0.46458
N-J_F78	0.29631	0.24464	0.30594	0.53921	0.14269	0.3475	0.21925	0.34696	0.2696	0.4158	0.42556	0.37831	0.32186	0.28031	0.30174	0.33083	0.43083	0.45647	0.32692	0.44936	0.43768	0.28471	0.28413	0.46342	0.28983	0.34438	0.3782	0.43455	0.68601	0.3671	0.28207	0.49901	0.25511	0.36552	0.29995	0.24914	0.38256	0.4321	0.29415	0.45596	0.25809	0.28894	0.32038	0.68603	0.29013	0.41385	0.41081	0.41768	0.40664
N-J_F38	0.46104	0.2911	0.47213	0.54179	0.42131	0.5532	0.4394	0.42243	0.20773	0.37546	0.38196	0.51715	0.46194	0.24925	0.39758	0.43148	0.45355	0.47533	0.47639	0.4027	0.47491	0.35555	0.31056	0.52391	0.44188	0.45195	0.57773	0.42532	0.48121	0.39779	0.46575	0.40217	0.40954	0.50913	0.40344	0.33978	0.37056	0.34848	0.21683	0.45074	0.48352	0.5498	0.42718	0.48003	0.40135	0.33442	0.47006	0.43302	0.44825
N-K_F128	0.24868	0.11551	0.39904	0.57046	0.31697	0.34669	0.45178	0.29515	0.50278	0.3948	0.37461	0.42178	0.39475	0.39011	0.19365	0.40021	0.50871	0.55173	0.2908	0.13472	0.29845	0.20482	0.39324	0.43873	0.33585	0.18566	0.59129	0.11868	0.66057	0.18168	0.37769	0.15159	0.42701	0.49157	0.32399	0.17941	0.11247	0.16365	0.19657	0.1947	0.4199	0.3618	0.16939	0.66015	0.45818	0.36205	0.39561	0.39716	0.1912
N-K_F129	0.42787	0.34958	0.57382	0.54049	0.50785	0.5571	0.55738	0.22859	0.60395	0.27901	0.53741	0.46863	0.45292	0.51941	0.41199	0.40304	0.61352	0.61752	0.5128	0.30114	0.38449	0.24912	0.51951	0.41162	0.4676	0.38178	0.70385	0.26884	0.33315	0.38557	0.44411	0.24345	0.5026	0.57891	0.46382	0.3491	0.2576	0.31026	0.19716	0.35982	0.56516	0.54642	0.3675	0.33228	0.41605	0.3672	0.27819	0.14291	0.34853
N-K_F130	0.37637	0.58995	0.42758	0.59168	0.50104	0.64971	0.63517	0.40853	0.65215	0.33509	0.44777	0.42776	0.54556	0.56814	0.46332	0.44012	0.52217	0.61704	0.35695	0.5012	0.59905	0.3458	0.41927	0.44858	0.28744	0.51723	0.67575	0.41957	0.35898	0.5521	0.56487	0.61517	0.61403	0.59681	0.52153	0.57353	0.33588	0.58915	0.39418	0.64782	0.51517	0.50406	0.53353	0.35851	0.49041	0.44569	0.23391	0.26625	0.639
N-K_F131	0.59501	0.56656	0.4096	0.6311	0.30342	0.54699	0.57674	0.59233	0.65469	0.465	0.38956	0.18697	0.61771	0.54854	0.46696	0.2881	0.51129	0.55778	0.43963	0.34691	0.70778	0.30478	0.42224	0.2285	0.29131	0.19624	0.67099	0.54783	0.76581	0.20963	0.58341	0.67559	0.64063	0.42789	0.66057	0.57894	0.61416	0.61725	0.61402	0.68688	0.27234	0.55938	0.50467	0.76511	0.59282	0.38908	0.3156	0.55218	0.6233
N-K_F39	0.44979	0.31223	0.50182	0.62102	0.38619	0.44213	0.43238	0.42265	0.58623	0.37546	0.38733	0.3203	0.50529	0.37061	0.35967	0.3113	0.55394	0.5432	0.3677	0.23734	0.44456	0.29451	0.44059	0.43761	0.35312	0.18425	0.63632	0.27793	0.64088	0.20966	0.52022	0.31604	0.52644	0.45312	0.45481	0.34976	0.33723	0.35695	0.38424	0.3392	0.31742	0.55604	0.33381	0.64078	0.58265	0.23793	0.24496	0.41182	0.29083
N-K_F40	0.25836	0.09106	0.57811	0.65161	0.42709	0.34367	0.37295	0.29576	0.38771	0.39725	0.48699	0.53797	0.33201	0.26429	0.24215	0.45516	0.612	0.56059	0.47168	0.2055	0.30541	0.34067	0.48862	0.53371	0.52482	0.29805	0.63293	0.15862	0.59436	0.25611	0.34697	0.11707	0.3317	0.53313	0.25069	0.1543	0.1742	0.14977	0.15553	0.14375	0.48255	0.58025	0.22183	0.59425	0.52165	0.34414	0.52449	0.37042	0.14658
N-K_F41	0.51334	0.38719	0.28221	0.24566	0.2428	0.49046	0.38747	0.32007	0.34674	0.34106	0.32504	0.32291	0.52335	0.33878	0.3909	0.27942	0.43179	0.27747	0.38069	0.37995	0.59129	0.20629	0.22146	0.4502	0.25237	0.36108	0.54037	0.47785	0.5968	0.37191	0.4905	0.61891	0.50668	0.44945	0.53644	0.282	0.47783	0.48065	0.37863	0.58558	0.19906	0.26112	0.34697	0.59606	0.42669	0.41335	0.34538	0.47768	0.50725
N-K_F46	0.60168	0.50003	0.26994	0.51014	0.26752	0.58205	0.52691	0.44289	0.60225	0.53541	0.43957	0.47595	0.65259	0.60866	0.54958	0.44464	0.49747	0.52922	0.31461	0.58512	0.6346	0.26778	0.33582	0.50512	0.24657	0.4412	0.51266	0.63514	0.7551	0.50102	0.58586	0.70062	0.62198	0.52225	0.651	0.46161	0.52918	0.65852	0.49116	0.6778	0.33219	0.23837	0.42598	0.75504	0.48068	0.61563	0.36915	0.604	0.67078
N-K_F81	0.53059	0.5912	0.50912	0.59177	0.33891	0.63829	0.18161	0.33741	0.53737	0.30479	0.55408	0.37736	0.56149	0.58731	0.39613	0.36883	0.43967	0.5204	0.59305	0.55397	0.35588	0.44305	0.36254	0.45859	0.53476	0.5165	0.16684	0.55952	0.62836	0.46529	0.57439	0.63415	0.32353	0.15031	0.43288	0.53813	0.56734	0.58738	0.49905	0.60344	0.51365	0.56086	0.48195	0.62882	0.24446	0.5718	0.49436	0.34932	0.61342
N-K_F84	0.51504	0.34141	0.25204	0.42083	0.22268	0.50926	0.49514	0.3443	0.53119	0.4495	0.37985	0.44866	0.56441	0.52013	0.45888	0.39292	0.48618	0.48789	0.28285	0.44806	0.54069	0.14678	0.30344	0.46973	0.21572	0.33018	0.54091	0.49218	0.68376	0.38265	0.51275	0.52698	0.56372	0.51584	0.55956	0.29384	0.39858	0.51319	0.33676	0.52628	0.29368	0.2103	0.3132	0.68357	0.48639	0.52132	0.3025	0.50782	0.4945
N-K_F88	0.41617	0.29852	0.36918	0.46505	0.29061	0.48591	0.26356	0.3662	0.54216	0.33677	0.3799	0.42122	0.52889	0.49914	0.23227	0.40788	0.3644	0.41392	0.3648	0.27472	0.15766	0.26319	0.30416	0.43852	0.36551	0.31578	0.29299	0.27902	0.6765	0.30084	0.52837	0.32108	0.36298	0.34815	0.36325	0.32078	0.28348	0.31121	0.29881	0.34572	0.42647	0.29936	0.24159	0.67691	0.33076	0.45598	0.42703	0.37118	0.40046
N-K_F91	0.68911	0.57691	0.46021	0.04445	0.36521	0.70946	0.58538	0.53539	0.6231	0.46865	0.43315	0.61168	0.69413	0.62955	0.60727	0.49891	0.62041	0.33026	0.59054	0.66272	0.69088	0.35597	0.44602	0.63135	0.46835	0.53095	0.65373	0.63831	0.66785	0.55511	0.65151	0.71209	0.67494	0.62738	0.67933	0.33026	0.63217	0.60526	0.56742	0.71423	0.4493	0.22637	0.56284	0.66814	0.61424	0.62742	0.51577	0.67917	0.56806
N-L_F3	0.51634	0.51469	0.40129	0.51265	0.25035	0.54436	0.37378	0.36389	0.57486	0.27634	0.31713	0.20624	0.55919	0.4592	0.36315	0.25077	0.43825	0.42656	0.39627	0.35921	0.52129	0.30602	0.30083	0.35445	0.31257	0.22623	0.40988	0.46011	0.60245	0.21018	0.54904	0.58964	0.4916	0.23639	0.52454	0.4955	0.49749	0.52786	0.50914	0.55692	0.29913	0.48027	0.42275	0.60236	0.40141	0.36969	0.28179	0.42845	0.53507
N-L_F42	0.47758	0.36752	0.40654	0.59206	0.30674	0.44196	0.50257	0.4286	0.48223	0.39472	0.37493	0.28589	0.42727	0.33611	0.38237	0.33787	0.5051	0.48048	0.32011	0.30824	0.53928	0.25778	0.36176	0.40569	0.31507	0.17625	0.61931	0.38957	0.6331	0.21817	0.4583	0.46332	0.50828	0.45973	0.50314	0.39128	0.40594	0.42191	0.38209	0.42829	0.36054	0.44584	0.37998	0.63247	0.53423	0.26225	0.18334	0.4277	0.36711
N-L_F56	0.52407	0.45652	0.21641	0.60325	0.28347	0.51406	0.53903	0.46297	0.51233	0.5257	0.44314	0.42485	0.5109	0.49539	0.46728	0.41674	0.49441	0.51649	0.29071	0.5138	0.63363	0.31863	0.31608	0.50088	0.24013	0.42168	0.55356	0.56558	0.73933	0.47904	0.4728	0.66697	0.56866	0.52369	0.60706	0.46965	0.4851	0.55794	0.45452	0.63643	0.35973	0.22471	0.42577	0.73865	0.4274	0.53245	0.38281	0.58018	0.6189
N-L_F57	0.47038	0.50953	0.37763	0.57628	0.38172	0.47239	0.48703	0.49933	0.46504	0.39624	0.33096	0.42721	0.52554	0.35693	0.45636	0.42097	0.4515	0.43938	0.33223	0.44952	0.60807	0.40968	0.33137	0.50058	0.32746	0.48721	0.57776	0.55432	0.48993	0.47683	0.45772	0.60641	0.4855	0.49924	0.49762	0.48852	0.47722	0.50173	0.46528	0.58892	0.39477	0.43773	0.44292	0.48916	0.43057	0.35067	0.39985	0.54249	0.60426
N-L_F58	0.52088	0.46606	0.34861	0.46138	0.19199	0.52527	0.38478	0.49292	0.51619	0.34229	0.35048	0.18601	0.55216	0.52374	0.37806	0.21307	0.45595	0.44841	0.42606	0.36323	0.57878	0.21822	0.3091	0.2263	0.27551	0.2059	0.47095	0.49021	0.71852	0.18744	0.54195	0.63797	0.49736	0.26061	0.55196	0.42853	0.55238	0.53789	0.52143	0.6164	0.22616	0.42924	0.36626	0.71832	0.47118	0.42673	0.32366	0.44475	0.53532
N-L_F59	0.31416	0.23925	0.40041	0.59038	0.21427	0.33372	0.33859	0.35715	0.49821	0.26831	0.32984	0.18118	0.37522	0.34446	0.167	0.26055	0.42058	0.49741	0.35212	0.11158	0.30687	0.19781	0.33189	0.36364	0.31054	0.06426	0.48632	0.21794	0.62935	0.05876	0.39915	0.30664	0.35429	0.31942	0.32975	0.29195	0.28901	0.31472	0.29467	0.30844	0.29642	0.50475	0.2242	0.62904	0.42059	0.25624	0.27815	0.2949	0.26566
N-L_F61	0.2823	0.28565	0.26833	0.4733	0.04508	0.27924	0.1863	0.4041	0.2017	0.28553	0.29176	0.2123	0.2896	0.18904	0.20432	0.23471	0.32472	0.37173	0.338	0.36104	0.41837	0.2229	0.18632	0.37338	0.26419	0.22304	0.32625	0.44526	0.61059	0.21752	0.2707	0.54574	0.17115	0.24324	0.24573	0.2586	0.43818	0.43339	0.30483	0.49378	0.23033	0.36595	0.30578	0.61035	0.25754	0.28438	0.33999	0.38321	0.40004
N-L_F64	0.69613	0.5842	0.47319	0.04709	0.37642	0.72599	0.62804	0.54791	0.65014	0.53451	0.47417	0.61335	0.7037	0.6837	0.62932	0.49887	0.65832	0.37362	0.61384	0.67117	0.74846	0.35229	0.50084	0.64627	0.46542	0.5206	0.72261	0.63901	0.75321	0.56241	0.66697	0.73279	0.72309	0.66374	0.70831	0.33411	0.65363	0.62825	0.60146	0.74487	0.4431	0.23244	0.58641	0.75351	0.66356	0.6666	0.51277	0.69941	0.57168
N-L_F87	0.62705	0.5981	0.57475	0.57449	0.45827	0.6458	0.58473	0.46765	0.63247	0.55756	0.52102	0.41874	0.64974	0.56821	0.5177	0.44831	0.58126	0.6177	0.59048	0.49108	0.69976	0.52269	0.52827	0.5762	0.49079	0.44914	0.68062	0.60692	0.77192	0.46469	0.57192	0.64039	0.64883	0.52439	0.6684	0.62093	0.64382	0.66207	0.63247	0.70323	0.46368	0.62369	0.59335	0.77039	0.39282	0.54779	0.5085	0.59679	0.67119
N-M_F43	0.38748	0.27784	0.48421	0.63097	0.36723	0.41865	0.47303	0.38365	0.55865	0.41823	0.41609	0.40182	0.40125	0.41563	0.30182	0.41008	0.52269	0.5549	0.43946	0.22989	0.40209	0.3424	0.43869	0.46528	0.44505	0.18218	0.61301	0.30763	0.65787	0.17507	0.42521	0.29988	0.44508	0.47748	0.39023	0.29596	0.30933	0.30904	0.33968	0.29329	0.45596	0.53025	0.28509	0.65735	0.53026	0.35759	0.43126	0.4519	0.25038
N-M_F44	0.43263	0.53187	0.36688	0.64869	0.38184	0.55987	0.60931	0.36587	0.65246	0.32553	0.36051	0.36748	0.51956	0.53206	0.53151	0.40155	0.45267	0.62152	0.26159	0.47686	0.5898	0.22054	0.41691	0.42684	0.17894	0.41069	0.66098	0.49823	0.3197	0.46815	0.48294	0.57438	0.57476	0.55871	0.50916	0.53328	0.36117	0.58688	0.34999	0.62405	0.42686	0.44648	0.48701	0.31938	0.48673	0.31251	0.10052	0.23486	0.60726
N-M_F45	0.48535	0.3198	0.63321	0.43652	0.58198	0.58392	0.58856	0.32301	0.69414	0.41988	0.52525	0.58157	0.51293	0.5788	0.48725	0.54568	0.66248	0.43356	0.5635	0.34614	0.41816	0.35573	0.59794	0.55578	0.53637	0.38927	0.73584	0.26075	0.50633	0.38923	0.53754	0.24399	0.56669	0.63626	0.48716	0.33884	0.27267	0.28144	0.27488	0.32061	0.64795	0.43406	0.36928	0.50657	0.63344	0.45691	0.4623	0.32416	0.33488
N-M_F47	0.34228	0.35461	0.28298	0.28677	0.21786	0.43922	0.41969	0.35756	0.50832	0.22876	0.26013	0.25356	0.48511	0.41585	0.18563	0.21837	0.46391	0.38352	0.32643	0.22569	0.44593	0.14926	0.24163	0.33505	0.23729	0.19525	0.55621	0.26284	0.59648	0.2027	0.47963	0.44702	0.49051	0.39312	0.44599	0.26041	0.33366	0.38959	0.35414	0.46025	0.22946	0.35612	0.27917	0.59609	0.44036	0.36428	0.26324	0.4019	0.36602
N-M_F72	0.35352	0.34908	0.41068	0.60528	0.28002	0.39296	0.17027	0.37234	0.4434	0.23916	0.42303	0.3313	0.39798	0.34004	0.2037	0.38168	0.30713	0.4886	0.38522	0.30365	0.09757	0.31488	0.28233	0.40675	0.43178	0.35286	0.20988	0.33426	0.50831	0.33592	0.41406	0.3488	0.19437	0.28598	0.24094	0.35141	0.31224	0.34014	0.27375	0.34778	0.49071	0.46138	0.28592	0.50821	0.21021	0.28849	0.36106	0.24451	0.36052
N-HW_101	0.42238	0.51238	0.47841	0.22792	0.4342	0.4373	0.44128	0.50204	0.43703	0.48868	0.40252	0.50399	0.46553	0.41902	0.46998	0.4841	0.48128	0.14513	0.414	0.57975	0.63344	0.45185	0.41331	0.55701	0.42134	0.55726	0.60473	0.46364	0.60431	0.5776	0.46315	0.66077	0.48403	0.55157	0.43986	0.40832	0.46834	0.47152	0.51814	0.59561	0.49946	0.25373	0.45618	0.60493	0.45116	0.43909	0.47828	0.53174	0.53197
N-HW_102	0.40076	0.33931	0.28432	0.23808	0.16271	0.39397	0.39912	0.38643	0.45512	0.34464	0.31137	0.21744	0.41373	0.40332	0.33321	0.28579	0.41753	0.2967	0.35075	0.33725	0.47775	0.2	0.29614	0.4037	0.25504	0.20752	0.52093	0.39526	0.6313	0.2523	0.35957	0.46315	0.39648	0.40827	0.43095	0.28746	0.41309	0.41333	0.37991	0.50457	0.29323	0.21197	0.30477	0.63064	0.33877	0.30945	0.28811	0.3903	0.41039
N-HW_105	0.47588	0.59139	0.34558	0.66231	0.57256	0.61146	0.58678	0.50644	0.52435	0.51025	0.27701	0.43013	0.61301	0.48823	0.51207	0.33498	0.20585	0.55188	0.37168	0.57509	0.57669	0.56891	0.32434	0.35811	0.30341	0.56297	0.62074	0.56465	0.51564	0.59681	0.61507	0.65056	0.56545	0.59181	0.3714	0.57742	0.41122	0.53238	0.51518	0.68026	0.59483	0.59559	0.57604	0.51486	0.50692	0.27706	0.48266	0.58469	0.64586
N-HW_106	0.52516	0.50177	0.37149	0.38133	0.3967	0.55999	0.46715	0.51241	0.36454	0.31394	0.24563	0.49976	0.56598	0.31659	0.47623	0.40805	0.39558	0.3286	0.38051	0.54358	0.57753	0.3703	0.24026	0.3134	0.36266	0.52861	0.53558	0.56559	0.38855	0.47561	0.50913	0.61287	0.49663	0.50474	0.48538	0.39466	0.46783	0.45811	0.42076	0.60216	0.42656	0.41334	0.48002	0.38813	0.45364	0.29036	0.42417	0.57048	0.54937
N-HW_107	0.497	0.5467	0.35274	0.18009	0.40333	0.64103	0.48064	0.48656	0.47446	0.40909	0.24809	0.45433	0.61926	0.48533	0.49429	0.41519	0.2516	0.32077	0.41531	0.54906	0.5468	0.3822	0.29573	0.49482	0.3006	0.54351	0.53189	0.54592	0.51148	0.55064	0.6147	0.66149	0.53965	0.53568	0.4149	0.3835	0.44183	0.5374	0.4756	0.68373	0.48319	0.33851	0.51765	0.51112	0.46008	0.37835	0.42896	0.52994	0.59093
N-HW_108	0.64576	0.67964	0.62773	0.49918	0.54412	0.59189	0.42256	0.60896	0.6021	0.57565	0.62592	0.55201	0.6434	0.63122	0.62059	0.54069	0.63564	0.34712	0.6362	0.69853	0.66132	0.55901	0.54226	0.2816	0.64728	0.65924	0.49723	0.64758	0.77132	0.61221	0.60674	0.70126	0.51588	0.41576	0.60511	0.61339	0.68891	0.59075	0.6785	0.681	0.64017	0.52732	0.55093	0.77199	0.4915	0.60449	0.62536	0.63521	0.69148
N-HW_109	0.65871	0.59824	0.48892	0.1558	0.46986	0.64775	0.58221	0.50145	0.54515	0.50613	0.50248	0.59333	0.54198	0.55372	0.59575	0.46209	0.65439	0.19466	0.54666	0.66128	0.72199	0.43073	0.46439	0.40666	0.52413	0.55244	0.71958	0.59898	0.66783	0.5795	0.55164	0.6826	0.64471	0.63574	0.66719	0.39556	0.6246	0.5333	0.55333	0.61239	0.52177	0.29261	0.56303	0.66792	0.61436	0.57377	0.52867	0.63902	0.54681
N-HW_110	0.52099	0.48581	0.44212	0.25621	0.46115	0.62937	0.52685	0.54981	0.47143	0.3984	0.2012	0.53162	0.59393	0.42834	0.52157	0.4476	0.31652	0.28479	0.42954	0.54154	0.56345	0.48865	0.33369	0.54787	0.358	0.52715	0.58991	0.52256	0.43367	0.50092	0.55778	0.55227	0.5517	0.54036	0.44052	0.43579	0.42664	0.46293	0.45875	0.60402	0.52181	0.37549	0.52236	0.43318	0.40569	0.33389	0.5101	0.56942	0.57048
N-HW_111	0.55879	0.48419	0.33254	0.08426	0.37329	0.62931	0.47832	0.41776	0.47696	0.34133	0.42687	0.49812	0.50252	0.52839	0.45253	0.38814	0.53669	0.25025	0.55891	0.56101	0.55224	0.3126	0.32029	0.5291	0.42565	0.49314	0.59217	0.50442	0.57032	0.51436	0.53318	0.60786	0.53092	0.55426	0.552	0.28277	0.51831	0.48767	0.40714	0.61634	0.44557	0.2392	0.43768	0.57017	0.48498	0.5123	0.44262	0.46614	0.46989
N-HW_112	0.41362	0.47173	0.41701	0.5749	0.43397	0.44691	0.37121	0.42134	0.31377	0.37672	0.36717	0.48861	0.3801	0.33362	0.33582	0.45361	0.24234	0.29763	0.24911	0.42902	0.31374	0.42327	0.28275	0.4546	0.41705	0.52186	0.41755	0.40857	0.45108	0.4891	0.45015	0.50494	0.38023	0.48628	0.31757	0.4373	0.30763	0.3284	0.34393	0.37365	0.57654	0.4365	0.37664	0.45108	0.27857	0.32046	0.45803	0.38393	0.49149
N-HW_112A	0.55036	0.46589	0.53654	0.70834	0.45892	0.61524	0.43963	0.64161	0.11627	0.57551	0.54122	0.59554	0.40133	0.25718	0.53741	0.53404	0.49577	0.45141	0.48967	0.66132	0.66093	0.56801	0.36641	0.61386	0.55904	0.60736	0.55362	0.65537	0.68951	0.56323	0.50013	0.71618	0.43241	0.52448	0.46961	0.49163	0.58653	0.54402	0.41639	0.56613	0.56803	0.60961	0.62455	0.68885	0.52063	0.48231	0.64563	0.6235	0.59259
N-HW_113	0.4454	0.44213	0.34673	0.5023	0.42167	0.61213	0.35515	0.43157	0.23475	0.34917	0.23259	0.47839	0.54749	0.31628	0.34484	0.39395	0.17942	0.39686	0.39146	0.46554	0.39588	0.44464	0.19315	0.46853	0.33559	0.55222	0.38681	0.46639	0.45796	0.48634	0.54209	0.58872	0.40264	0.44273	0.33452	0.43597	0.36419	0.37099	0.36232	0.59664	0.4782	0.42117	0.48234	0.45751	0.30766	0.29729	0.49159	0.47591	0.58082
N-HW_114	0.45865	0.58196	0.4398	0.59196	0.57842	0.66513	0.61425	0.62252	0.44279	0.41357	0.15681	0.55851	0.61694	0.33327	0.54976	0.53528	0.22315	0.49442	0.33363	0.55776	0.61607	0.57737	0.32823	0.5601	0.3193	0.65229	0.63902	0.59669	0.3081	0.59421	0.6156	0.64981	0.57832	0.61957	0.37484	0.56064	0.3837	0.5352	0.47167	0.65404	0.60543	0.63482	0.61982	0.3072	0.54596	0.23606	0.50415	0.59683	0.6728
N-HW_115	0.45882	0.52405	0.39182	0.42005	0.51755	0.5994	0.53397	0.51138	0.42208	0.47832	0.25782	0.41244	0.56683	0.40818	0.48674	0.38618	0.26183	0.36314	0.38531	0.52453	0.60907	0.53046	0.31006	0.46506	0.31895	0.554	0.61196	0.52816	0.52539	0.56412	0.56193	0.63673	0.54049	0.53853	0.41234	0.51773	0.42829	0.51126	0.49851	0.65468	0.54955	0.46505	0.51671	0.52401	0.43753	0.31921	0.50514	0.55144	0.6218
N-HW_116	0.45695	0.65646	0.51544	0.57786	0.59786	0.6961	0.62269	0.62162	0.5528	0.547	0.51015	0.58725	0.54113	0.5503	0.47449	0.57298	0.54511	0.55747	0.477	0.62468	0.66782	0.60653	0.44907	0.59762	0.50465	0.6105	0.68403	0.53847	0.65546	0.61891	0.61669	0.72218	0.63583	0.64654	0.54455	0.58841	0.4885	0.61843	0.59569	0.65958	0.62554	0.58118	0.60967	0.65485	0.56253	0.54599	0.52055	0.59264	0.60221
N-HW_117	0.57656	0.57205	0.53777	0.22061	0.51395	0.64654	0.4859	0.56199	0.53	0.45983	0.46348	0.50201	0.62097	0.47998	0.50367	0.52338	0.54015	0.23582	0.58134	0.52356	0.59672	0.52194	0.43775	0.59637	0.51131	0.60627	0.58916	0.51086	0.62026	0.59697	0.60662	0.66736	0.56028	0.55829	0.58687	0.49544	0.56119	0.51044	0.55804	0.66581	0.54233	0.31629	0.55198	0.61976	0.50264	0.52519	0.59349	0.56323	0.63433
N-HW_118	0.52867	0.46947	0.52672	0.59947	0.45581	0.31739	0.39693	0.38123	0.3203	0.51774	0.57527	0.52039	0.45131	0.33675	0.46965	0.4952	0.57884	0.26372	0.40564	0.5185	0.59956	0.39821	0.40053	0.46016	0.54719	0.54933	0.58107	0.52982	0.65801	0.52024	0.46304	0.60316	0.4469	0.53769	0.50959	0.43872	0.52156	0.46832	0.44459	0.44616	0.46419	0.54392	0.27795	0.65837	0.44656	0.49848	0.52145	0.51548	0.54745
N-HW_120	0.49366	0.51663	0.45429	0.40439	0.47552	0.65876	0.39601	0.62323	0.37651	0.49309	0.27165	0.5654	0.62434	0.41519	0.56767	0.4401	0.32111	0.31293	0.42371	0.63951	0.63059	0.54723	0.35498	0.5943	0.31808	0.62588	0.54006	0.56236	0.54903	0.59277	0.62762	0.69446	0.53213	0.51796	0.40161	0.48334	0.47306	0.53425	0.51631	0.6851	0.39645	0.4222	0.58851	0.54986	0.51801	0.39084	0.55128	0.59721	0.67465
N-HW_121	0.51132	0.56457	0.48232	0.61933	0.59975	0.65518	0.62247	0.61669	0.42382	0.57612	0.35371	0.57347	0.64624	0.48404	0.4879	0.50318	0.31296	0.57733	0.45357	0.48553	0.57848	0.54231	0.4534	0.39806	0.41667	0.6357	0.6662	0.4805	0.57045	0.58099	0.59729	0.61488	0.60063	0.64136	0.46092	0.5508	0.40082	0.32834	0.5422	0.6846	0.65057	0.46057	0.62012	0.56968	0.46595	0.33259	0.55831	0.62547	0.63496
N-HW_125	0.3227	0.53343	0.43719	0.44103	0.49768	0.53396	0.58264	0.60653	0.43338	0.45779	0.2119	0.51875	0.49516	0.38836	0.43346	0.4997	0.32058	0.38247	0.33042	0.54015	0.61991	0.55617	0.38109	0.52914	0.33629	0.57702	0.64733	0.45523	0.43636	0.55602	0.44945	0.62063	0.50344	0.58572	0.35022	0.5066	0.34942	0.4062	0.51776	0.64139	0.60614	0.36671	0.57198	0.43594	0.42228	0.27172	0.48486	0.57573	0.57254
N-HW_126	0.5615	0.56558	0.56762	0.31129	0.56569	0.65191	0.55836	0.48172	0.49243	0.54279	0.48513	0.59084	0.60522	0.52699	0.46161	0.52686	0.56322	0.29081	0.58107	0.52152	0.6115	0.55707	0.51028	0.60608	0.53916	0.61457	0.65685	0.42564	0.67445	0.59995	0.56359	0.63728	0.60472	0.61207	0.5964	0.52112	0.50149	0.35372	0.57577	0.65753	0.61389	0.24087	0.59856	0.67436	0.44636	0.53375	0.60726	0.59604	0.61047
N-HW_127	0.52435	0.42573	0.4229	0.43903	0.41907	0.55334	0.46779	0.50165	0.25524	0.47342	0.42251	0.45295	0.49893	0.36997	0.48295	0.40856	0.45277	0.39259	0.47922	0.54471	0.62841	0.36002	0.31313	0.26448	0.43232	0.49905	0.59321	0.55442	0.6258	0.47066	0.48293	0.62992	0.47607	0.51879	0.50542	0.38618	0.51798	0.46663	0.42162	0.61626	0.47167	0.44175	0.44392	0.62478	0.48292	0.38143	0.4673	0.52676	0.51736
N-HW_201	0.47959	0.43906	0.23298	0.24828	0.23474	0.5783	0.37267	0.24139	0.36833	0.22661	0.31782	0.33047	0.47695	0.43151	0.38289	0.19148	0.33995	0.35932	0.38767	0.48191	0.47173	0.17026	0.1675	0.30437	0.24343	0.38781	0.44532	0.49832	0.42572	0.41949	0.47702	0.59632	0.43171	0.40137	0.44196	0.27796	0.42884	0.49809	0.28021	0.59053	0.3141	0.298	0.40374	0.42509	0.33933	0.39029	0.26877	0.32424	0.49189
N-HW_202	0.3808	0.54268	0.32588	0.57768	0.36568	0.60139	0.45127	0.46924	0.50996	0.3277	0.22354	0.19308	0.53906	0.47233	0.39162	0.16735	0.21755	0.51216	0.35179	0.43203	0.55196	0.41785	0.24876	0.27332	0.20617	0.33588	0.49102	0.46676	0.49159	0.34465	0.58031	0.63736	0.48311	0.32087	0.34421	0.53693	0.39559	0.55607	0.47301	0.64366	0.40502	0.59374	0.52079	0.49088	0.43357	0.27961	0.35423	0.41558	0.6006
N-HW_203	0.40467	0.26753	0.32089	0.35069	0.33534	0.44306	0.41829	0.43972	0.11708	0.39383	0.33423	0.45979	0.33067	0.20561	0.38262	0.38321	0.39594	0.30824	0.4366	0.5158	0.57274	0.33888	0.2058	0.49076	0.37787	0.4428	0.56793	0.4792	0.54472	0.44054	0.35784	0.57545	0.36492	0.51846	0.36785	0.22969	0.42016	0.39562	0.26861	0.53879	0.44927	0.31561	0.38523	0.5437	0.42259	0.30891	0.44882	0.49248	0.36254
N-HW_204	0.5052	0.57304	0.37763	0.59283	0.4069	0.645	0.23477	0.48321	0.39745	0.29393	0.29489	0.48483	0.59036	0.43152	0.36191	0.43742	0.13845	0.44222	0.44172	0.5535	0.25057	0.52284	0.19531	0.46946	0.43041	0.60964	0.16449	0.58893	0.45816	0.53242	0.61033	0.6282	0.31439	0.31065	0.30463	0.53596	0.45929	0.51602	0.43511	0.59947	0.5616	0.54944	0.48598	0.45831	0.24237	0.38558	0.54746	0.45242	0.65765
N-HW_205	0.65163	0.57165	0.55397	0.12303	0.50876	0.68886	0.5668	0.55499	0.54505	0.54302	0.50837	0.64245	0.64709	0.59188	0.57203	0.5553	0.64314	0.22885	0.64719	0.64005	0.6681	0.47737	0.50976	0.60506	0.55947	0.61172	0.68035	0.54825	0.71111	0.62131	0.62147	0.67772	0.62609	0.65128	0.65195	0.43536	0.61237	0.49656	0.56649	0.69471	0.57592	0.23088	0.58927	0.71145	0.58559	0.61725	0.59596	0.64027	0.60704
N-HW_206	0.54507	0.49873	0.52182	0.37854	0.45824	0.52031	0.54617	0.60789	0.43034	0.54269	0.49576	0.35762	0.51251	0.42393	0.55163	0.51075	0.53642	0.31798	0.51287	0.51871	0.67081	0.50485	0.45711	0.57916	0.50296	0.51056	0.65574	0.56615	0.69279	0.52594	0.48246	0.64914	0.49818	0.56162	0.56469	0.51445	0.58751	0.52654	0.56772	0.63862	0.56872	0.3861	0.47885	0.69136	0.50219	0.40483	0.55128	0.54321	0.59767
N-HW_207	0.52037	0.41437	0.39605	0.07346	0.37218	0.61139	0.48001	0.47003	0.37316	0.39285	0.34015	0.52887	0.54377	0.42802	0.44121	0.41327	0.49312	0.221	0.50831	0.50655	0.57863	0.33085	0.32579	0.55526	0.39708	0.48714	0.61433	0.44675	0.58203	0.48274	0.53324	0.57491	0.53472	0.56206	0.51442	0.26995	0.46262	0.40089	0.39816	0.5983	0.42606	0.19939	0.4713	0.58183	0.48762	0.45765	0.47945	0.54736	0.47387
N-HW_208	0.42243	0.55879	0.38354	0.59126	0.44714	0.49157	0.5199	0.57742	0.34156	0.36723	0.28243	0.49604	0.3717	0.24533	0.42055	0.47175	0.41451	0.32736	0.28023	0.5259	0.62349	0.52079	0.29581	0.53414	0.39463	0.57293	0.62252	0.58418	0.4263	0.53413	0.4023	0.64141	0.47053	0.52428	0.43447	0.51036	0.47948	0.51242	0.4489	0.5215	0.52771	0.56801	0.52559	0.42522	0.45022	0.30901	0.51382	0.58043	0.57595
N-HW_209	0.39499	0.53689	0.47753	0.4349	0.42706	0.59265	0.30613	0.6063	0.39726	0.45033	0.33072	0.43802	0.50654	0.44879	0.48522	0.41544	0.30427	0.30354	0.43935	0.63244	0.54968	0.57449	0.3608	0.44576	0.39808	0.59187	0.37186	0.52663	0.59927	0.54652	0.53438	0.67124	0.37636	0.30594	0.30693	0.52152	0.4719	0.51622	0.54785	0.63858	0.55534	0.44057	0.55394	0.59982	0.38741	0.39669	0.55663	0.51579	0.62624
N-HW_210	0.62013	0.64994	0.60636	0.32942	0.60566	0.68623	0.51635	0.53867	0.61686	0.54142	0.52745	0.61264	0.6664	0.60934	0.54634	0.5797	0.6122	0.22697	0.6351	0.65444	0.63326	0.63268	0.52186	0.61684	0.5895	0.66723	0.59252	0.53134	0.70203	0.65831	0.65373	0.71696	0.60634	0.58061	0.62972	0.6218	0.60536	0.53681	0.64497	0.70364	0.62955	0.34224	0.60084	0.7028	0.53034	0.62703	0.64743	0.60697	0.71337
N-HW_211	0.46867	0.51018	0.30169	0.51656	0.32148	0.46307	0.44779	0.36355	0.4853	0.40186	0.47061	0.29043	0.46003	0.46817	0.44337	0.21746	0.51756	0.44818	0.42845	0.55535	0.60964	0.36076	0.29198	0.18831	0.36839	0.41425	0.52563	0.56601	0.60272	0.47556	0.38888	0.6132	0.41891	0.4006	0.50304	0.44898	0.5338	0.5388	0.44495	0.62171	0.43871	0.39455	0.45252	0.60154	0.36404	0.41366	0.42186	0.50082	0.54412
N-HW_212	0.46449	0.38945	0.36533	0.55436	0.46822	0.54798	0.50428	0.51999	0.17828	0.40066	0.30642	0.53914	0.40516	0.22869	0.4133	0.42948	0.38964	0.34622	0.39241	0.50133	0.58362	0.4485	0.24578	0.354	0.40354	0.53371	0.60378	0.4887	0.47239	0.46957	0.4277	0.57391	0.459	0.5484	0.43358	0.3994	0.41057	0.34336	0.32858	0.52841	0.52241	0.44068	0.49177	0.47147	0.45802	0.29481	0.51592	0.55997	0.49652
N-HW_213	0.40068	0.49104	0.35395	0.59761	0.27843	0.50135	0.13764	0.53446	0.28451	0.33701	0.50287	0.28583	0.33273	0.35835	0.36738	0.25367	0.42114	0.35872	0.48641	0.57406	0.47249	0.50344	0.25253	0.41416	0.44743	0.49317	0.23744	0.54346	0.67297	0.45962	0.41293	0.65507	0.21793	0.14074	0.32386	0.46789	0.5634	0.53338	0.45255	0.56575	0.41798	0.51011	0.48925	0.6731	0.27521	0.43073	0.54637	0.43389	0.55379
N-HW_214	0.57294	0.55686	0.60414	0.31297	0.55405	0.63749	0.59635	0.6378	0.41447	0.59455	0.54904	0.6437	0.48364	0.4742	0.52669	0.58125	0.65968	0.18851	0.53154	0.62197	0.70274	0.58117	0.51676	0.63669	0.59076	0.60485	0.71763	0.4769	0.72559	0.60662	0.53842	0.69244	0.61478	0.6512	0.62724	0.51112	0.55311	0.42431	0.56066	0.58988	0.64399	0.25649	0.6343	0.72577	0.5655	0.58547	0.64065	0.64591	0.57755
N-HW_215	0.35696	0.43016	0.32821	0.38905	0.21517	0.4723	0.17231	0.43406	0.33417	0.27539	0.45316	0.30411	0.29105	0.37996	0.23598	0.27291	0.41612	0.33304	0.4688	0.47194	0.37239	0.35387	0.22563	0.32872	0.44198	0.35583	0.26014	0.42584	0.66481	0.33392	0.38193	0.57384	0.25125	0.18896	0.32486	0.30119	0.46368	0.44082	0.40131	0.47817	0.41491	0.37901	0.38499	0.66478	0.26539	0.42818	0.44755	0.38804	0.35245
N-HW_216	0.49135	0.58194	0.44707	0.63999	0.40358	0.61936	0.23296	0.59457	0.37145	0.32076	0.32153	0.4264	0.57458	0.40053	0.48182	0.41176	0.22446	0.43494	0.44899	0.6213	0.41837	0.56709	0.2366	0.47878	0.45218	0.62448	0.17302	0.63374	0.46274	0.52621	0.60769	0.67473	0.3022	0.18237	0.30145	0.56709	0.50355	0.55721	0.49006	0.62128	0.59091	0.61172	0.53497	0.46294	0.3061	0.37005	0.58361	0.51371	0.67171
N-HW_217	0.46442	0.54509	0.53893	0.53217	0.47582	0.33463	0.39358	0.49982	0.3967	0.48759	0.5284	0.45743	0.49159	0.39497	0.40243	0.4758	0.52834	0.21642	0.39836	0.48364	0.57205	0.49712	0.40059	0.53877	0.544	0.58588	0.49767	0.43753	0.66085	0.54521	0.50965	0.65687	0.44264	0.43397	0.48026	0.52533	0.4865	0.41079	0.55592	0.50855	0.55232	0.42625	0.3384	0.66136	0.36921	0.50802	0.57761	0.5462	0.59522
N-HW_218	0.54686	0.5071	0.47415	0.17812	0.45427	0.56005	0.5168	0.47952	0.42344	0.46754	0.44092	0.56245	0.56611	0.47976	0.43373	0.44003	0.60485	0.19578	0.53031	0.51626	0.63061	0.39547	0.42384	0.46145	0.48494	0.55293	0.66378	0.42836	0.65657	0.54187	0.51762	0.61551	0.56495	0.58273	0.59485	0.3887	0.51789	0.34878	0.50322	0.62249	0.49464	0.19206	0.49568	0.65673	0.47898	0.51394	0.5251	0.59437	0.54416
N-HW_219	0.36643	0.59156	0.50327	0.4826	0.55093	0.66429	0.47663	0.59297	0.50979	0.46386	0.48596	0.46425	0.57727	0.49639	0.36896	0.44138	0.51859	0.48597	0.4658	0.5088	0.60488	0.57056	0.40683	0.55195	0.42123	0.6071	0.61308	0.39242	0.658	0.60378	0.62706	0.69872	0.59225	0.55088	0.49524	0.55685	0.43277	0.56473	0.57524	0.66823	0.45852	0.51787	0.57542	0.65759	0.48718	0.53476	0.53912	0.5078	0.63084
N-HW_220	0.4922	0.63829	0.54362	0.31727	0.6158	0.70434	0.6063	0.66466	0.58596	0.5661	0.33629	0.6095	0.65907	0.56202	0.55708	0.59068	0.42182	0.28356	0.47978	0.65337	0.66928	0.64426	0.47845	0.61041	0.43995	0.6682	0.6635	0.51122	0.61486	0.6629	0.66589	0.71064	0.64288	0.64139	0.49374	0.6024	0.4756	0.54311	0.62984	0.72021	0.65891	0.37998	0.66132	0.61529	0.57803	0.48226	0.59634	0.653	0.70243
N-HW_222	0.36891	0.44166	0.33521	0.60991	0.37633	0.54656	0.30173	0.52504	0.20836	0.40132	0.3662	0.38104	0.37078	0.30555	0.40684	0.30505	0.28325	0.40796	0.3978	0.61464	0.53943	0.5073	0.19459	0.37707	0.36611	0.52586	0.36154	0.54409	0.58223	0.50833	0.4621	0.68035	0.3155	0.30311	0.28234	0.44958	0.4521	0.53268	0.38467	0.59291	0.51359	0.52141	0.52171	0.58176	0.37174	0.36016	0.51078	0.49182	0.53828
N-HW_223	0.54945	0.56248	0.37209	0.48378	0.42965	0.56133	0.41107	0.53672	0.48851	0.39946	0.47294	0.27728	0.53449	0.40066	0.42748	0.38335	0.44432	0.38183	0.51001	0.39772	0.56127	0.47212	0.31052	0.48721	0.43611	0.49098	0.48208	0.54053	0.65896	0.46699	0.58908	0.66176	0.48519	0.383	0.534	0.50866	0.55847	0.54908	0.53381	0.61691	0.46105	0.51946	0.43893	0.65743	0.4483	0.44552	0.53598	0.52402	0.60873
N-HW_224	0.46434	0.46216	0.46526	0.56927	0.39199	0.464	0.38741	0.48742	0.22453	0.36042	0.35116	0.43424	0.43273	0.15125	0.44688	0.44735	0.43583	0.31715	0.38467	0.48937	0.5968	0.48432	0.27808	0.51603	0.45145	0.53863	0.48702	0.5652	0.44552	0.47276	0.42277	0.61306	0.36904	0.41734	0.41932	0.45843	0.49244	0.4561	0.40214	0.5166	0.47535	0.53296	0.47856	0.44456	0.3987	0.30613	0.51245	0.54634	0.57028
N-HW_224A	0.34962	0.4791	0.25134	0.58693	0.42202	0.51431	0.4981	0.55955	0.32847	0.44735	0.20969	0.41924	0.40505	0.32903	0.41758	0.40711	0.17208	0.45589	0.29283	0.52271	0.52645	0.5064	0.2574	0.44778	0.27795	0.50881	0.56356	0.53284	0.49746	0.49109	0.42525	0.56677	0.42217	0.54	0.26144	0.44518	0.35577	0.44558	0.4217	0.57907	0.5334	0.52944	0.51011	0.49664	0.38991	0.18368	0.47242	0.55514	0.5376
N-HW_225	0.63019	0.60501	0.53087	0.29527	0.50928	0.67604	0.49624	0.60614	0.57244	0.52084	0.48896	0.4385	0.62873	0.51944	0.55632	0.49311	0.49063	0.3122	0.60597	0.5244	0.61322	0.56389	0.45735	0.58049	0.51025	0.5759	0.56447	0.57298	0.68981	0.58168	0.61994	0.66461	0.56534	0.49434	0.59537	0.55639	0.60752	0.55628	0.59912	0.69492	0.58578	0.37463	0.60493	0.68862	0.44597	0.51596	0.60737	0.5982	0.66285
N-HW_226	0.57123	0.62495	0.5488	0.45291	0.39693	0.65449	0.26473	0.62245	0.52772	0.41523	0.54045	0.31451	0.56214	0.53987	0.50687	0.37912	0.4855	0.34689	0.61587	0.55819	0.53608	0.56631	0.40567	0.49109	0.55438	0.53143	0.28021	0.57669	0.72886	0.48453	0.61267	0.68666	0.38808	0.14275	0.48977	0.59173	0.64219	0.58378	0.61689	0.64967	0.57446	0.49525	0.58649	0.72862	0.35705	0.54198	0.61311	0.52349	0.65274
N-HW_227	0.42104	0.55085	0.37916	0.52953	0.40793	0.55082	0.38955	0.51357	0.42846	0.17229	0.25498	0.36659	0.52087	0.32436	0.29754	0.36509	0.27905	0.38531	0.37441	0.37798	0.37874	0.43551	0.20237	0.43682	0.35874	0.50075	0.38482	0.42886	0.28445	0.42402	0.5503	0.60529	0.41144	0.38003	0.38629	0.51211	0.37518	0.42594	0.40104	0.56218	0.47243	0.50481	0.45117	0.28397	0.30923	0.29788	0.43611	0.37674	0.59437
N-HW_227A	0.487	0.51351	0.34127	0.13078	0.34601	0.60527	0.50641	0.52355	0.45346	0.4508	0.21849	0.49735	0.57202	0.47493	0.49974	0.42727	0.30192	0.28204	0.38639	0.58983	0.60517	0.37318	0.32285	0.53019	0.2904	0.49389	0.59402	0.55533	0.57941	0.51181	0.55348	0.66054	0.55547	0.57714	0.42396	0.3316	0.46321	0.52523	0.50096	0.66686	0.43357	0.27439	0.52687	0.57954	0.49803	0.37136	0.42505	0.6038	0.53994
N-HW_229	0.43377	0.60489	0.37834	0.52467	0.4542	0.65321	0.31233	0.55511	0.47944	0.40654	0.26717	0.41459	0.6095	0.48966	0.41068	0.43913	0.08018	0.45791	0.40552	0.54306	0.34561	0.56346	0.26858	0.46738	0.3527	0.60907	0.27548	0.55711	0.53582	0.57059	0.63108	0.65185	0.38799	0.36283	0.2678	0.55979	0.41853	0.54811	0.52373	0.66384	0.58961	0.5291	0.54577	0.5356	0.30402	0.34159	0.53617	0.49022	0.67023
N-HW_230	0.61755	0.64699	0.27827	0.66177	0.55087	0.55404	0.57892	0.4621	0.55537	0.42258	0.54256	0.4598	0.43248	0.47807	0.48268	0.31282	0.61518	0.33852	0.46915	0.61585	0.68374	0.5713	0.31095	0.40672	0.48369	0.56995	0.67555	0.62395	0.62905	0.60022	0.54483	0.7011	0.59453	0.56078	0.6303	0.58326	0.62078	0.60884	0.51333	0.56683	0.51751	0.61945	0.46655	0.62846	0.5572	0.54895	0.57957	0.60405	0.64374
N-HW_231	0.4752	0.53179	0.51837	0.58562	0.47309	0.49984	0.54951	0.53717	0.33448	0.53605	0.58747	0.58108	0.28301	0.33274	0.46631	0.53796	0.64961	0.30653	0.33863	0.59836	0.68178	0.53117	0.42965	0.57419	0.56136	0.53592	0.70325	0.53612	0.67372	0.53596	0.4246	0.65314	0.55006	0.62211	0.54677	0.45876	0.50449	0.52571	0.4753	0.39109	0.55156	0.55032	0.48249	0.67329	0.54208	0.5511	0.57838	0.57616	0.48913
N-HW_232	0.39252	0.50273	0.4034	0.51855	0.29466	0.49748	0.17894	0.56332	0.36219	0.32418	0.44393	0.2673	0.48494	0.37262	0.32415	0.22409	0.47208	0.3827	0.47848	0.44602	0.53369	0.43936	0.29671	0.46036	0.35822	0.44756	0.39041	0.44999	0.67013	0.40889	0.51579	0.67477	0.36393	0.25451	0.4066	0.46416	0.54501	0.54242	0.52233	0.62662	0.1903	0.53146	0.45363	0.67064	0.3654	0.42848	0.48112	0.43259	0.59556
N-HW_234	0.44524	0.54222	0.35005	0.55653	0.43172	0.6241	0.38918	0.54197	0.36692	0.32224	0.15849	0.4821	0.58021	0.3673	0.43053	0.42568	0.10313	0.45482	0.35535	0.56421	0.40321	0.51386	0.1972	0.46134	0.32458	0.58749	0.35772	0.58725	0.35282	0.52304	0.56907	0.62305	0.39802	0.42731	0.28135	0.50571	0.39308	0.50298	0.42363	0.63322	0.54809	0.55075	0.53582	0.3525	0.32632	0.24453	0.49979	0.51398	0.63261
N-HW_235	0.47803	0.45785	0.26652	0.49567	0.39474	0.58571	0.3891	0.4942	0.32032	0.31092	0.35932	0.41408	0.43914	0.30993	0.39399	0.21888	0.499	0.371	0.45066	0.50254	0.62844	0.41482	0.22596	0.39176	0.30235	0.46764	0.61153	0.49498	0.5177	0.45227	0.4938	0.63668	0.50588	0.47799	0.49575	0.38576	0.49924	0.4862	0.39524	0.60236	0.22348	0.48833	0.47602	0.51738	0.49858	0.36396	0.44666	0.49271	0.52459
N-HW_236	0.41929	0.40555	0.21485	0.33731	0.26989	0.5333	0.37014	0.38225	0.30626	0.30947	0.16839	0.39671	0.49818	0.3597	0.33577	0.31271	0.12302	0.3716	0.28601	0.43952	0.37718	0.26852	0.14079	0.37731	0.21228	0.41984	0.39798	0.47827	0.45203	0.40752	0.49491	0.56313	0.40598	0.44916	0.30822	0.29297	0.33268	0.41171	0.31995	0.55648	0.38205	0.31656	0.38056	0.45156	0.31466	0.27461	0.35748	0.43975	0.48735
N-HW_237	0.29787	0.58506	0.30134	0.58951	0.37833	0.53163	0.37636	0.48665	0.47315	0.30297	0.31576	0.23009	0.43432	0.44945	0.35851	0.2456	0.2706	0.48219	0.37182	0.53402	0.48409	0.49671	0.2483	0.30125	0.31898	0.47368	0.39948	0.49579	0.4705	0.47454	0.45692	0.6174	0.33575	0.30055	0.26981	0.54415	0.41113	0.54524	0.4752	0.6298	0.53099	0.58823	0.51879	0.46986	0.31627	0.27277	0.42774	0.40277	0.59248
N-HW_238	0.37676	0.36143	0.26162	0.31938	0.26059	0.48768	0.33138	0.35157	0.29916	0.21109	0.30761	0.27905	0.42107	0.37375	0.18467	0.17528	0.37333	0.34945	0.41616	0.30715	0.38966	0.21977	0.17205	0.32517	0.29438	0.32102	0.45679	0.31821	0.5239	0.30373	0.44176	0.49519	0.37749	0.33981	0.40145	0.29944	0.37537	0.33834	0.29977	0.51872	0.31122	0.34517	0.3019	0.52301	0.2696	0.35766	0.34438	0.31294	0.4211
N-HW_239	0.43492	0.41304	0.34507	0.57739	0.49835	0.60863	0.51785	0.51914	0.27612	0.40427	0.23765	0.44002	0.50649	0.2893	0.46017	0.44694	0.20755	0.49453	0.37774	0.46159	0.53977	0.45751	0.22831	0.52003	0.30922	0.54091	0.57461	0.52636	0.42731	0.5043	0.5353	0.58742	0.47989	0.55044	0.35373	0.43745	0.36214	0.47557	0.33684	0.60779	0.54016	0.55417	0.50553	0.42567	0.47038	0.23121	0.46938	0.50091	0.54676
N-HW_240	0.43073	0.41921	0.25622	0.47696	0.23711	0.46827	0.35069	0.46965	0.31978	0.27139	0.28727	0.24672	0.34382	0.2745	0.32914	0.13071	0.43665	0.30352	0.34815	0.37362	0.60404	0.31814	0.21559	0.29778	0.23834	0.26757	0.57499	0.45439	0.54614	0.25566	0.39348	0.59828	0.44835	0.35846	0.45196	0.34801	0.48679	0.44848	0.40068	0.51217	0.14157	0.45445	0.42067	0.5458	0.44774	0.2852	0.36952	0.45365	0.45488
N-HW_242	0.45811	0.49036	0.37813	0.58308	0.33362	0.56361	0.16085	0.45949	0.32211	0.32077	0.4262	0.3851	0.53907	0.45186	0.25982	0.35299	0.20151	0.47357	0.47167	0.46077	0.1785	0.43334	0.21063	0.39686	0.45215	0.52881	0.13502	0.46805	0.5926	0.47615	0.54114	0.57631	0.24464	0.26948	0.31008	0.47878	0.44015	0.41045	0.40623	0.57353	0.50348	0.43464	0.41812	0.59259	0.14354	0.41074	0.528	0.36897	0.5849
N-HW_244	0.44119	0.51399	0.5591	0.37184	0.57337	0.63578	0.54517	0.61744	0.41548	0.49809	0.4978	0.56154	0.57482	0.50335	0.37553	0.49609	0.59481	0.35436	0.57021	0.50203	0.61063	0.5513	0.44907	0.57626	0.51947	0.61389	0.64922	0.33846	0.67083	0.594	0.572	0.65732	0.55963	0.58607	0.55517	0.53278	0.45704	0.36508	0.53102	0.68324	0.59546	0.27276	0.58195	0.67072	0.46415	0.54363	0.57424	0.54621	0.60018
N-HW_245	0.40365	0.49722	0.4927	0.55413	0.41582	0.38813	0.51482	0.3634	0.42951	0.47159	0.46786	0.33041	0.4401	0.37815	0.32962	0.40724	0.52662	0.42304	0.419	0.34499	0.59184	0.42759	0.45532	0.46338	0.45571	0.41454	0.65312	0.37786	0.64718	0.41514	0.35423	0.5588	0.47544	0.51487	0.49963	0.49316	0.44307	0.33834	0.52579	0.5562	0.49414	0.3909	0.46134	0.64621	0.32997	0.33266	0.43259	0.49064	0.50061
N-WEO_HRED02	0.46113	0.55079	0.32563	0.42381	0.38565	0.55184	0.32633	0.27588	0.45172	0.30963	0.44593	0.41414	0.43901	0.45107	0.32677	0.3587	0.45285	0.31458	0.46751	0.52311	0.45929	0.42425	0.27071	0.45439	0.41739	0.50699	0.42695	0.49349	0.55853	0.50153	0.45831	0.6234	0.42546	0.41914	0.47411	0.45369	0.48891	0.51703	0.44641	0.57508	0.40311	0.42054	0.40417	0.55843	0.28779	0.47642	0.44281	0.38717	0.55442
N-WEO_HRED03	0.43941	0.49341	0.43661	0.62163	0.37118	0.62031	0.17141	0.52177	0.2284	0.36192	0.4887	0.4228	0.48832	0.41238	0.3178	0.38754	0.3126	0.50003	0.55399	0.55306	0.33344	0.50089	0.23547	0.46281	0.51569	0.57684	0.16684	0.51157	0.63523	0.50407	0.53724	0.64968	0.23881	0.21504	0.32551	0.49652	0.49568	0.46027	0.42242	0.62454	0.55667	0.49885	0.50311	0.63505	0.2151	0.46238	0.56425	0.41802	0.58047
N-WEO_HRED04	0.5514	0.55192	0.61083	0.68577	0.52633	0.58543	0.46504	0.6598	0.46244	0.62746	0.65465	0.46422	0.57351	0.38562	0.58207	0.5017	0.62132	0.62499	0.62081	0.5205	0.73511	0.60973	0.56659	0.65767	0.52288	0.6277	0.70694	0.63067	0.75218	0.63304	0.55592	0.72737	0.54569	0.61217	0.56582	0.54571	0.65101	0.64214	0.6011	0.70786	0.41227	0.64634	0.63132	0.75092	0.58611	0.51325	0.6515	0.60768	0.66419
N-WEO_HRED05	0.45867	0.52239	0.34448	0.53938	0.43132	0.54722	0.50481	0.53311	0.3918	0.32367	0.12851	0.46045	0.55954	0.2628	0.48502	0.41726	0.24261	0.38891	0.28107	0.51042	0.57483	0.48067	0.23267	0.47429	0.27405	0.54949	0.53454	0.5815	0.30069	0.49798	0.51504	0.61591	0.4863	0.4998	0.38069	0.49084	0.40097	0.48066	0.43221	0.60184	0.47214	0.50726	0.51471	0.29994	0.43586	0.20042	0.44341	0.57678	0.62391
N-WEO_HRED06	0.4457	0.52047	0.31399	0.52828	0.39814	0.56967	0.37204	0.43862	0.37275	0.31518	0.28112	0.3883	0.5305	0.3971	0.31486	0.29204	0.20361	0.43645	0.38039	0.45511	0.34517	0.44684	0.21076	0.32135	0.3483	0.50158	0.35963	0.44485	0.44607	0.47554	0.50942	0.57391	0.38529	0.40044	0.34696	0.47236	0.37244	0.34148	0.41798	0.59013	0.52071	0.37776	0.49218	0.44554	0.24803	0.27373	0.45414	0.45455	0.55697
N-WEO_HRED07	0.46541	0.55449	0.35731	0.55564	0.40106	0.4605	0.22779	0.43252	0.42919	0.32166	0.50561	0.3306	0.4519	0.44128	0.36513	0.33798	0.41922	0.27881	0.43832	0.51391	0.43761	0.45288	0.22183	0.41192	0.4709	0.53569	0.26072	0.4982	0.61118	0.49805	0.54468	0.64575	0.34026	0.21188	0.41747	0.50741	0.49752	0.53047	0.46562	0.52657	0.50014	0.50679	0.32859	0.61129	0.2941	0.50099	0.51196	0.42478	0.57577
N-WEO_HRED08	0.55377	0.46335	0.50089	0.60892	0.53762	0.62704	0.56834	0.60882	0.33149	0.52608	0.45978	0.53074	0.543	0.44531	0.53885	0.49031	0.503	0.54569	0.55089	0.60726	0.66587	0.55192	0.40869	0.61544	0.49159	0.58966	0.67522	0.61006	0.61009	0.56382	0.54707	0.67541	0.53254	0.6056	0.54245	0.52559	0.55874	0.53358	0.50946	0.67358	0.55598	0.5525	0.4609	0.60882	0.51808	0.44592	0.58086	0.52515	0.60416
N-WEO_HRED09	0.35782	0.57014	0.4528	0.62279	0.41758	0.46545	0.33398	0.50422	0.36953	0.37631	0.37361	0.41445	0.40348	0.38288	0.41722	0.40296	0.3024	0.33282	0.2819	0.56382	0.4958	0.50007	0.30851	0.41965	0.41006	0.56906	0.36362	0.49236	0.48589	0.51916	0.48694	0.64615	0.36294	0.30432	0.29236	0.53008	0.39523	0.48877	0.47084	0.49402	0.58613	0.55741	0.46099	0.48638	0.33141	0.37384	0.47268	0.43933	0.58462
N-CCJDF_F01	0.5232	0.58712	0.46721	0.58435	0.39725	0.33129	0.52883	0.5103	0.47173	0.54642	0.54228	0.35483	0.38497	0.36952	0.51509	0.46495	0.59427	0.31768	0.30883	0.50994	0.695	0.4141	0.45697	0.32421	0.48795	0.43708	0.68784	0.58926	0.70618	0.46473	0.36164	0.61772	0.51101	0.55857	0.57403	0.50619	0.58048	0.53266	0.5844	0.48565	0.47579	0.5204	0.42211	0.70548	0.46903	0.34637	0.4071	0.58478	0.52579
N-CCJDF_F02	0.52419	0.65177	0.54563	0.67449	0.43731	0.42491	0.60313	0.63057	0.58659	0.54681	0.54424	0.34097	0.48931	0.44621	0.56045	0.52503	0.62874	0.5317	0.39356	0.55891	0.70068	0.50376	0.53209	0.55006	0.52137	0.45031	0.69574	0.62019	0.68074	0.50413	0.41767	0.63422	0.51675	0.57551	0.58215	0.62591	0.61729	0.607	0.65476	0.61891	0.56739	0.57664	0.57659	0.6799	0.48682	0.28497	0.35154	0.59147	0.57563
N-CCJDF_F06	0.4604	0.57011	0.49555	0.62444	0.46201	0.477	0.58157	0.55122	0.36354	0.53586	0.43729	0.55617	0.3175	0.29571	0.50133	0.55818	0.49015	0.29669	0.20274	0.59066	0.68424	0.5519	0.40303	0.56557	0.46417	0.54978	0.6764	0.58529	0.58542	0.55186	0.40948	0.66799	0.55574	0.61119	0.49698	0.5266	0.47376	0.5526	0.50186	0.413	0.57774	0.54438	0.5255	0.58478	0.4913	0.44033	0.52212	0.61332	0.55906
N-CCJDF_F07	0.41798	0.5669	0.29406	0.61313	0.52291	0.59435	0.57642	0.51087	0.45448	0.49182	0.39691	0.55563	0.37822	0.42853	0.41874	0.48515	0.44145	0.45133	0.3917	0.61483	0.65403	0.57944	0.32434	0.54613	0.38776	0.56597	0.65894	0.55616	0.61218	0.57784	0.47605	0.68964	0.5595	0.61401	0.46067	0.50871	0.45416	0.56058	0.49554	0.6044	0.55505	0.5166	0.52296	0.61157	0.50226	0.45183	0.49992	0.58923	0.54615
N-CCJDF_F08	0.47062	0.56899	0.50353	0.36672	0.41128	0.54833	0.24949	0.54674	0.45476	0.38491	0.49733	0.3858	0.54767	0.49667	0.3716	0.41071	0.41887	0.26357	0.53562	0.4967	0.40793	0.49837	0.3582	0.4569	0.51916	0.57493	0.2716	0.42572	0.64657	0.5294	0.56342	0.6396	0.3498	0.25309	0.42243	0.51912	0.49737	0.41311	0.54332	0.61292	0.57978	0.30666	0.48149	0.64691	0.26433	0.50129	0.5652	0.45334	0.60339
N-CCJDF_F09	0.50875	0.64419	0.49082	0.64065	0.46621	0.42213	0.5615	0.58141	0.49017	0.4606	0.48733	0.48731	0.35213	0.33944	0.46821	0.50856	0.64293	0.31093	0.33257	0.52717	0.70254	0.55031	0.4583	0.56883	0.52785	0.56191	0.71306	0.61983	0.59004	0.5548	0.37579	0.66363	0.52872	0.54969	0.58361	0.57399	0.61027	0.56109	0.57363	0.48356	0.54559	0.59129	0.51451	0.58907	0.49875	0.44318	0.56466	0.62457	0.58651
N-CCJDF_F10	0.47354	0.42445	0.22331	0.20374	0.24766	0.53299	0.40478	0.37843	0.36998	0.1936	0.27705	0.39293	0.45069	0.33927	0.36474	0.245	0.48372	0.25591	0.38044	0.4623	0.56003	0.22785	0.17042	0.43644	0.26727	0.39686	0.54601	0.47513	0.42041	0.3911	0.45953	0.59079	0.48495	0.45286	0.5058	0.25094	0.45342	0.46888	0.32852	0.55306	0.22382	0.29217	0.37255	0.42012	0.4301	0.38592	0.34369	0.44128	0.46155
N-CCJDF_F11	0.53528	0.48282	0.41066	0.62704	0.48563	0.61272	0.42282	0.5732	0.33242	0.47865	0.5235	0.52696	0.45386	0.37472	0.49495	0.34956	0.58049	0.47139	0.53759	0.57378	0.6927	0.53031	0.37149	0.5757	0.41929	0.57284	0.67795	0.5801	0.65253	0.57548	0.51199	0.69916	0.53148	0.57542	0.5437	0.45839	0.5945	0.57	0.46006	0.64134	0.30137	0.55275	0.55208	0.65223	0.55752	0.48478	0.54356	0.54586	0.58349
N-CCJDF_F13	0.2432	0.30937	0.41212	0.4394	0.22289	0.29783	0.32943	0.46838	0.20135	0.43517	0.48461	0.35966	0.22932	0.25481	0.25143	0.31636	0.54704	0.42426	0.41893	0.41847	0.54417	0.34984	0.38348	0.49133	0.41229	0.37516	0.56014	0.34644	0.67192	0.3987	0.17964	0.52455	0.27029	0.42358	0.32924	0.25667	0.41239	0.29328	0.3816	0.5102	0.38421	0.23645	0.43237	0.67124	0.25278	0.32922	0.43745	0.44333	0.3149
N-CCJDF_F15	0.5208	0.6554	0.50872	0.66722	0.47412	0.42404	0.5718	0.58774	0.49554	0.47521	0.50441	0.49729	0.35629	0.34493	0.48296	0.5206	0.65346	0.32998	0.33475	0.53777	0.71207	0.56016	0.47332	0.57754	0.54327	0.57028	0.72184	0.63735	0.59679	0.56365	0.38002	0.67195	0.53631	0.55961	0.59339	0.58592	0.62301	0.57541	0.58373	0.48304	0.55604	0.61538	0.52278	0.59579	0.50745	0.45322	0.57419	0.63363	0.5944
N-JDF_01	0.55549	0.53926	0.35394	0.53326	0.37847	0.56187	0.39891	0.45957	0.48349	0.39693	0.44015	0.34136	0.51188	0.47069	0.45193	0.24743	0.52365	0.40707	0.51283	0.50307	0.64153	0.38491	0.33769	0.12999	0.37892	0.40128	0.56708	0.55629	0.66504	0.38092	0.50142	0.64317	0.51371	0.40165	0.55866	0.4641	0.59213	0.531	0.52378	0.63223	0.29745	0.52912	0.46709	0.66489	0.49352	0.40999	0.43076	0.5193	0.56307
N-JDF_02	0.53758	0.50629	0.39954	0.54238	0.37208	0.35428	0.38349	0.3914	0.37352	0.35435	0.37595	0.38409	0.43767	0.26415	0.44821	0.33267	0.48778	0.1666	0.27584	0.46492	0.61438	0.39707	0.26441	0.43263	0.39095	0.44015	0.54211	0.5383	0.51322	0.41673	0.46561	0.62884	0.48631	0.4337	0.52184	0.45209	0.51127	0.49708	0.46409	0.43082	0.30905	0.50891	0.30733	0.51338	0.44146	0.3736	0.44067	0.52768	0.55235
N-JDF_03	0.55069	0.55105	0.40169	0.52494	0.43137	0.39602	0.38356	0.42411	0.43118	0.40229	0.48114	0.48387	0.47946	0.373	0.44603	0.36981	0.57067	0.23207	0.37492	0.53424	0.62064	0.43398	0.3126	0.52501	0.43703	0.53903	0.58878	0.55961	0.57826	0.53114	0.51332	0.68023	0.52896	0.52209	0.56816	0.45559	0.55738	0.55667	0.50553	0.50754	0.29353	0.51449	0.30492	0.57868	0.45607	0.5071	0.51336	0.53173	0.58234
N-JDF_05	0.49626	0.51202	0.33306	0.1841	0.36182	0.59085	0.31971	0.40839	0.44495	0.30995	0.41657	0.45655	0.50497	0.48282	0.38801	0.30687	0.49135	0.24327	0.51661	0.55593	0.51356	0.35764	0.26371	0.46986	0.38558	0.51014	0.4752	0.48437	0.56067	0.52259	0.53152	0.65549	0.47185	0.43875	0.49935	0.32792	0.51	0.50697	0.4441	0.62612	0.33247	0.27314	0.42267	0.5609	0.40405	0.50234	0.45195	0.44304	0.49512
N-JDF_06	0.45072	0.52108	0.4058	0.58254	0.34352	0.55604	0.24141	0.48906	0.31836	0.36222	0.53843	0.31139	0.39813	0.39086	0.38835	0.21862	0.49652	0.37644	0.51992	0.5982	0.54516	0.51813	0.25589	0.35739	0.49496	0.48875	0.32045	0.54273	0.6831	0.47436	0.49744	0.69498	0.3135	0.19537	0.40434	0.48337	0.57584	0.55677	0.46717	0.56798	0.47006	0.55141	0.50845	0.68284	0.37789	0.51561	0.58687	0.4899	0.56014
N-JDF_07	0.69745	0.70231	0.64724	0.62224	0.61274	0.70739	0.6709	0.69319	0.60268	0.35027	0.4159	0.65215	0.68566	0.40573	0.65844	0.59983	0.68963	0.44495	0.56377	0.66928	0.76117	0.66323	0.44501	0.65617	0.61589	0.68041	0.67811	0.71061	0.33096	0.59233	0.66536	0.74902	0.66729	0.59621	0.70414	0.66311	0.64607	0.63727	0.59867	0.66296	0.61268	0.67827	0.66951	0.33063	0.65126	0.48683	0.65734	0.70137	0.72596
N-JDF_09	0.59262	0.64028	0.52415	0.61246	0.53952	0.33944	0.46537	0.4329	0.53498	0.53119	0.5798	0.50765	0.54328	0.47626	0.51688	0.49344	0.62371	0.21553	0.41632	0.60766	0.66773	0.52602	0.43016	0.51713	0.57736	0.62337	0.5906	0.60727	0.6922	0.62018	0.5579	0.71821	0.53235	0.5231	0.59709	0.60181	0.62112	0.59583	0.61684	0.53293	0.54102	0.57938	0.30097	0.6928	0.49226	0.58796	0.58465	0.60009	0.67461
N-JDF_11	0.30844	0.44469	0.42661	0.54871	0.24121	0.35886	0.36222	0.51976	0.39823	0.45504	0.49602	0.31545	0.31491	0.3942	0.38287	0.38382	0.51775	0.5338	0.45017	0.53277	0.5776	0.43435	0.40557	0.48295	0.4435	0.42567	0.47952	0.54844	0.67093	0.45388	0.2204	0.54893	0.26724	0.32716	0.36131	0.4359	0.52697	0.54133	0.46623	0.5993	0.50352	0.44095	0.48816	0.66949	0.17524	0.38182	0.47615	0.48178	0.47423
N-JDF_12	0.49339	0.44994	0.42747	0.56143	0.34903	0.40286	0.31894	0.4557	0.271	0.50652	0.52482	0.50415	0.33866	0.29139	0.47322	0.41055	0.53395	0.21364	0.3123	0.58004	0.62398	0.45667	0.34485	0.52873	0.4247	0.52184	0.5246	0.55719	0.68901	0.52559	0.39752	0.67001	0.4398	0.48366	0.48931	0.41544	0.53281	0.51931	0.4499	0.44674	0.31815	0.4014	0.39519	0.68953	0.41789	0.51047	0.52886	0.53743	0.54953
N-JDF_13	0.43079	0.55944	0.30169	0.42656	0.37999	0.62362	0.28639	0.40564	0.45502	0.2981	0.46555	0.45085	0.45784	0.50309	0.25421	0.38736	0.40293	0.38683	0.48598	0.54359	0.34518	0.45275	0.21455	0.46727	0.45264	0.53504	0.30199	0.46721	0.6184	0.51971	0.5394	0.64288	0.39322	0.36779	0.42924	0.44561	0.46085	0.52886	0.44252	0.57993	0.48322	0.41439	0.42758	0.61833	0.2776	0.55314	0.51089	0.41593	0.53444
N-AET_01	0.54553	0.59779	0.25332	0.53403	0.5517	0.68599	0.59089	0.56211	0.50945	0.43507	0.53758	0.55018	0.41797	0.49775	0.45978	0.41073	0.65262	0.42391	0.55083	0.64273	0.71717	0.56916	0.32346	0.56457	0.46104	0.59006	0.72286	0.57023	0.666	0.59509	0.56862	0.70781	0.64347	0.62244	0.62082	0.48827	0.56519	0.60433	0.50283	0.63736	0.47085	0.55677	0.52588	0.66548	0.59575	0.57975	0.58152	0.60555	0.56913
N-AET_02	0.49406	0.39667	0.26576	0.53726	0.44178	0.59	0.41799	0.43267	0.24645	0.40479	0.38173	0.42985	0.45341	0.29842	0.4126	0.32837	0.41362	0.3992	0.45917	0.48207	0.62037	0.43526	0.20959	0.51071	0.3205	0.51251	0.58866	0.51296	0.60087	0.49646	0.50392	0.64465	0.50536	0.51636	0.48984	0.39915	0.47791	0.49763	0.36432	0.62201	0.31756	0.46893	0.45128	0.59984	0.46221	0.38936	0.48281	0.51485	0.54692
N-AET_04	0.43144	0.50413	0.36077	0.52899	0.37742	0.55272	0.34432	0.56106	0.36983	0.40325	0.47954	0.4017	0.42939	0.3909	0.41059	0.28374	0.55912	0.43585	0.48308	0.53599	0.63813	0.47182	0.3407	0.50353	0.36885	0.49086	0.60554	0.51278	0.64108	0.48643	0.46282	0.66443	0.47773	0.47928	0.48366	0.4234	0.54391	0.54933	0.49921	0.62535	0.21696	0.5219	0.5	0.64107	0.46008	0.42767	0.50832	0.49341	0.54568
N-AET_ANGST01	0.46615	0.45549	0.52866	0.56921	0.38863	0.50583	0.33546	0.47023	0.29833	0.53678	0.56615	0.49546	0.45501	0.34997	0.47964	0.3902	0.6012	0.46857	0.54695	0.58797	0.67731	0.50536	0.4642	0.57692	0.46296	0.54158	0.62732	0.56571	0.71296	0.54844	0.40832	0.67775	0.43859	0.55397	0.48333	0.42647	0.59717	0.55026	0.5065	0.63897	0.26908	0.50179	0.53932	0.71311	0.44554	0.47159	0.54354	0.52061	0.5708
N-AET_ANGST03	0.31991	0.54271	0.45818	0.5566	0.45547	0.45452	0.50386	0.51716	0.46738	0.44819	0.44264	0.40237	0.41857	0.40734	0.40453	0.45183	0.48765	0.51967	0.37342	0.54356	0.59113	0.41523	0.42765	0.26034	0.4037	0.49818	0.63026	0.44397	0.54443	0.52472	0.37499	0.5857	0.44931	0.54488	0.40503	0.48589	0.40967	0.47922	0.49522	0.61745	0.55974	0.47593	0.53052	0.54384	0.406	0.2573	0.29558	0.43282	0.47037
N-AET_ANGST04	0.3798	0.48545	0.36797	0.54369	0.36495	0.43904	0.43571	0.4476	0.38931	0.40538	0.43337	0.26134	0.42314	0.35307	0.32312	0.2252	0.47389	0.4591	0.40515	0.39559	0.56288	0.41481	0.33541	0.26289	0.36773	0.40261	0.56035	0.39629	0.59589	0.43288	0.36382	0.57205	0.40636	0.40869	0.44501	0.45704	0.44027	0.34391	0.47597	0.59271	0.44403	0.34396	0.49756	0.59452	0.3202	0.2877	0.40132	0.48012	0.48365
N-AET_ANGST05	0.43775	0.44512	0.3594	0.39709	0.33896	0.41226	0.36326	0.39855	0.29653	0.30897	0.29762	0.42414	0.48798	0.27892	0.33587	0.32674	0.4299	0.26443	0.35338	0.40651	0.5271	0.32511	0.25223	0.35187	0.34942	0.48602	0.51861	0.44306	0.46417	0.43713	0.40557	0.56348	0.41668	0.44378	0.45259	0.36606	0.43788	0.34493	0.40266	0.54145	0.32581	0.33969	0.3716	0.46387	0.32645	0.31437	0.42472	0.49775	0.52237
N-AET_ANGST06	0.48734	0.48911	0.52077	0.35191	0.48761	0.47945	0.4318	0.51252	0.36119	0.48553	0.51698	0.48845	0.50688	0.44563	0.3937	0.41521	0.58407	0.20686	0.51775	0.49646	0.59402	0.48769	0.41113	0.5195	0.51759	0.56999	0.57743	0.38353	0.67391	0.55372	0.48971	0.62572	0.48375	0.48154	0.54688	0.48832	0.49675	0.3422	0.5173	0.5985	0.52421	0.24777	0.43695	0.67388	0.34633	0.52047	0.57772	0.51811	0.57129
N-DL_D01	0.62115	0.57042	0.39794	0.48148	0.45454	0.64622	0.47421	0.39199	0.49357	0.43482	0.52734	0.40679	0.57995	0.52523	0.48982	0.23075	0.54813	0.47953	0.60208	0.61546	0.61567	0.46553	0.32035	0.23035	0.48936	0.50008	0.55683	0.61189	0.65479	0.54313	0.55518	0.6602	0.52087	0.45805	0.59051	0.4854	0.62212	0.5757	0.49289	0.67486	0.49171	0.50763	0.55058	0.65353	0.44156	0.51121	0.53362	0.57047	0.58199
N-DL_D02	0.66817	0.6536	0.44941	0.66315	0.607	0.72633	0.58878	0.46665	0.62823	0.53783	0.63661	0.4337	0.65488	0.63519	0.5645	0.24439	0.62585	0.59043	0.68311	0.65239	0.70072	0.60352	0.42925	0.2788	0.52974	0.56345	0.68733	0.62753	0.72885	0.62697	0.67472	0.73082	0.63485	0.57579	0.65482	0.61973	0.66386	0.64246	0.57991	0.7399	0.54035	0.6408	0.63494	0.72791	0.61959	0.59639	0.62832	0.61417	0.69041
N-DL_D03	0.63699	0.6414	0.42031	0.67881	0.55741	0.69314	0.52201	0.46144	0.57828	0.49968	0.6055	0.38261	0.60421	0.59142	0.5391	0.22912	0.56354	0.54791	0.63946	0.65675	0.65671	0.61599	0.36835	0.32343	0.52614	0.54817	0.57537	0.63551	0.71801	0.60384	0.6486	0.73163	0.55591	0.46852	0.59187	0.62175	0.65215	0.64513	0.56288	0.7055	0.5693	0.63808	0.61415	0.71706	0.55387	0.57052	0.63299	0.60372	0.67894
N-DL_D04	0.63996	0.60075	0.42707	0.6689	0.5415	0.69711	0.50884	0.52738	0.57125	0.48816	0.57288	0.4222	0.62165	0.55455	0.54831	0.19107	0.63704	0.56651	0.64461	0.60365	0.74038	0.57837	0.40891	0.4225	0.43605	0.52074	0.72052	0.61511	0.69917	0.57027	0.65713	0.74982	0.64314	0.55665	0.64453	0.56866	0.67238	0.66302	0.56914	0.73329	0.31671	0.65166	0.61322	0.69873	0.64924	0.56084	0.60517	0.59511	0.67111
N-DL_D05	0.63923	0.61273	0.36028	0.67301	0.56679	0.66088	0.58328	0.38508	0.55848	0.47242	0.57484	0.42676	0.53072	0.5169	0.51819	0.26538	0.61676	0.51089	0.6002	0.64749	0.70477	0.59195	0.35486	0.37663	0.49702	0.54138	0.67006	0.63015	0.67594	0.60619	0.57209	0.71113	0.59848	0.55251	0.63994	0.59677	0.6432	0.63255	0.52185	0.68196	0.53681	0.60741	0.5889	0.67477	0.55221	0.53269	0.55527	0.59631	0.63748
N-DL_D06	0.68987	0.63987	0.57329	0.65402	0.61961	0.69491	0.66992	0.68928	0.49279	0.34872	0.43062	0.68274	0.60407	0.33877	0.63613	0.60053	0.67891	0.42381	0.55162	0.67254	0.74791	0.65084	0.38373	0.65519	0.60952	0.69943	0.68836	0.709	0.32887	0.61257	0.62352	0.73164	0.63657	0.62951	0.68822	0.62084	0.62851	0.60867	0.50859	0.63014	0.62159	0.66533	0.64299	0.32824	0.64637	0.48193	0.66696	0.69081	0.69529
N-DL_D07	0.47399	0.41465	0.38493	0.36911	0.40277	0.57462	0.32261	0.34147	0.26755	0.36099	0.34811	0.46197	0.5115	0.34006	0.36558	0.39899	0.35006	0.2629	0.46332	0.49804	0.46125	0.41187	0.22599	0.48655	0.39293	0.52527	0.41268	0.46325	0.54958	0.49602	0.50258	0.6066	0.40458	0.43848	0.42685	0.40535	0.44026	0.43278	0.36403	0.5891	0.43079	0.33129	0.43548	0.54933	0.33605	0.41094	0.4832	0.4484	0.55618
N-DL_D11	0.57782	0.55734	0.52505	0.41725	0.45164	0.4548	0.44946	0.29972	0.46383	0.50876	0.52423	0.50902	0.48514	0.41939	0.48295	0.49476	0.54206	0.21327	0.41394	0.52595	0.60349	0.45506	0.43567	0.51666	0.51661	0.54176	0.59467	0.55243	0.66188	0.54886	0.46935	0.6357	0.53928	0.56625	0.57859	0.47568	0.55073	0.51921	0.52833	0.49437	0.46978	0.42503	0.39991	0.66176	0.39686	0.5345	0.51302	0.53258	0.58625
N-DL_D12	0.42764	0.56969	0.52238	0.58357	0.35733	0.43697	0.55221	0.62808	0.50921	0.58492	0.57806	0.35181	0.4587	0.50613	0.46667	0.46881	0.5944	0.63422	0.52267	0.54033	0.65558	0.5335	0.54917	0.5624	0.52801	0.4851	0.66338	0.59373	0.74765	0.52314	0.30893	0.57728	0.42199	0.5298	0.5097	0.57484	0.60828	0.56177	0.61731	0.69119	0.56324	0.51407	0.58193	0.74577	0.22163	0.40912	0.54338	0.57353	0.60606
N-DL_D13	0.52241	0.55356	0.44877	0.63582	0.47963	0.55376	0.47116	0.29803	0.44596	0.46254	0.51003	0.50089	0.44954	0.41103	0.41655	0.39556	0.58343	0.44377	0.49839	0.56099	0.64366	0.53261	0.4058	0.49365	0.49164	0.55197	0.62686	0.57989	0.65802	0.56404	0.43098	0.67146	0.5184	0.53186	0.56056	0.52368	0.58558	0.55672	0.5054	0.59232	0.46592	0.55014	0.52718	0.65726	0.44404	0.51435	0.54514	0.54993	0.58485
N-DL_D14	0.5669	0.57298	0.56504	0.56796	0.50737	0.57986	0.60157	0.6185	0.48473	0.60146	0.58876	0.42568	0.5348	0.44456	0.51439	0.49942	0.56571	0.58824	0.56134	0.4769	0.67689	0.57736	0.51825	0.58284	0.55411	0.54982	0.69242	0.56835	0.731	0.56281	0.48383	0.60368	0.56601	0.56328	0.60541	0.58436	0.58725	0.5285	0.58947	0.66035	0.61651	0.5398	0.61796	0.72843	0.32423	0.46217	0.57912	0.61884	0.6108
N-DL_D15	0.31939	0.53798	0.40679	0.58636	0.42374	0.426	0.51338	0.5364	0.49127	0.46466	0.50291	0.32716	0.41247	0.4096	0.36239	0.43556	0.57891	0.52949	0.36919	0.51247	0.61795	0.43975	0.40842	0.42291	0.40512	0.45645	0.63388	0.42091	0.66332	0.51442	0.3732	0.59965	0.46281	0.53089	0.47284	0.52613	0.4455	0.51576	0.53233	0.63161	0.50876	0.44134	0.51252	0.66245	0.38718	0.30516	0.30426	0.4728	0.49
N-LPF_01	0.40565	0.40626	0.27351	0.61973	0.35687	0.53411	0.29306	0.53565	0.15295	0.38942	0.4338	0.42243	0.31136	0.28138	0.36336	0.36392	0.35285	0.38275	0.44209	0.60306	0.51933	0.48113	0.15603	0.47692	0.40828	0.53069	0.34864	0.55205	0.63612	0.50307	0.43904	0.68637	0.30092	0.32271	0.34125	0.42328	0.48855	0.52975	0.33512	0.58227	0.50268	0.48091	0.47247	0.63556	0.3514	0.43176	0.53459	0.49062	0.51914
N-LPF_02	0.44761	0.5502	0.36145	0.43119	0.52607	0.61415	0.56628	0.60125	0.50771	0.48996	0.14812	0.47632	0.60551	0.42717	0.51735	0.46926	0.20245	0.3528	0.31159	0.53424	0.61341	0.52995	0.33952	0.52729	0.23391	0.55664	0.63238	0.5205	0.50489	0.55865	0.60167	0.63414	0.59244	0.58458	0.38371	0.54291	0.38917	0.51664	0.5265	0.67815	0.52985	0.43593	0.56624	0.50458	0.51128	0.25082	0.42036	0.59333	0.6463
N-LPF_03	0.63512	0.51721	0.49612	0.3514	0.54126	0.58322	0.52679	0.52881	0.45346	0.53091	0.51489	0.55066	0.57959	0.51652	0.56598	0.51752	0.5996	0.21603	0.5647	0.63899	0.66152	0.51115	0.42249	0.53187	0.53119	0.59837	0.63261	0.56856	0.68025	0.59726	0.585	0.69141	0.56596	0.60298	0.63693	0.51606	0.59834	0.51066	0.54998	0.64525	0.55478	0.32387	0.40901	0.68028	0.55236	0.5566	0.57865	0.55159	0.63366
N-LPF_04	0.61476	0.68626	0.46192	0.70416	0.59278	0.67361	0.61189	0.51361	0.63978	0.56937	0.65789	0.41941	0.57833	0.62938	0.54773	0.32254	0.6389	0.6257	0.66396	0.65387	0.70915	0.63968	0.45675	0.36486	0.57523	0.55597	0.67993	0.65873	0.74805	0.627	0.59483	0.73684	0.58257	0.55619	0.63019	0.64161	0.67335	0.65105	0.6202	0.73213	0.63681	0.63548	0.63912	0.74656	0.57909	0.57574	0.62942	0.63615	0.64917
N-LPF_05	0.51603	0.50161	0.24293	0.55839	0.48625	0.60598	0.4611	0.42501	0.49821	0.39623	0.48078	0.39953	0.48448	0.47794	0.39923	0.2093	0.58226	0.42434	0.54123	0.53023	0.65667	0.49513	0.28821	0.4159	0.35254	0.49042	0.66502	0.4993	0.68551	0.52373	0.55344	0.66241	0.57534	0.5254	0.56845	0.46899	0.55305	0.5672	0.46958	0.64689	0.29454	0.52616	0.44975	0.68512	0.55602	0.51402	0.51973	0.52347	0.57975
N-LPF_06	0.45264	0.62718	0.42605	0.65948	0.33433	0.54905	0.24763	0.62063	0.47113	0.39702	0.54123	0.25067	0.45321	0.52163	0.45378	0.34666	0.44386	0.48722	0.5451	0.61042	0.50487	0.56156	0.3501	0.4291	0.53091	0.51405	0.24419	0.61771	0.71676	0.47408	0.47978	0.66882	0.26675	0.12885	0.37689	0.59775	0.6195	0.60147	0.5913	0.6518	0.5823	0.60395	0.56531	0.7166	0.28948	0.43015	0.57631	0.50929	0.62789
N-LPF_07	0.3302	0.20178	0.28029	0.39854	0.2067	0.35814	0.36688	0.37782	0.17284	0.3673	0.367	0.28484	0.22799	0.19718	0.26057	0.1977	0.45186	0.35579	0.39978	0.35347	0.55429	0.25467	0.22071	0.38772	0.29932	0.21024	0.59187	0.35189	0.65045	0.25252	0.27455	0.51034	0.34989	0.42865	0.35882	0.16838	0.38721	0.34236	0.25762	0.45366	0.27481	0.28498	0.35161	0.64939	0.4103	0.29016	0.36251	0.43427	0.24134
N-LPF_09	0.59102	0.64546	0.47754	0.5323	0.53434	0.62061	0.58519	0.48479	0.5672	0.42989	0.52915	0.55275	0.48932	0.51835	0.5383	0.45836	0.64598	0.41687	0.50421	0.60534	0.68005	0.46303	0.44102	0.25688	0.52218	0.5529	0.6932	0.60119	0.52601	0.53972	0.50475	0.65664	0.60251	0.59012	0.64152	0.51752	0.5733	0.53919	0.5294	0.58713	0.54185	0.52893	0.52579	0.52555	0.55448	0.48979	0.45427	0.52797	0.56189
N-LPF_10	0.38265	0.46915	0.21562	0.46982	0.29728	0.46732	0.41389	0.42808	0.38402	0.3126	0.42249	0.30746	0.24847	0.36112	0.27849	0.27158	0.5022	0.32351	0.39228	0.46844	0.57856	0.37219	0.21622	0.37772	0.34524	0.33595	0.54722	0.45925	0.62179	0.3549	0.36442	0.63974	0.43653	0.40415	0.46811	0.37641	0.47589	0.51303	0.41002	0.52049	0.35226	0.41909	0.38421	0.62106	0.3954	0.42411	0.39896	0.43182	0.41601
N-LPF_11	0.46087	0.53746	0.47251	0.47697	0.52415	0.61932	0.56089	0.34676	0.48393	0.29371	0.38822	0.54947	0.47833	0.36185	0.39958	0.46675	0.58648	0.38904	0.43942	0.48752	0.58573	0.48648	0.35873	0.52195	0.47548	0.54313	0.64835	0.43843	0.36966	0.49607	0.48925	0.55333	0.57308	0.56722	0.54218	0.46155	0.39538	0.42461	0.41976	0.49824	0.52533	0.50351	0.49389	0.36895	0.46006	0.42154	0.47931	0.47588	0.50955
N-LPF_35	0.46804	0.3528	0.31585	0.52099	0.37927	0.53839	0.37523	0.49147	0.11264	0.39681	0.38362	0.42504	0.40531	0.23023	0.3879	0.39287	0.33359	0.39033	0.43285	0.47801	0.52025	0.38267	0.17022	0.45778	0.38392	0.51312	0.47279	0.53165	0.56715	0.48073	0.4461	0.62059	0.37403	0.46036	0.41407	0.36283	0.46254	0.4543	0.29128	0.58012	0.44783	0.43312	0.44597	0.56561	0.37594	0.34789	0.49443	0.48943	0.50597
N-PUC_03	0.44635	0.42931	0.41033	0.58717	0.35243	0.35586	0.38263	0.48358	0.19462	0.49021	0.5256	0.41585	0.3032	0.23472	0.43625	0.43899	0.53391	0.28286	0.3019	0.5639	0.61539	0.38262	0.29697	0.42384	0.45536	0.47033	0.51881	0.52149	0.67337	0.48911	0.34741	0.62774	0.37799	0.4571	0.46946	0.42241	0.49841	0.47286	0.40081	0.47246	0.47132	0.40031	0.40553	0.67293	0.38772	0.36524	0.38662	0.50949	0.46603
N-PUC_04	0.38109	0.54665	0.33748	0.63211	0.3657	0.58366	0.26936	0.58095	0.39343	0.39363	0.34178	0.38768	0.44247	0.43935	0.43619	0.36132	0.24455	0.42442	0.35911	0.62463	0.48441	0.54166	0.2558	0.40096	0.35295	0.56245	0.24763	0.5611	0.60063	0.51561	0.52714	0.67566	0.32801	0.20127	0.27064	0.53144	0.44927	0.5538	0.49097	0.59819	0.55942	0.51915	0.53119	0.601	0.33833	0.40083	0.51098	0.50782	0.61685
N-PUC_101	0.63722	0.60186	0.52656	0.34841	0.52143	0.42814	0.57118	0.48799	0.55946	0.58533	0.53861	0.49733	0.58026	0.47093	0.58862	0.54507	0.60729	0.16685	0.44042	0.52832	0.71312	0.46877	0.48534	0.55022	0.52912	0.58437	0.70397	0.57499	0.70016	0.60267	0.55617	0.66315	0.61827	0.62872	0.65241	0.51114	0.59111	0.52347	0.60267	0.56362	0.54701	0.37668	0.40311	0.69985	0.53266	0.53436	0.5572	0.64939	0.63603
N-PUC_102	0.43468	0.61456	0.49227	0.64043	0.33596	0.39629	0.52426	0.58834	0.55885	0.52921	0.53708	0.24021	0.46115	0.49282	0.48016	0.43867	0.58886	0.56861	0.44606	0.51743	0.66684	0.46705	0.51336	0.4962	0.49067	0.39887	0.63142	0.59733	0.74161	0.44242	0.34545	0.61795	0.42305	0.46919	0.50807	0.58674	0.61687	0.59414	0.6445	0.66206	0.51626	0.55967	0.56263	0.74056	0.38527	0.30897	0.42787	0.56249	0.57694
N-PUC_104	0.44396	0.61726	0.5049	0.66492	0.34261	0.37372	0.56702	0.62189	0.57992	0.54654	0.52417	0.24069	0.47481	0.49091	0.47526	0.45378	0.6027	0.57953	0.42669	0.47689	0.69343	0.44829	0.53601	0.51948	0.47466	0.37474	0.69076	0.58741	0.75487	0.42005	0.35908	0.62605	0.46474	0.50539	0.53703	0.59914	0.6212	0.59514	0.65931	0.66425	0.49593	0.5725	0.5547	0.7538	0.42752	0.3043	0.41032	0.57818	0.57953
N-PUC_108	0.54675	0.58637	0.49691	0.62457	0.47391	0.55397	0.53249	0.4061	0.52102	0.50824	0.45913	0.3738	0.57221	0.39323	0.49278	0.50562	0.4538	0.53141	0.48049	0.46153	0.62376	0.53371	0.44511	0.54203	0.47293	0.52313	0.5973	0.60966	0.63797	0.51943	0.49961	0.65408	0.52781	0.54172	0.54177	0.57468	0.55986	0.5689	0.5802	0.64463	0.53845	0.57529	0.54975	0.63631	0.44443	0.38151	0.51311	0.57966	0.63924
N-PUC_110	0.38279	0.53131	0.34453	0.61848	0.44207	0.52456	0.49951	0.56235	0.4201	0.51451	0.24471	0.36318	0.50688	0.37888	0.50254	0.4086	0.19936	0.54161	0.33736	0.52416	0.61293	0.53877	0.35951	0.51048	0.26227	0.52638	0.6205	0.59516	0.54127	0.53197	0.45604	0.62959	0.47171	0.5597	0.31136	0.51568	0.4345	0.55034	0.53151	0.68237	0.46106	0.58183	0.5629	0.54024	0.42326	0.18281	0.46267	0.56079	0.61727
N-PUC_111	0.4835	0.56935	0.31411	0.45951	0.429	0.61651	0.44352	0.52905	0.4525	0.44555	0.17199	0.5121	0.62583	0.48869	0.50849	0.45405	0.0793	0.43717	0.32256	0.61635	0.46769	0.45852	0.25393	0.47985	0.274	0.58456	0.42809	0.62523	0.48534	0.56274	0.62826	0.66409	0.4889	0.5054	0.30301	0.4649	0.40704	0.56101	0.48572	0.66603	0.5383	0.49129	0.50432	0.48555	0.4158	0.30333	0.45461	0.56792	0.63436
N-PUC_205	0.45382	0.51883	0.38349	0.52364	0.47963	0.44897	0.52533	0.4945	0.42516	0.52333	0.25	0.4564	0.58738	0.40205	0.51042	0.45154	0.24465	0.39614	0.29784	0.51547	0.61942	0.42762	0.33642	0.37267	0.30002	0.53987	0.62984	0.55591	0.54219	0.52321	0.54101	0.62762	0.54098	0.59298	0.38566	0.46748	0.40953	0.4982	0.51316	0.61695	0.4797	0.52433	0.40846	0.54191	0.48027	0.26964	0.4317	0.59033	0.60051
N-PUC_206	0.42749	0.43211	0.32316	0.63186	0.33856	0.46081	0.29722	0.46375	0.2482	0.41967	0.52518	0.33671	0.28832	0.29213	0.39182	0.1989	0.50147	0.37061	0.45664	0.56842	0.60406	0.4921	0.26827	0.36713	0.40322	0.45567	0.50239	0.5444	0.6739	0.48444	0.37275	0.66422	0.34075	0.37969	0.40602	0.42101	0.55897	0.53286	0.40305	0.54128	0.33897	0.51649	0.46467	0.67338	0.40565	0.43542	0.53368	0.47156	0.51557
N-PUC_208	0.47984	0.42195	0.33207	0.38854	0.30654	0.3921	0.36801	0.35781	0.32325	0.46149	0.45126	0.43619	0.4714	0.3863	0.39837	0.35744	0.47808	0.24263	0.27524	0.48082	0.55724	0.27169	0.27108	0.39931	0.3279	0.45836	0.51402	0.45609	0.67361	0.4822	0.44336	0.61494	0.48593	0.50006	0.52965	0.3524	0.44259	0.4377	0.41924	0.50767	0.28747	0.22491	0.2951	0.67372	0.3455	0.47914	0.38632	0.49642	0.52559
N-PUC_209	0.51764	0.42182	0.50845	0.62434	0.39744	0.55972	0.40231	0.58355	0.10945	0.51396	0.52923	0.54687	0.36501	0.22513	0.48065	0.45193	0.55661	0.39286	0.46159	0.59606	0.66119	0.49322	0.35437	0.5929	0.50641	0.5367	0.59546	0.58939	0.66597	0.5052	0.44692	0.67742	0.43289	0.52586	0.49142	0.42862	0.5704	0.50788	0.39285	0.52723	0.41971	0.54934	0.54943	0.66544	0.49743	0.46765	0.57988	0.55689	0.54571
N-PUC_210	0.4778	0.32788	0.28865	0.35095	0.27491	0.45517	0.4048	0.39546	0.22665	0.41425	0.40537	0.39234	0.47782	0.35002	0.39362	0.30032	0.49198	0.32393	0.35484	0.44111	0.60938	0.21137	0.23251	0.43147	0.27888	0.41475	0.56512	0.43896	0.64274	0.4259	0.44268	0.61679	0.48569	0.48832	0.54396	0.28982	0.44552	0.40353	0.35179	0.58382	0.2429	0.1893	0.31935	0.64219	0.39631	0.43383	0.364	0.47005	0.49102
N-PUC_301	0.36192	0.50205	0.31992	0.59549	0.53616	0.6789	0.49317	0.52989	0.33972	0.3473	0.35074	0.44631	0.49787	0.42231	0.37342	0.38303	0.31805	0.53069	0.43652	0.52919	0.53714	0.47923	0.22792	0.47011	0.32281	0.5977	0.53729	0.4319	0.45394	0.56971	0.58823	0.65776	0.4934	0.50026	0.37923	0.51862	0.35341	0.50914	0.36139	0.68433	0.54411	0.54952	0.54969	0.45319	0.43002	0.37403	0.43514	0.40265	0.60691
N-PUC_302	0.48922	0.50973	0.37889	0.60357	0.51143	0.63667	0.51858	0.38017	0.48469	0.46692	0.53092	0.3912	0.58315	0.5285	0.36541	0.21294	0.56142	0.55283	0.5387	0.49092	0.60945	0.49743	0.34352	0.35759	0.4076	0.49137	0.63447	0.41635	0.71428	0.54116	0.58247	0.65201	0.57722	0.52779	0.56813	0.52434	0.48739	0.47586	0.48421	0.66896	0.43359	0.45609	0.53554	0.71339	0.48448	0.53815	0.52957	0.53108	0.60087
N-PUC_303	0.32231	0.55983	0.32652	0.50041	0.35821	0.59205	0.32042	0.5145	0.4349	0.29742	0.22833	0.31231	0.47488	0.42411	0.3426	0.31333	0.21942	0.39581	0.3391	0.51417	0.47367	0.49316	0.2183	0.38467	0.29791	0.46918	0.32931	0.46832	0.50599	0.41645	0.53501	0.63703	0.38814	0.24705	0.27695	0.50326	0.38151	0.52341	0.49892	0.59611	0.47243	0.53896	0.50282	0.50601	0.33056	0.31897	0.44684	0.46255	0.57543
N-PUC_304	0.44125	0.52514	0.41825	0.60798	0.32129	0.4642	0.47223	0.34202	0.53729	0.51507	0.46251	0.33159	0.52008	0.46781	0.43005	0.42372	0.52225	0.54789	0.38203	0.46551	0.63893	0.3944	0.44455	0.47895	0.35281	0.41635	0.59406	0.55789	0.72825	0.45504	0.38733	0.62921	0.49683	0.49827	0.53805	0.52173	0.53449	0.58627	0.55736	0.6443	0.36036	0.44323	0.48265	0.72732	0.37808	0.42663	0.40041	0.52526	0.61128
N-PUC_306	0.4705	0.53721	0.52451	0.61543	0.4741	0.60167	0.42051	0.35734	0.47128	0.49404	0.54623	0.4086	0.55305	0.49035	0.4232	0.31408	0.58878	0.55206	0.56188	0.54782	0.65984	0.52353	0.44648	0.3999	0.46125	0.50345	0.6141	0.50231	0.7311	0.5256	0.49943	0.68485	0.52975	0.49245	0.54135	0.53341	0.56594	0.57147	0.56604	0.67999	0.37184	0.5558	0.57444	0.73073	0.46124	0.49827	0.50577	0.51165	0.59345
N-EN_01	0.45504	0.40344	0.38954	0.46397	0.39687	0.57502	0.38791	0.43862	0.3238	0.41995	0.34903	0.5051	0.54703	0.37681	0.38963	0.3366	0.41222	0.40988	0.38196	0.43598	0.51438	0.39436	0.33006	0.49229	0.29813	0.51007	0.53985	0.38104	0.54272	0.49012	0.48563	0.56197	0.50586	0.50966	0.4683	0.39043	0.36958	0.30244	0.40899	0.58676	0.31415	0.22744	0.48823	0.54277	0.35247	0.36994	0.44372	0.48793	0.53733
N-EN_02	0.33919	0.40792	0.44374	0.49663	0.30041	0.26166	0.41713	0.46569	0.28886	0.50178	0.51372	0.40279	0.31826	0.31254	0.35673	0.43306	0.57207	0.4201	0.44872	0.50949	0.61934	0.38725	0.41022	0.37698	0.48745	0.46571	0.60589	0.51768	0.66843	0.47705	0.19998	0.56874	0.30808	0.49599	0.41886	0.37365	0.52371	0.43519	0.45724	0.57308	0.47986	0.38207	0.37317	0.66717	0.25114	0.37956	0.49373	0.51057	0.44773
N-EN_03	0.48668	0.49509	0.2868	0.58055	0.50325	0.58494	0.55048	0.50577	0.39868	0.44714	0.54012	0.448	0.36722	0.43549	0.39964	0.37235	0.60771	0.45165	0.54903	0.58576	0.66651	0.53918	0.31551	0.49259	0.46788	0.52169	0.68178	0.53754	0.68359	0.53798	0.47394	0.6788	0.52445	0.57849	0.56063	0.47644	0.55015	0.54064	0.47285	0.61874	0.49883	0.51759	0.42464	0.68237	0.52498	0.51485	0.55552	0.5126	0.52559
N-EN_04	0.36669	0.41516	0.32652	0.56604	0.38045	0.46682	0.37676	0.50341	0.26048	0.41751	0.47557	0.36481	0.35139	0.27248	0.36485	0.29226	0.53354	0.41897	0.38295	0.5168	0.61934	0.4128	0.28085	0.42095	0.33679	0.45534	0.5937	0.42643	0.62994	0.49207	0.39027	0.61939	0.42903	0.49045	0.44502	0.4078	0.44984	0.47127	0.39766	0.58198	0.31446	0.41544	0.47869	0.62942	0.41607	0.32779	0.36171	0.45099	0.46829
N-EN_05	0.46447	0.39947	0.4447	0.59229	0.41078	0.41203	0.39972	0.51174	0.14421	0.50134	0.56403	0.43509	0.34163	0.18665	0.3912	0.44937	0.53152	0.35687	0.46319	0.46709	0.61764	0.4588	0.31726	0.53198	0.5098	0.53252	0.57761	0.5179	0.68132	0.51588	0.39363	0.65336	0.38601	0.51839	0.4779	0.40743	0.53104	0.45226	0.38757	0.52712	0.4651	0.47673	0.42898	0.6799	0.41274	0.44139	0.56804	0.5327	0.50961
N-EN_07	0.5798	0.62015	0.61789	0.692	0.61918	0.63326	0.62251	0.4835	0.50239	0.58935	0.61959	0.62199	0.63149	0.58084	0.43376	0.50838	0.66765	0.60821	0.61775	0.50495	0.63939	0.57622	0.59973	0.47994	0.61247	0.65332	0.71923	0.45197	0.71176	0.6083	0.54103	0.65402	0.62964	0.63933	0.66136	0.62192	0.5425	0.32502	0.62715	0.69075	0.63456	0.43881	0.61749	0.71139	0.43071	0.56075	0.62384	0.6028	0.65162
N-EN_08	0.44638	0.38194	0.35053	0.50714	0.27721	0.45482	0.36293	0.42532	0.16995	0.39076	0.44029	0.46521	0.30438	0.20774	0.3464	0.3786	0.5092	0.35047	0.40027	0.50983	0.57143	0.3772	0.26737	0.50076	0.41462	0.44901	0.50478	0.51918	0.61662	0.44097	0.33582	0.61559	0.35616	0.45139	0.44896	0.34571	0.51247	0.43782	0.34353	0.50873	0.37996	0.3717	0.44267	0.616	0.35512	0.41431	0.41653	0.49329	0.4681
N-EN_09	0.50959	0.40071	0.32279	0.56656	0.41995	0.55584	0.44695	0.40225	0.29079	0.42207	0.53307	0.37071	0.46506	0.41829	0.36293	0.23759	0.48572	0.47708	0.53861	0.52158	0.52197	0.42829	0.22813	0.35935	0.44516	0.47092	0.51587	0.48628	0.66052	0.5143	0.48852	0.64054	0.42126	0.47929	0.51053	0.43269	0.50826	0.4563	0.35774	0.62069	0.4921	0.38482	0.43486	0.65906	0.39757	0.4904	0.54137	0.46981	0.52764
N-EN_10	0.55227	0.57726	0.55018	0.66548	0.43321	0.66043	0.2325	0.54787	0.42892	0.39709	0.5643	0.39208	0.57666	0.54015	0.50034	0.41107	0.44622	0.52496	0.6117	0.64449	0.45426	0.55678	0.3797	0.38694	0.5812	0.6166	0.2149	0.623	0.66006	0.53904	0.5958	0.67297	0.31661	0.17315	0.43676	0.60838	0.6141	0.5842	0.55615	0.65134	0.61634	0.61897	0.50293	0.65997	0.32264	0.51933	0.59034	0.42637	0.672
N-EN_12	0.34752	0.33283	0.25515	0.36002	0.17144	0.3451	0.41535	0.3703	0.37668	0.32542	0.27294	0.23677	0.31826	0.26784	0.34637	0.2362	0.42186	0.36557	0.26941	0.4034	0.56497	0.21463	0.24534	0.29123	0.22693	0.20974	0.55024	0.42082	0.53629	0.26739	0.27139	0.50256	0.38936	0.39736	0.39023	0.24426	0.37832	0.39846	0.3585	0.48967	0.30346	0.23637	0.36762	0.53536	0.3665	0.18545	0.21215	0.44669	0.29834
N-EN_13	0.5958	0.56721	0.5281	0.60719	0.56655	0.62236	0.6164	0.63188	0.51676	0.57006	0.59631	0.37208	0.58391	0.4387	0.56531	0.53749	0.57853	0.56494	0.56432	0.46799	0.69611	0.56705	0.4943	0.57632	0.52909	0.58785	0.694	0.59682	0.71104	0.59041	0.58833	0.68418	0.58968	0.59591	0.63802	0.59741	0.60156	0.5833	0.59649	0.67943	0.61019	0.56608	0.5407	0.70859	0.57227	0.46934	0.58203	0.57214	0.65823
N-EN_15	0.43758	0.50408	0.52426	0.61816	0.44931	0.45793	0.54841	0.59761	0.43402	0.51638	0.53336	0.29965	0.47408	0.37916	0.37299	0.39063	0.56141	0.56254	0.47452	0.34702	0.61699	0.44254	0.48885	0.35463	0.46784	0.41267	0.67378	0.37258	0.69715	0.42396	0.41994	0.58163	0.49996	0.50622	0.5343	0.52148	0.47204	0.33496	0.5554	0.62284	0.53916	0.4	0.56224	0.69561	0.40524	0.29392	0.4065	0.51705	0.48191
N-EN_16	0.5966	0.61931	0.64609	0.70385	0.62615	0.65082	0.6593	0.67	0.53033	0.62851	0.66384	0.59495	0.66188	0.62672	0.46907	0.49769	0.69736	0.6639	0.65052	0.48995	0.65402	0.56332	0.63461	0.38403	0.62814	0.62318	0.7481	0.42942	0.76276	0.57743	0.58906	0.6463	0.65005	0.63931	0.68039	0.62663	0.55189	0.30648	0.64964	0.71284	0.6586	0.43843	0.65913	0.76239	0.49578	0.55063	0.63395	0.63492	0.63902
N-EN_17	0.46696	0.55811	0.49011	0.62554	0.46857	0.43339	0.54311	0.55181	0.44057	0.51978	0.51805	0.33277	0.52459	0.39309	0.40129	0.43564	0.52309	0.51996	0.46057	0.35696	0.59413	0.47789	0.47632	0.42588	0.49339	0.51494	0.65245	0.45176	0.65833	0.49873	0.42236	0.57412	0.47616	0.53585	0.52711	0.54931	0.49824	0.34438	0.57235	0.62086	0.558	0.4503	0.51586	0.6567	0.36375	0.31725	0.51427	0.56564	0.58517
N-TC_01	0.45713	0.57566	0.35426	0.62242	0.33456	0.52801	0.23654	0.5389	0.43534	0.36628	0.48064	0.34182	0.4771	0.48471	0.325	0.40397	0.27127	0.51964	0.50411	0.5209	0.25946	0.47348	0.27713	0.31039	0.49302	0.51385	0.2272	0.57834	0.62557	0.48581	0.45804	0.58375	0.24126	0.32938	0.33267	0.51992	0.52783	0.51754	0.47683	0.6101	0.54882	0.53793	0.4722	0.6251	0.18847	0.36696	0.52908	0.41979	0.58869
N-TC_03	0.52949	0.58121	0.41918	0.46123	0.35408	0.4971	0.17498	0.39824	0.41509	0.34224	0.51374	0.39643	0.46749	0.4624	0.36849	0.36486	0.36454	0.23013	0.40954	0.53895	0.32323	0.41722	0.26381	0.3308	0.49489	0.53521	0.2259	0.52766	0.61748	0.51361	0.51688	0.62894	0.3308	0.29108	0.42865	0.47761	0.52569	0.50819	0.47495	0.48958	0.45861	0.42571	0.3743	0.61804	0.23879	0.48941	0.48658	0.39209	0.57547
N-TC_04	0.5829	0.63058	0.20523	0.59718	0.58437	0.66767	0.56783	0.55625	0.58274	0.46035	0.56552	0.4771	0.47133	0.56722	0.4697	0.38072	0.59184	0.41709	0.61372	0.67109	0.66489	0.63381	0.30639	0.50296	0.47623	0.61969	0.63042	0.60436	0.72727	0.64896	0.59642	0.72609	0.58218	0.57179	0.60386	0.59345	0.61782	0.637	0.53506	0.71462	0.5603	0.54706	0.5271	0.72677	0.54561	0.58534	0.6136	0.60819	0.66651
N-TC_05	0.46915	0.58547	0.17226	0.63836	0.41142	0.53072	0.43376	0.53084	0.49618	0.37763	0.49931	0.30384	0.39513	0.48821	0.3889	0.31259	0.43695	0.4775	0.50908	0.57885	0.51608	0.52264	0.24657	0.40581	0.41444	0.50794	0.47856	0.59287	0.64715	0.53345	0.45231	0.63972	0.3894	0.44068	0.4472	0.54386	0.56258	0.59349	0.4776	0.66362	0.50474	0.56079	0.47129	0.64629	0.35096	0.39954	0.50564	0.48944	0.60937
N-TC_06	0.46149	0.4801	0.35471	0.48487	0.40549	0.47672	0.52622	0.43223	0.47237	0.47459	0.51986	0.37477	0.38808	0.42532	0.426	0.29082	0.60356	0.48028	0.49651	0.56902	0.65065	0.40543	0.37365	0.20572	0.44845	0.40121	0.67622	0.51647	0.69102	0.48131	0.37305	0.59515	0.47774	0.54039	0.51271	0.37792	0.53171	0.49013	0.46944	0.59426	0.50465	0.41112	0.50081	0.6898	0.50472	0.37022	0.4061	0.55323	0.3898
N-TC_07	0.56842	0.58987	0.55316	0.40301	0.48248	0.57424	0.55319	0.56496	0.52668	0.56537	0.54935	0.427	0.55472	0.48019	0.54751	0.50836	0.57573	0.45542	0.5846	0.54369	0.67185	0.55424	0.51136	0.53588	0.55172	0.56571	0.65771	0.60445	0.70228	0.58629	0.45764	0.58927	0.52461	0.54481	0.59463	0.56643	0.6221	0.56695	0.59567	0.68454	0.60304	0.47873	0.59703	0.70019	0.31189	0.45453	0.55512	0.59847	0.63255
N-TC_08	0.43416	0.44452	0.42633	0.25849	0.31482	0.45498	0.46689	0.5066	0.35598	0.47835	0.48932	0.40829	0.43282	0.4534	0.42038	0.39424	0.57497	0.37019	0.52895	0.53824	0.63131	0.35029	0.41476	0.35208	0.47022	0.46617	0.62734	0.50195	0.69412	0.47934	0.33162	0.59945	0.41612	0.52398	0.49982	0.33135	0.54628	0.42349	0.49433	0.64815	0.46363	0.25643	0.46239	0.69324	0.36417	0.4184	0.48794	0.52885	0.46512
N-TC_10	0.5405	0.57308	0.42726	0.52191	0.36987	0.61846	0.23014	0.49817	0.449	0.37898	0.52074	0.40344	0.54243	0.52064	0.40318	0.37375	0.37174	0.50514	0.53774	0.57031	0.33672	0.40494	0.3131	0.212	0.49816	0.51942	0.26593	0.56904	0.64674	0.5019	0.53167	0.60966	0.34306	0.31994	0.43302	0.46596	0.55135	0.52123	0.48852	0.62321	0.50131	0.47454	0.50721	0.64656	0.28789	0.41036	0.44506	0.42283	0.5314
N-TC_11	0.59252	0.55402	0.48508	0.29337	0.48812	0.63372	0.4975	0.47935	0.4907	0.44873	0.47169	0.49974	0.55156	0.45443	0.48716	0.47257	0.56253	0.31612	0.58993	0.53684	0.61377	0.51834	0.41524	0.5689	0.51022	0.57621	0.61106	0.55377	0.60903	0.57529	0.50608	0.60457	0.54383	0.53285	0.60964	0.50182	0.58503	0.51418	0.52174	0.65503	0.52968	0.37568	0.54019	0.60763	0.34942	0.49713	0.55162	0.5478	0.60431
N-TC_12	0.55641	0.51951	0.373	0.63748	0.51778	0.67306	0.47372	0.46638	0.3794	0.467	0.48053	0.38626	0.55885	0.47686	0.46886	0.24549	0.41859	0.52157	0.56851	0.59019	0.58074	0.52063	0.2806	0.19272	0.44827	0.5246	0.52506	0.56104	0.65039	0.53842	0.5819	0.65536	0.47798	0.44605	0.49241	0.54184	0.54116	0.51351	0.4471	0.67979	0.56224	0.56141	0.56862	0.64913	0.46965	0.4319	0.55302	0.54137	0.61582
N-TC_13	0.6123	0.66759	0.48209	0.67564	0.48636	0.65026	0.37947	0.58502	0.54697	0.46622	0.56395	0.51186	0.61175	0.58388	0.45581	0.4931	0.40394	0.56385	0.56576	0.60969	0.39387	0.5752	0.37631	0.4868	0.57551	0.62054	0.34651	0.65659	0.67606	0.61377	0.62862	0.69434	0.41708	0.45318	0.4982	0.62618	0.62363	0.61654	0.5657	0.66355	0.62274	0.57959	0.54828	0.67588	0.36773	0.54205	0.55064	0.52535	0.68947
N-TC_14	0.44841	0.49062	0.5054	0.43724	0.45775	0.49263	0.52632	0.55889	0.43021	0.52398	0.54287	0.44185	0.4464	0.4451	0.41802	0.43322	0.61602	0.45669	0.52814	0.52847	0.62489	0.42499	0.47897	0.31324	0.50467	0.46669	0.67687	0.41851	0.69977	0.5046	0.38872	0.59946	0.49148	0.57158	0.53431	0.43302	0.49926	0.37266	0.52896	0.64711	0.56492	0.28273	0.56519	0.69911	0.44179	0.34671	0.40229	0.52651	0.41652
N-TC_15	0.28503	0.38362	0.31577	0.47955	0.23456	0.32634	0.41519	0.4882	0.29021	0.40936	0.37991	0.27278	0.30152	0.28122	0.32368	0.30994	0.45511	0.4495	0.36328	0.43095	0.58728	0.36795	0.3209	0.42041	0.32691	0.38341	0.58237	0.46903	0.58488	0.41363	0.19162	0.53239	0.30465	0.43953	0.36692	0.37232	0.45306	0.41715	0.40983	0.58941	0.38502	0.33214	0.43793	0.58318	0.21604	0.2528	0.40679	0.46609	0.45432
N-TC_16	0.55537	0.5618	0.49292	0.60361	0.52586	0.59954	0.55908	0.59913	0.40255	0.4027	0.29166	0.58435	0.61363	0.33658	0.51965	0.52723	0.4112	0.45509	0.4429	0.54641	0.62583	0.53435	0.34026	0.58297	0.44557	0.61738	0.60287	0.62136	0.40814	0.55395	0.58508	0.66643	0.52843	0.57298	0.49567	0.55071	0.5175	0.51979	0.47628	0.64361	0.55386	0.58506	0.55449	0.40757	0.52271	0.35472	0.5078	0.61721	0.66196
N-TC_17	0.48901	0.39213	0.3128	0.33756	0.38189	0.54972	0.39425	0.46769	0.26305	0.34303	0.32598	0.39911	0.47974	0.29972	0.40329	0.28245	0.45212	0.2741	0.45565	0.47274	0.61375	0.39079	0.21953	0.49597	0.31503	0.4789	0.58223	0.47999	0.53259	0.46359	0.48625	0.61675	0.48172	0.46785	0.50338	0.37227	0.48808	0.45558	0.38752	0.61537	0.28723	0.35779	0.39788	0.53163	0.40573	0.37888	0.46725	0.47666	0.53841
S-N_F111	0.16798	0.27896	0.48489	0.6392	0.27789	0.16054	0.42612	0.39513	0.38988	0.51162	0.52653	0.4104	0.16191	0.25924	0.28121	0.49003	0.60998	0.5664	0.43546	0.43455	0.54692	0.42438	0.51441	0.54962	0.49136	0.35014	0.64951	0.41348	0.67772	0.40529	0.06936	0.4167	0.22138	0.52371	0.25859	0.29769	0.40202	0.40352	0.3671	0.43338	0.54377	0.43951	0.36765	0.67666	0.30542	0.32326	0.45082	0.45221	0.26653
S-N_F120	0.42634	0.17487	0.57951	0.38947	0.50741	0.50879	0.52761	0.26911	0.62131	0.44923	0.47987	0.62941	0.51915	0.51292	0.38953	0.54565	0.6317	0.47958	0.49179	0.26522	0.32087	0.29358	0.54104	0.56408	0.5363	0.33668	0.68799	0.1887	0.63165	0.31908	0.52509	0.1041	0.5342	0.63463	0.40601	0.15228	0.17619	0.18338	0.22188	0.17356	0.58782	0.431	0.22909	0.63178	0.6257	0.46009	0.5146	0.44108	0.18916
S-N_F50	0.42744	0.37067	0.39425	0.46473	0.23769	0.30881	0.18056	0.32387	0.30872	0.33098	0.45484	0.37568	0.37384	0.33023	0.29171	0.33546	0.41804	0.23176	0.34533	0.40289	0.34728	0.27776	0.24901	0.41442	0.45909	0.37931	0.29567	0.42537	0.65448	0.33958	0.43579	0.48596	0.27535	0.26581	0.33689	0.2845	0.42558	0.39817	0.34211	0.32262	0.38343	0.45712	0.18944	0.65515	0.30906	0.46026	0.46623	0.41572	0.4063
S-N_F52	0.51247	0.49308	0.46228	0.47997	0.45827	0.5286	0.55555	0.40949	0.60825	0.43495	0.50998	0.33601	0.5143	0.48842	0.41879	0.26256	0.58826	0.51878	0.53596	0.45545	0.56792	0.43056	0.43994	0.37156	0.4487	0.36429	0.67927	0.42349	0.64564	0.45523	0.50182	0.49704	0.53114	0.52243	0.53226	0.47722	0.4961	0.48168	0.46258	0.57167	0.52551	0.48673	0.50553	0.6444	0.44272	0.38949	0.35565	0.45962	0.46582
S-N_F75	0.22428	0.22964	0.51266	0.61829	0.33293	0.24859	0.35997	0.36973	0.36757	0.44753	0.5242	0.47036	0.21687	0.27568	0.22147	0.51093	0.54028	0.55801	0.49795	0.34001	0.33013	0.39691	0.47162	0.5328	0.57062	0.32868	0.5566	0.33419	0.64426	0.33432	0.19622	0.29004	0.1969	0.52128	0.21215	0.21947	0.32164	0.27769	0.27631	0.29964	0.58926	0.50709	0.28288	0.64353	0.36379	0.32251	0.50808	0.39633	0.18546
S-N_F76	0.63335	0.58752	0.41008	0.05007	0.37919	0.72691	0.49135	0.49607	0.60173	0.42941	0.46636	0.56612	0.65299	0.6655	0.53262	0.44	0.55548	0.31662	0.61191	0.6603	0.58661	0.3681	0.39875	0.56838	0.46545	0.55461	0.54837	0.58096	0.67831	0.5835	0.65407	0.69806	0.59845	0.55043	0.60492	0.34527	0.59589	0.58223	0.53564	0.71445	0.48064	0.2253	0.54839	0.67876	0.52805	0.63479	0.50499	0.58175	0.56744
S-O_F114	0.5678	0.59761	0.58149	0.63536	0.53953	0.66508	0.57484	0.24546	0.62041	0.33761	0.61654	0.49737	0.48357	0.58373	0.56297	0.41033	0.64451	0.63444	0.61946	0.54736	0.59781	0.39055	0.53774	0.47799	0.50405	0.52584	0.70704	0.55915	0.33332	0.55522	0.46703	0.57725	0.54851	0.59018	0.59279	0.54039	0.52111	0.57041	0.37359	0.62363	0.55154	0.60476	0.57663	0.33259	0.43335	0.46852	0.3124	0.21519	0.56735
S-O_F115	0.37305	0.19237	0.57618	0.59036	0.46626	0.4301	0.42584	0.33923	0.5554	0.43339	0.47737	0.48606	0.46185	0.42148	0.29717	0.47798	0.56852	0.58711	0.4391	0.23741	0.27592	0.33822	0.49883	0.43481	0.52283	0.29862	0.57948	0.20143	0.69205	0.28502	0.44418	0.11331	0.43159	0.48755	0.3625	0.2705	0.2261	0.23196	0.27955	0.20308	0.57141	0.55844	0.23704	0.69134	0.44612	0.34167	0.42766	0.40012	0.20198
S-O_F116	0.6829	0.59906	0.49086	0.03747	0.4027	0.71901	0.62854	0.54817	0.65237	0.54468	0.49616	0.62937	0.6826	0.68111	0.63291	0.52141	0.67645	0.34942	0.62747	0.69544	0.7508	0.38385	0.51719	0.65349	0.4948	0.54865	0.72715	0.63705	0.74551	0.59503	0.64641	0.73292	0.70897	0.67396	0.70107	0.34665	0.65418	0.62158	0.60899	0.74479	0.48599	0.221	0.59955	0.7458	0.65149	0.66674	0.52855	0.6962	0.56723
S-O_F118	0.55793	0.56151	0.42422	0.65664	0.41051	0.54508	0.57346	0.45926	0.62871	0.51834	0.38112	0.40658	0.62298	0.48	0.5249	0.45354	0.49173	0.58051	0.3099	0.52099	0.65507	0.38375	0.43703	0.45719	0.30083	0.40833	0.61604	0.56175	0.67871	0.47305	0.55186	0.64115	0.62002	0.53801	0.59512	0.58308	0.51412	0.59677	0.57222	0.65543	0.43831	0.43365	0.5296	0.67838	0.5263	0.34125	0.19632	0.56078	0.60025
[truncated: 119 more rows]
[truncated: 347 more columns]

## Sheet: input_dist_17
243	396	18	8	8	7	5	5	8	13	6	7	4	12	9	175	6	7	69	4	43
			A	B	C	D	E	F	G	H	I	J	K	L	M	N	O	P	Q	GER
		17clusters	binary distance
1	2	3	4	5	6	7	8	9	10	11	12	13	14	15	16	17	18	19	20	21	22	23	24	25	26	27	28	29	30	31	32	33	34	35	36	37	38	39	40	41	42	43	44	45	46	47	48	49	50
0
0.17491	0
0.44517	0.40718	0
0.50875	0.50689	0.47556	0
0.28508	0.26763	0.21908	0.40152	0
[truncated: 391 more rows]
[truncated: 347 more columns]

[truncated: 3 more sheets: PCoA_17, input_dist_30, PCoA]
